# Supplementary material for: Sex Differences in the Ventral Tegmental Area and Nucleus Accumbens Proteome at Baseline and Following Nicotine Exposure
Source: Front Mol Neurosci. 2021 Jul 14;14:657064. doi: 10.3389/fnmol.2021.657064 (PMC8317211; doi:10.3389/fnmol.2021.657064)
Supplement: Supplementary file 1 [file Table_1.xlsx]

## Sheet: Legend
Supplemental Table 1: Non-normalized intensity values for all proteins identified by mass spectrometry.
Type: indicates the type of data contained within the column
T	Text
N	Numerical
C	Categorical
E	Expression
Group: indicates the experimental group of the sample
FC	Female Control
FN	Female Nicotine
MC	Male Control
MN	Male Nicotine
RF	Pooled reference
The following explanations of terms are from the MaxQuant documentation available online (http://www.coxdocs.org/doku.php?id=maxquant:table:proteingrouptable). They are copied here for the reader's convenience.
Intensity	"Summed up eXtracted Ion Current (XIC) of all isotopic clusters associated with the identified AA sequence. In case of a labeled experiment this is the total intensity of all the isotopic patterns in the label cluster."
Score	"Protein score which is derived from peptide posterior error probabilities."
Q-value	"This is the ratio of reverse to forward protein groups."
Peptides	"The total number of peptide sequences associated with the protein group (i.e. for all the proteins in the group)."
Razor + unique peptides	"The total number of razor + unique peptides associated with the protein group (i.e. these peptides are shared with another protein group)."
Unique peptides	"The total number of unique peptides associated with the protein group (i.e. these peptides are not shared with another protein group)."
Sequence coverage [%]	"Percentage of the sequence that is covered by the identified peptides of the best protein sequence contained in the group."
Unique + razor sequence coverage [%]	"Percentage of the sequence that is covered by the identified unique and razor peptides of the best protein sequence contained in the group."
Unique sequence coverage [%]	"Percentage of the sequence that is covered by the identified unique peptides of the best protein sequence contained in the group."
Only identified by site	"When marked with '+', this particular protein group was identified only by a modification site."
Reverse	"When marked with '+', this particular protein group contains no protein, made up of at least 50% of the peptides of the leading protein, with a peptide derived from the reversed part of the decoy database. These should be removed for further data analysis. The 50% rule is in place to prevent spurious protein hits to erroneously flag the protein group as reverse."
Potential contaminant	"When marked with '+', this particular protein group was found to be a commonly occurring contaminant. These should be removed for further data analysis."

## Sheet: 1A. VTA subchronic
	Gene names	Protein names	Majority protein IDs	Protein IDs	Mol. weight [kDa]	MS/MS count	Intensity	Score	Q-value	Peptides	Razor + unique peptides	Unique peptides	Sequence coverage [%]	Unique + razor sequence coverage [%]	Unique sequence coverage [%]	Only identified by site	Reverse	Potential contaminant	FC1-Expt1	FC2-Expt1	FC3-Expt2	FC4-Expt2	FN1-Expt1	FN2-Expt1	FN3-Expt2	FN4-Expt2	MC1-Expt1	MC2-Expt1	MC3-Expt2	MC4-Expt2	MN1-Expt1	MN2-Expt1	MN3-Expt2	MN4-Expt2	RF1-Expt1	RF2-Expt1	RF3-Expt2	RF4-Expt2
Type	T	T	T	T	N	N	N	N	N	N	N	N	N	N	N	C	C	C	E	E	E	E	E	E	E	E	E	E	E	E	E	E	E	E	E	E	E	E
Group																			FC	FC	FC	FC	FN	FN	FN	FN	MC	MC	MC	MC	MN	MN	MN	MN	Pooled reference	Pooled reference	Pooled reference	Pooled reference
	Cul4b	Cullin-4B	A2A432	A2A432	110.7	2	51885000	5.4463	0	1	1	1	1.2	1.2	1.2				1447.8	1000.5	1482	1298.8	1625.7	1641.8	2725.8	1274.4	1057.2	1637.4	766.69	1266.2	1893.1	1689.5	1478.1	1374.2	1748.1	2181.9	2813.9	2729.7
	Map7d2	MAP7 domain-containing protein 2	A2AG50	A2AG50	86.049	16	235730000	16.476	0	5	5	5	7.8	7.8	7.8				28435	28324	8184.8	9018.8	37412	31152	14035	9423.2	20443	32694	6914.7	10219	40542	35421	14410	10359	36168	40706	13399	13182
	Ckap5	Cytoskeleton-associated protein 5	A2AGT5	A2AGT5	225.63	6	94817000	3.5252	0	4	4	4	1.9	1.9	1.9				9341.5	9904	2903.5	3360.3	14510	13069	6880.6	2956.4	7413.4	12221	2181.8	3136.7	16085	14078	5405	4057.7	17380	20090	8163.5	7499.6
	Map7d1	MAP7 domain-containing protein 1	A2AJI0	A2AJI0	93.275	2	17077000	1.9178	0.003112	1	1	1	1.7	1.7	1.7				1030.1	950.36	428.17	804.51	1602.5	1461.9	1190.5	832.5	777.8	1075	573.93	901.87	1334.8	1413.7	1270.4	810.46	1863.2	1448.5	1437.8	1327.8
	Rap1gap	Rap1 GTPase-activating protein 1	A2ALS5	A2ALS5	73.432	19	194030000	34.684	0	8	8	8	17	17	17				14861	14098	15559	17602	18933	17709	27914	16665	12382	17686	13461	18594	20920	20131	27750	23805	20157	22394	30641	31322
	Ubr4	E3 ubiquitin-protein ligase UBR4	A2AN08	A2AN08	572.28	9	22935000	12.215	0	3	3	3	1	1	1				1559.2	1584.7	2566.1	2955.8	1988.3	1967.5	6231.4	2895.4	926.28	1619	2702.1	3824.8	2748.6	1837.6	5672.9	4324.1	2335.8	3358.1	5032.8	5334.6
	Scn1a	Sodium channel protein	A2APX8	A2APX8	228.8	3	75136000	2.3688	0.0016456	3	3	3	1.5	1.5	1.5				2595.8	2491.1	639.59	860.12	3605	3119.6	1613.6	752.94	1957.8	3357.6	608.83	811.36	4055.6	3538.2	1018.7	949.02	4792.4	3922.8	1853.6	1620.1
	Agrn	Agrin;Agrin N-terminal 110 kDa subunit;Agrin C-terminal 110 kDa subunit;Agrin C-terminal 90 kDa fragment;Agrin C-terminal 22 kDa fragment	A2ASQ1	A2ASQ1	207.54	5	60022000	5.6693	0	3	3	3	2.4	2.4	2.4				2724.2	3065.1	804.78	963.7	4108	3807.8	1484.8	841.36	3284.5	4114.8	684.02	968.73	3645.4	3681.9	1502.9	1264.7	3481.6	4370.7	1453.1	1830.3
	Slc25a25	Calcium-binding mitochondrial carrier protein SCaMC-2	A2ASZ8	A2ASZ8	52.62	4	53894000	2.5859	0.00056402	2	2	2	4.1	4.1	4.1				4612.5	5238.2	2371.6	3068.6	8065.1	7229.8	5444.8	2323.2	3442.2	6132.4	2266.3	3008	7708.9	7177	3640.7	3289.6	11676	10718	6450.9	5677.1
	Ptprs	Receptor-type tyrosine-protein phosphatase S	B0V2N1	B0V2N1	211.9	6	94523000	8.6842	0	4	4	3	3.8	3.8	2.8				7467.3	8463.3	561.22	1019.9	11947	13189	1663.7	1444.1	4673.4	10528	1213.9	1118.2	10074	13215	1574.8	1685.2	16502	15132	771.19	1472.3
	Gnai1	Guanine nucleotide-binding protein G(i) subunit alpha-1	B2RSH2	B2RSH2	40.361	26	485820000	160.42	0	9	7	7	39.3	33.3	33.3				38655	39619	22242	24762	60314	50460	47807	23592	24973	45324	18130	26184	64047	54697	40360	32714	86207	83355	54971	54477
	Apba1	Amyloid beta A4 precursor protein-binding family A member 1	B2RUJ5	B2RUJ5	92.908	2	26823000	2.4801	0.00055586	1	1	1	1.5	1.5	1.5				1010	720.01	519.81	842.89	1281.2	1207.1	1399.6	914.19	912.69	1095.5	707.81	737.04	1485.8	1394.1	898.08	1014.5	2028.2	1810.2	1519.6	1365
	Plxnb2	Plexin-B2	B2RXS4	B2RXS4	206.23	8	75387000	1.7037	0.005015	1	1	1	0.7	0.7	0.7				16950	10761	14555	11326	15990	21824	4664	20670	24222	18201	17217	16914	30923	29851	20105	19854	941.83	2223.9	1164.2	1015.5
	Ptprz1	Receptor-type tyrosine-protein phosphatase zeta	B9EKR1	B9EKR1	254.4	20	921100000	28.987	0	7	7	7	3.8	3.8	3.8				36724	35122	12666	14758	49088	43964	25392	13604	26534	44796	9869.2	15624	57046	50399	22210	18181	57520	62313	28956	26995
	Safb;Safb2	Scaffold attachment factor B1;Scaffold attachment factor B2	D3YXK2;Q80YR5	D3YXK2;Q80YR5	105.1	3	76830000	4.7171	0	2	2	2	2.1	2.1	2.1				6729.1	8113.8	1612.7	1340.5	12580	10203	3055.9	1522.5	3317.6	8698.5	1143.6	1536.7	12238	10090	2523	1884.8	18324	17525	3570.9	3393.5
	Shank1	SH3 and multiple ankyrin repeat domains protein 1	D3YZU1	D3YZU1	226.31	5	64154000	2.7866	0	2	2	2	1.8	1.8	1.8				1313.5	1093.6	7649.9	7354.7	2106.7	1727.4	7181.2	8783.8	1054.7	1626.1	6931.3	8588.5	2134.3	1610.4	10502	10964	1905.8	2176.6	4510.3	5498
	Gls	Glutaminase kidney isoform, mitochondrial	D3Z7P3	D3Z7P3	73.963	22	405130000	73.512	0	7	7	7	16.3	16.3	16.3				27901	29099	16427	16451	43256	36510	32917	17300	20037	34768	11907	18859	45900	40606	27447	23680	57368	57537	38042	35792
	Prrt2	Proline-rich transmembrane protein 2	E9PUL5	E9PUL5	35.923	17	657300000	21.897	0	4	4	4	17.6	17.6	17.6				45689	40939	22739	23324	60714	53822	35581	24609	34690	51444	18890	26802	75450	68352	39722	33534	57005	66468	37355	35736
	Fga	Fibrinogen alpha chain;Fibrinopeptide A;Fibrinogen alpha chain	E9PV24	E9PV24	87.428	5	74605000	20.802	0	3	3	3	4.7	4.7	4.7				5118.2	4515.9	1827.1	2077	8774.4	7744.3	3093.2	2214.7	5277.6	7504.2	1791.5	2478.7	9175.6	8878.9	3538.1	3085.8	9141.6	10239	3423.9	2754.2
	Pi4ka		E9Q3L2	E9Q3L2	237.04	8	66904000	7.6162	0	4	4	4	2.4	2.4	2.4				3278.8	2885.3	3999.3	4027.3	5575	4718.1	8449.8	4311.7	2332.9	4126.4	3214.4	4328.4	5543.8	4977.7	7667.3	5072.3	6985.6	6483.7	10148	8800.4
	Wdfy1		E9Q4P1	E9Q4P1	46.217	2	59685000	6.4314	0	2	2	2	5.1	5.1	5.1				2607.2	2898.6	1513.5	1545.4	3396.9	3514.4	3017.1	1803.1	1888.7	2947.8	993.33	1470.1	4145.3	4090	2555.8	1950.5	4279.3	4369.3	2917.7	2483.4
	Ttc7b		E9Q6P5	E9Q6P5	94.202	3	23731000	2.6166	0.00056561	2	2	2	2.8	2.8	2.8				2814.6	2321.8	3158.2	3422.1	3543.2	3193.9	5626.7	3419.1	2040.2	2846.3	2506.7	3873.8	4150.4	4013.6	5790.1	4184.6	3391.6	3897.2	5203.7	5669.8
	Farp1	FERM, RhoGEF and pleckstrin domain-containing protein 1	F8VPU2	F8VPU2	118.87	6	110290000	7.9518	0	3	3	3	3.5	3.5	3.5				4102	3723.9	2661.4	2779.9	5840.7	6036.1	4214.6	3462.3	4092.2	5247.8	2562.5	4172.8	7203.9	6218.9	4653.9	4404.1	5914	5796	4345.7	3652.3
	Atp2b1	Plasma membrane calcium-transporting ATPase 1	G5E829	G5E829	134.75	34	590730000	99.492	0	20	10	6	17.3	9.4	5.3				31695	30583	17038	18602	46488	40934	31799	18647	24516	39645	13652	20243	58946	51524	31887	27313	54566	58162	34297	33822
	Ank3	Ankyrin-3	G5E8K5	G5E8K5	214.06	17	324080000	20.725	0	15	11	11	9.9	7.4	7.4				17993	17223	14778	16455	22184	20622	24098	15176	13304	21373	12593	18785	26612	22905	24602	20674	29497	30201	25961	26636
	Capn2	Calpain-2 catalytic subunit	O08529	O08529	79.871	14	384750000	82.04	0	7	7	7	14.4	14.4	14.4				19390	18889	5015.3	5193.2	28592	24904	10062	5153.5	14561	22748	3485.1	5880.2	28756	26284	7393.6	6854.7	33179	35523	12910	12089
	Cacna2d1	Voltage-dependent calcium channel subunit alpha-2/delta-1;Voltage-dependent calcium channel subunit alpha-2-1;Voltage-dependent calcium channel subunit delta-1	O08532	O08532	124.63	15	206160000	13.19	0	9	9	9	9.2	9.2	9.2				22999	20805	10145	10441	30211	25657	15184	9869.1	16037	25187	7839.8	11680	34272	30791	16251	14363	39626	36890	15569	15944
	Bin1	Myc box-dependent-interacting protein 1	O08539	O08539	64.469	47	1671800000	96.403	0	17	17	16	39.5	39.5	38.1				70798	68474	52769	61121	100310	85254	106460	61047	49757	81704	41492	65371	108010	95255	95452	80107	135380	126990	108030	109360
	Sec22b	Vesicle-trafficking protein SEC22b	O08547	O08547	24.74	9	161930000	9.0341	0	5	5	5	27.9	27.9	27.9				13985	13216	4652.3	5674	22654	20772	10148	6449.9	10583	16288	3982.6	6550.6	23691	22017	8405.5	9388.3	24476	26964	9499.1	9633.5
	Dpysl2	Dihydropyrimidinase-related protein 2	O08553	O08553	62.277	732	24965000000	323.31	0	29	29	24	73.8	73.8	62.6				800550	783890	674320	735020	1068800	940410	1223400	674950	543250	917740	521270	762600	1179400	1051300	1106700	931720	1440900	1373500	1431100	1394800
	Alyref2;Alyref	Aly/REF export factor 2;THO complex subunit 4	Q9JJW6;O08583	Q9JJW6;O08583	23.73	3	63706000	2.2539	0.00271	2	2	2	11.5	11.5	11.5				941.86	785.21	1179	1314.9	1690.9	1213.3	3193.5	1889.2	708.55	1113.6	1274.9	1719.9	1617.2	1665.8	2973.6	2379.9	1661.4	1779.4	3446.8	3829.8
	Clta	Clathrin light chain A	O08585	O08585	25.604	17	2557000000	8	0	7	7	7	23.4	23.4	23.4				43574	43498	29559	31498	66690	58679	62767	28702	29356	55098	21846	33226	72460	63044	52784	39425	100950	92268	74411	72242
	Stxbp1	Syntaxin-binding protein 1	O08599	O08599;Q64324	67.568	304	13517000000	323.31	0	28	28	28	53.2	53.2	53.2				353310	355470	242850	267760	538220	459070	538180	250160	207590	416810	178200	279210	569710	484790	443410	338420	829800	772130	636690	629280
	Prdx6	Peroxiredoxin-6	O08709	O08709	24.87	41	786390000	25.964	0	9	9	9	50.9	50.9	50.9				26008	29503	29440	32661	43153	38528	68759	28734	16177	33502	18990	30527	43192	37025	48122	35069	65195	58607	82094	79394
	Dld	Dihydrolipoyl dehydrogenase, mitochondrial	O08749	O08749	54.272	68	1357500000	42.469	0	10	10	10	29.9	29.9	29.9				67825	67512	35115	39009	105460	94662	88281	39804	46482	81842	28289	44135	105360	94982	69468	50668	151930	143310	102650	106940
	Dctn1	Dynactin subunit 1	O08788	O08788	141.67	44	841570000	223.87	0	21	21	21	22	22	22				53293	49838	24361	26022	72528	63106	47940	24616	38306	62855	19014	27753	80270	69316	43764	34699	79795	86718	51428	51182
	Prkcsh	Glucosidase 2 subunit beta	O08795	O08795	58.792	5	127050000	16.532	0	3	3	3	5.8	5.8	5.8				4403.5	3830.2	6866.8	8327.2	5973.9	5539.9	13512	7361.3	3085.4	4668.8	5806	7964.7	6948.8	5462	12367	10201	7252.4	7340.9	15593	14641
	Prdx4	Peroxiredoxin-4	O08807	O08807	31.052	4	285850000	4.6544	0	2	1	1	6.9	4	4				9499.4	8724.7	4803.2	4804.9	12332	11153	9778	4939.6	6219.6	10049	3997.6	4887.7	13521	11931	7878.2	6492.2	20001	16190	12637	11322
	Eftud2	116 kDa U5 small nuclear ribonucleoprotein component	O08810	O08810	109.36	3	21794000	2.1768	0.0026781	3	2	2	3.4	2.4	2.4				258.68	284.98	643.89	745.3	432.14	296.42	1571	1251.2	225.89	343.45	603.5	1498.1	87.537	249.59	1220.9	1681.1	165.52	429.79	1465.3	1594.1
	Flot1	Flotillin-1	O08917	O08917	47.513	19	280490000	26.978	0	7	7	7	20.6	20.6	20.6				17908	18196	8918.6	9398.3	24278	23188	16249	9023	12450	23450	6958.6	10319	28008	26559	14639	13305	33401	32179	14702	15913
	Mras	Ras-related protein M-Ras	O08989	O08989	23.901	5	76908000	2.8866	0	3	3	3	16.8	16.8	16.8				10643	10479	6845.2	8252.2	16774	13938	13434	8003.7	8027.3	13135	6095	8473.1	17748	15619	10744	10252	19047	19972	11422	11031
	Atox1	Copper transport protein ATOX1	O08997	O08997	7.3384	5	141730000	36.811	0	2	2	2	38.2	38.2	38.2				7944.6	8820.9	8352.4	9020.3	11495	10126	15558	8111.7	5273.6	9567.8	6339.8	9419.8	12408	10628	14408	10649	13792	13314	17547	17603
	Psmb1	Proteasome subunit beta type-1	O09061	O09061	26.372	19	243980000	23.439	0	6	6	6	32.9	32.9	32.9				16651	14791	12803	15007	23244	18804	21754	14587	12683	20555	10216	15090	24652	23540	21302	18979	26588	27404	26247	24566
	Ndufb11	NADH dehydrogenase [ubiquinone] 1 beta subcomplex subunit 11, mitochondrial	O09111	O09111	17.444	8	305540000	3.6715	0	2	2	2	19.2	19.2	19.2				35848	33984	16446	17636	54033	46167	28579	18233	28981	45617	13553	21270	59538	52305	27911	24895	52095	62538	26994	28132
	Ptgds	Prostaglandin-H2 D-isomerase	O09114	O09114	21.066	2	10102000	1.7355	0.0045455	1	1	1	9	9	9				568.99	448.04	2206.9	2044.1	892.9	835.91	4002.4	2492.9	427.14	876.45	1654.9	2608	1295.8	885.71	3721.2	3378.7	853.75	1138.1	4622.5	4447.8
	Sypl1	Synaptophysin-like protein 1	O09117	O09117	28.899	2	91693000	3.3606	0	2	2	2	4.2	4.2	4.2				3602.7	4047.6	2828.2	3549.5	5449.1	4863.2	6171.6	4132.9	2514.8	4150	2045.3	3733.7	5233.7	5124.6	5208.6	4794.8	9110.3	7649.7	4890.8	4997.8
	Gsto1	Glutathione S-transferase omega-1	O09131	O09131	27.497	3	42020000	7.1155	0	1	1	1	5.8	5.8	5.8				791.59	830.91	1002.2	1269.3	1134.2	900.1	1465.1	1097.3	688.45	853.21	1178.4	1043.1	1310.3	1079.6	1672.4	1579	1145.8	1143.5	1381.2	1350.6
	Dpysl4	Dihydropyrimidinase-related protein 4	O35098	O35098	61.961	59	1288300000	150.49	0	12	12	12	33.9	33.9	33.9				88047	79682	41375	46401	105920	88357	69486	39142	66294	99913	38371	50033	130630	116240	67456	62776	127390	129510	83193	81214
	Grcc10	Protein C10	O35127	O35127	13.194	7	62726000	27.346	0	2	2	2	24.6	24.6	24.6				6650.7	6484.9	4457.4	4476.3	9397.5	8518.1	6131.1	4875.9	5272.7	7334.6	3519.5	5564.3	10850	9192	7547.3	6695.7	9485.5	9302.9	5806	5788.3
	Phb2	Prohibitin-2	O35129	O35129	33.296	40	1605700000	75.715	0	12	12	12	46.8	46.8	46.8				62829	59202	25733	27106	90732	79020	53115	27914	42393	76070	20911	31850	97157	86723	47483	36587	117360	115860	56482	56652
	Ncam2	Neural cell adhesion molecule 2	O35136	O35136;Q99MW1	93.203	36	1118300000	65.066	0	18	18	18	25.4	25.4	25.4				67922	66621	36741	42463	91981	78006	63978	39056	46715	75876	31800	45988	98251	86591	61912	52642	125250	117190	69041	68114
	Atpif1	ATPase inhibitor, mitochondrial	O35143	O35143	12.159	5	1283800000	2.6853	0.00056915	2	2	2	14.2	14.2	14.2				18213	18113	9434.9	10181	26434	23253	18362	10083	13005	24285	7767.9	11725	26884	23975	17063	13919	38128	34698	22463	25593
	Psmd4	26S proteasome non-ATPase regulatory subunit 4	O35226	O35226	40.703	3	60188000	30.029	0	2	2	2	10.6	10.6	10.6				4319.9	4270.8	919.32	1067.8	7159.8	5908.1	1890.4	1134.9	3225.6	5387.3	786.87	859.76	6962.3	6131.2	1818.6	1226.7	9694.7	8800	2109.1	2279.9
	Purb	Transcriptional activator protein Pur-beta	O35295	O35295	33.901	14	188970000	182.85	0	4	4	4	31.5	31.5	31.5				14035	13375	4374.5	5240.8	20897	18232	8195.9	5293.8	11044	16495	4547.7	5409.7	23313	22517	8593.7	6746.4	23783	26087	8515.6	9050.8
	Anp32a	Acidic leucine-rich nuclear phosphoprotein 32 family member A	O35381	O35381;Q64G17	28.537	10	131200000	9.722	0	5	5	4	18.6	18.6	15.4				15255	14067	15552	17009	21592	17892	31987	17186	10173	17652	12294	16906	23621	20143	26786	22845	25952	25303	32877	34101
	Dhodh	Dihydroorotate dehydrogenase (quinone), mitochondrial	O35435	O35435	42.699	2	26840000	1.4836	0.0063076	1	1	1	2.5	2.5	2.5				1119.3	1071.1	563.17	592.09	1272	1657.3	898.55	807.87	1614.2	1581.9	608.46	577.01	1538.1	1696.5	917.07	751.43	995.04	1408.6	1065.2	990.12
	Fkbp8	Peptidyl-prolyl cis-trans isomerase FKBP8	O35465	O35465	43.528	5	66002000	4.3691	0	2	2	2	7.2	7.2	7.2				8470.4	8317.1	4306.3	3766.1	15280	13710	7973.7	4943.8	5296.8	11088	3634.1	5007.1	15425	13452	6492.8	6107.3	26442	21520	9992.7	9691.2
	Stx1a	Syntaxin-1A	O35526	O35526	33.054	21	313760000	31.337	0	8	6	6	27.8	22.2	22.2				15495	15193	7436.6	8652.2	21561	19513	15447	8074.9	8235.8	16117	5097.8	8143.4	26873	22876	15251	12231	38593	33372	19983	18299
	Rabep1	Rab GTPase-binding effector protein 1	O35551	O35551	99.523	3	25656000	3.2835	0	2	2	2	3.4	3.4	3.4				4818.3	4044.1	1882	2032.8	6072.4	5329.4	2886.6	2246.4	3586.7	4755.3	1243.9	1988.5	7042.9	6186.8	2968.7	2702.2	7188.6	6586.5	2058.2	2608.7
	Psmd14	26S proteasome non-ATPase regulatory subunit 14	O35593	O35593	34.577	4	47095000	37.197	0	2	2	2	9.4	9.4	9.4				9114.8	9377.8	3112.7	3782.4	14432	12409	6824.8	3191.7	5936.5	10890	2334.1	3999.1	13815	12076	6846.4	4811.9	19408	19137	6409.3	6777.2
	Scamp3	Secretory carrier-associated membrane protein 3	O35609	O35609	38.458	7	38384000	17.264	0	2	2	2	11.7	11.7	11.7				1453.8	1020.7	2603.9	2740.4	1856.7	1759.2	4972.9	2385.9	1299.8	1451.8	2156	3634.5	2236.7	1955.7	4491	4267.1	2088.3	2007.4	6155.6	5304.2
	Pmm1	Phosphomannomutase 1	O35621	O35621	29.774	2	1180000	4.1417	0	1	1	1	5.7	5.7	5.7				791.58	265.73	489.04	609.3	706.9	780.47	816.68	770.98	527.95	642.08	416.03	649.15	714.85	679	1103.3	884.81	1221.7	761.09	1312.2	1003.6
	Slc32a1	Vesicular inhibitory amino acid transporter	O35633	O35633	57.38	21	491120000	63.638	0	5	5	5	13	13	13				29396	27794	12819	15783	41369	35901	29427	14110	21684	34596	11706	15577	44928	39300	23532	20140	61834	52419	36674	33846
	Ap1b1	AP-1 complex subunit beta-1	O35643	O35643	103.93	22	489750000	62.609	0	21	8	8	22.5	11.2	11.2				40704	39550	16045	17555	59193	51885	32207	16141	29457	48011	12445	18010	65909	58010	27051	21433	77353	76785	37233	36887
	C1qbp	Complement component 1 Q subcomponent-binding protein, mitochondrial	O35658	O35658	31.013	7	28576000	11.654	0	2	2	2	14.7	14.7	14.7				4634.5	4768.2	1738.9	1714.5	8316.6	7111.6	4697.2	1955	2311.3	6169.4	885.96	2049.4	8580.6	7790.3	4222.1	2005.8	14254	13638	5208.5	5221.5
	Ndufa1	NADH dehydrogenase [ubiquinone] 1 alpha subcomplex subunit 1	O35683	O35683	8.1384	3	30879000	1.7484	0.0045501	1	1	1	14.3	14.3	14.3				1851.1	2128	593.19	879.39	3143.8	2936.6	1160	817.46	1766.9	2820.5	738.25	899.17	3340.6	3254.4	1219.1	1128.4	4764.6	4633.6	2023.7	2011.2
	Nudc	Nuclear migration protein nudC	O35685	O35685	38.358	19	557950000	25.51	0	9	9	9	28.6	28.6	28.6				40002	38561	24542	26380	55963	49225	40655	25381	24677	46044	19512	26776	59399	51459	36930	33656	75839	75496	40674	40289
	Hnrnph1	Heterogeneous nuclear ribonucleoprotein H;Heterogeneous nuclear ribonucleoprotein H, N-terminally processed	O35737	O35737	49.199	24	460290000	37.308	0	6	6	1	19.2	19.2	2.9				15256	14285	11509	12162	22725	20612	24854	12743	11829	18084	10525	13604	25686	22256	22988	18026	30942	29071	25992	25538
	Timm44	Mitochondrial import inner membrane translocase subunit TIM44	O35857	O35857	51.091	9	150450000	5.4115	0	5	5	5	10	10	10				14843	13423	6931.7	7506.4	22221	18732	13054	8241.9	10897	17341	6413.8	9297.4	24041	21004	12583	11123	26200	26378	13352	13862
	Cops5	COP9 signalosome complex subunit 5	O35864	O35864	37.548	6	140420000	21.495	0	4	4	4	14.4	14.4	14.4				11115	10946	4254.3	4013.8	15654	12975	6034.2	4110.5	7748.5	12091	3353.8	4997.5	16857	14088	5918.1	5597.5	14987	18478	5663.5	5719.4
	Slc1a4	Neutral amino acid transporter A	O35874	O35874	56.061	4	43566000	6.0574	0	3	3	3	8.6	8.6	8.6				7514.7	8027.3	761.42	1198.3	11637	9603.4	2114.7	790.35	3927.1	9531	979.01	1100.9	11693	10513	1647.5	1084.7	16415	15569	2976	3023.5
	Calu	Calumenin	O35887	O35887	37.063	3	23133000	3.4642	0	2	2	2	11.7	11.7	11.7				1376.2	1150.8	2174.8	3215.6	1733.2	1481.9	8063.3	2559.8	1239.2	1613.7	1727.2	2195.9	2341	1897.4	4599.9	3049.8	1065.1	1326.5	9581.9	9258.5
	Ctnnd2	Catenin delta-2	O35927	O35927	135	9	171820000	22.346	0	5	5	5	5.7	5.7	5.7				5553.1	4822.4	1742.1	1681.4	7001.6	6307.7	3100.6	1524.9	4360.8	5864	1240.8	1968.7	7950.6	7121.5	2846.9	2380.5	8482.4	8405.4	2839.4	2894.3
	Pitpnm1	Membrane-associated phosphatidylinositol transfer protein 1	O35954	O35954	134.94	5	69008000	8.4707	0	3	3	3	4.4	4.4	4.4				2919	2725.1	2984.9	3242.9	4516.4	4088.4	3912.5	3918.7	2230.4	3448.8	2939	3964.1	5039.2	3951.8	4965	4614.1	4180.1	4794.6	3421.3	3617
	Ap3d1	AP-3 complex subunit delta-1	O54774	O54774	135.08	15	187820000	16.252	0	6	6	6	8.4	8.4	8.4				13718	12060	9125.8	10485	19130	16834	16536	10467	9307.2	16165	8707.8	12434	22711	19098	17417	15044	22492	25390	15854	16452
	Gucy1b3	Guanylate cyclase soluble subunit beta-1	O54865	O54865	70.597	3	65229000	1.4225	0.0072429	2	2	2	4.5	4.5	4.5				4326.8	3808.6	295.46	261.36	7053	4618.3	490.3	552.07	3185.4	5018.5	254.2	720.62	7340.1	5114	550.49	562.43	9142.3	9561.2	519.18	594.74
	Cd200	OX-2 membrane glycoprotein	O54901	O54901	31.256	14	152890000	8.6292	0	4	4	4	15.8	15.8	15.8				13404	13225	13122	14885	17485	16376	22012	12372	10395	15036	11047	15417	19773	18965	22020	17414	24029	22891	29504	29970
	Crym	Ketimine reductase mu-crystallin	O54983	O54983	33.523	7	89900000	35.829	0	4	4	4	21.7	21.7	21.7				4712.6	4424.4	2554.6	2744.2	6719.5	6242.7	3211	3179.6	3442.5	5228	2490.7	3476	9464.6	8568.8	4307.7	4691.2	7290.7	8173.3	2425.3	2314.4
	Asna1	ATPase Asna1	O54984	O54984	38.822	13	97567000	16.089	0	6	6	6	27.9	27.9	27.9				4340.6	4630.7	2639.4	3577	6819.4	6337.2	6593	2857.3	2401	4865.5	2420.1	3292	7097	5937.6	4819.8	5122	9348.6	8658	7408	7833.9
	Cntnap1	Contactin-associated protein 1	O54991	O54991	156.31	21	306350000	32.169	0	14	14	14	12.4	12.4	12.4				23565	23175	4410.9	5177.5	34775	30725	10286	5475.8	18436	29517	4510.9	6327.5	38449	33025	7621.9	6740.1	39825	39186	11442	10566
	Trappc3	Trafficking protein particle complex subunit 3	O55013	O55013	20.302	4	185780000	1.9336	0.0031299	4	4	3	21.7	21.7	15				5219.3	5515	1551	1803.6	8078.6	7464.2	2138.5	1631.2	4183.3	7026	1416.5	1615.1	9915.8	8193.6	2714.1	2047.3	10411	10758	2588.5	2484.6
	Pgrmc1	Membrane-associated progesterone receptor component 1	O55022	O55022;Q80UU9	21.694	12	157750000	8.4943	0	4	4	4	22.6	22.6	22.6				11078	9954.1	7625.3	7361.8	13542	11618	11368	6994.4	7335	12271	6076.5	7891.6	15464	13963	10343	9073	18292	17868	13149	12703
	Impa1	Inositol monophosphatase 1	O55023	O55023	30.436	15	338110000	31.738	0	8	8	8	33.6	33.6	33.6				22528	21535	5215.4	5999.6	33645	27177	10604	5302.5	13273	26249	3868.1	6254	33553	30775	8215.5	7125.8	45656	44646	10971	10108
	Entpd2	Ectonucleoside triphosphate diphosphohydrolase 2	O55026	O55026	54.319	3	43060000	5.4848	0	2	2	2	5.5	5.5	5.5				3844.2	3216.4	89.872	188.89	4074.6	4161.1	142.85	69.359	3332.7	4595.6	417.42	412.77	5573.6	5150	386.24	384.96	4990.8	5241.5	390.32	399.91
	Copb2	Coatomer subunit beta	O55029	O55029	102.45	3	4226600	2.7386	0.00057339	1	1	1	2.1	2.1	2.1				1902.2	1560.5	2888.2	3317.1	2493.1	1756.4	5435.8	3538.9	955.93	1946.3	2374.3	3274	2560.5	2576	4900.5	4692.7	2577.2	2806.7	5043.7	5532
	Snca	Alpha-synuclein	O55042	O55042	14.485	39	3030700000	58.524	0	8	8	6	57.1	57.1	50.7				75182	74211	70971	76262	115280	101950	149800	73832	46263	85763	47909	74782	130270	118100	125120	95997	156000	148630	180270	169980
	Pde6d	Retinal rod rhodopsin-sensitive cGMP 3,5-cyclic phosphodiesterase subunit delta	O55057	O55057	17.348	2	9201400	2.4988	0.00055679	1	1	1	12.7	12.7	12.7				651.15	679.31	200.63	513.05	735.37	876.67	889.42	269.77	352.19	649.4	169.02	573.29	1046	952.94	613.16	489.32	1234.4	1168.6	1152.9	746.92
	Akap7	A-kinase anchor protein 7 isoform alpha;A-kinase anchor protein 7 isoform gamma	O55074;Q7TN79	O55074;Q7TN79	9.169	9	121740000	8.7685	0	4	4	4	48.1	48.1	48.1				3294.1	3664.7	9638.6	11161	5327.9	4958.6	15763	10252	2332.2	5123.1	6767.1	12443	5564.8	5228	17205	13838	7712.9	6835.8	16081	17026
	Impact	Protein IMPACT	O55091	O55091	36.276	10	131850000	10.513	0	4	4	4	16.7	16.7	16.7				10563	8583.6	5123.7	5112.2	15610	12527	9839.4	5148.8	6206.5	11664	3716.3	4905.1	15672	14126	8078.5	6563.1	25688	21054	10591	11536
	Syngr1	Synaptogyrin-1	O55100	O55100	25.652	13	1031600000	13.234	0	3	3	3	14.5	14.5	14.5				39850	35148	12605	13258	50788	47805	20411	14736	33450	44883	11502	15176	61905	57408	21207	19749	55671	57401	21690	20106
	Strn	Striatin	O55106	O55106	85.965	2	20351000	2.1206	0.0031898	2	2	2	4.5	4.5	4.5				603.58	544.84	741.04	762.85	797.44	634.25	1517.5	853.37	312.86	628.62	688.83	878.9	1162	1111	1556.3	1288.9	743.79	1100	1985.7	1737.8
	Nipsnap1	Protein NipSnap homolog 1	O55125	O55125	33.363	13	322010000	28.665	0	4	4	4	12.7	12.7	12.7				22769	20917	10210	10484	28158	25891	15661	11659	21039	25839	9594.8	13033	32745	30878	16416	15056	30239	32938	16834	17087
	Gbas	Protein NipSnap homolog 2	O55126	O55126	32.932	5	192880000	2.3225	0.0021834	4	4	4	11.4	11.4	11.4				15384	15596	1875.8	2486.2	25360	23160	4648.9	2090.9	10629	19597	1547.8	2373.8	25983	23354	3652.4	2930	35619	34146	5847.1	5591
	Sept7	Septin-7	O55131	O55131	50.549	61	2369300000	129.36	0	15	15	15	34.9	34.9	34.9				78214	79132	59813	63492	114690	101460	127930	62217	48513	91170	44200	65654	122830	110360	106910	81153	178800	161050	152170	152860
	Acot1;Acot2;Acot6;Acot4;Acot5;Acot3	Acyl-coenzyme A thioesterase 1;Acyl-coenzyme A thioesterase 2, mitochondrial;Acyl-coenzyme A thioesterase 6;Acyl-coenzyme A thioesterase 4;Acyl-coenzyme A thioesterase 5;Acyl-coenzyme A thioesterase 3	O55137;Q9QYR9;Q32Q92;Q8BWN8;Q6Q2Z6;Q9QYR7	O55137;Q9QYR9;Q32Q92;Q8BWN8;Q6Q2Z6;Q9QYR7	46.135	5	85670000	4.5311	0	2	2	2	5.3	5.3	5.3				6953	5974	3095.3	4395.8	8510.1	7988.9	4713.3	3651.4	5979.5	7253.2	3371.6	5135.1	9325.2	8429.9	5646.1	5501.7	7013.1	7616.5	4463.6	4241.8
	Rpl35a	60S ribosomal protein L35a	O55142	O55142	12.554	3	19179000	1.8193	0.0030581	1	1	1	8.2	8.2	8.2				2221.5	1976.9	3170.1	3083.9	3453.6	3148.7	6410.2	2745	1429.3	2590.5	2261.4	3213.7	3076.9	2541.7	4893.4	3785.5	4934.3	4240.5	7913.6	6837.1
	Atp2a2	Sarcoplasmic/endoplasmic reticulum calcium ATPase 2	O55143	O55143;Q8R429;Q64518	114.86	43	1221700000	67.747	0	17	17	17	20.6	20.6	20.6				58267	58165	22061	24091	90009	82760	47145	25944	41124	71168	18092	25113	100450	89301	41496	34822	118100	113590	50687	50631
	Cd59a	CD59A glycoprotein	O55186	O55186	13.648	3	21014000	5.128	0	1	1	1	13.8	13.8	13.8				2006.6	2368.5	2499	2508.1	4149.1	3160.7	6181	2920.8	1127.7	2523.7	1495.8	2944.5	3071	3064.7	4167.1	3322.1	6112.1	4933.7	6918.5	6442.5
	Psmb5	Proteasome subunit beta type-5	O55234	O55234	28.532	9	382940000	13.651	0	6	6	6	26.1	26.1	26.1				14219	14596	4066.4	4816	19938	19030	8059.2	4205.2	11051	17186	3445.9	5383.3	22597	20884	6383.8	6593	28786	26116	9594.9	9544.2
	Dhx9	ATP-dependent RNA helicase A	O70133	O70133	149.47	14	184030000	44.382	0	5	5	5	4.4	4.4	4.4				11938	10988	6990.7	8138.8	16228	13856	13191	8077.7	9223.4	13517	5729.8	8588.3	17538	15755	12113	11550	19811	18324	15901	14378
	Pip5k1c	Phosphatidylinositol 4-phosphate 5-kinase type-1 gamma	O70161	O70161;P70181;P70182	72.407	8	179710000	8.7387	0	6	6	6	12.4	12.4	12.4				4793	4952.4	4958.3	5885.8	7018.3	5342.1	10372	5699.9	3096.9	5747.1	3978.5	6517.5	7682.7	7723.3	10395	7899.4	6796.1	8100.4	12895	11995
	Pip4k2a	Phosphatidylinositol 5-phosphate 4-kinase type-2 alpha	O70172	O70172	46.151	18	379490000	16.378	0	7	7	4	22	22	12.1				19299	18759	25503	25719	29274	27242	52268	26074	12947	22513	18099	26645	30850	27492	39421	32343	48002	40930	60691	60677
	Eef1b	Elongation factor 1-beta	O70251	O70251	24.693	16	305710000	19.336	0	4	4	4	27.1	27.1	27.1				9077.9	7774.5	8693.4	9602.1	14870	12456	21479	10161	6891.6	10066	7423.4	9981.4	15657	13589	16699	13756	16508	17255	27624	25373
	Hmox2	Heme oxygenase 2	O70252	O70252	35.738	7	102230000	7.2564	0	4	4	4	14.9	14.9	14.9				7197.4	6960.5	5085.4	5513	9529.5	9002	10070	4716.7	4494.2	7542.7	4010.7	6021.8	10367	9872.9	8905.4	6861.1	11861	11602	11310	12220
	Atxn2	Ataxin-2	O70305	O70305	136.48	4	30065000	2.9405	0	2	2	2	1.9	1.9	1.9				2997.1	2838.4	3216.3	3232.1	4378.3	3995.8	6798.8	3885.3	2051.4	3375.1	2073	3725.8	4773.1	4104.9	5940.2	4994.4	4266.4	4698.8	5941.3	7048.2
	Nmt1	Glycylpeptide N-tetradecanoyltransferase 1	O70310	O70310	56.888	11	73948000	5.7406	0	3	3	2	8.1	8.1	5.2				8334.8	8111.1	2377.7	2553	11463	9663.8	4795.3	3000.6	5951.1	9034.8	1486	3001.5	12828	11280	4490.5	3599.8	13622	13255	3898.2	4852.5
	Epb41l2	Band 4.1-like protein 2	O70318	O70318	109.94	38	1534700000	207.43	0	18	16	16	19.7	18	18				83862	89263	30736	34839	123900	112710	58275	33068	59364	107520	24036	36267	128770	127040	52891	44665	153030	153910	64186	63215
	Gpx4	Phospholipid hydroperoxide glutathione peroxidase, mitochondrial;Phospholipid hydroperoxide glutathione peroxidase, nuclear	O70325;Q91XR9	O70325;Q91XR9	22.228	6	144670000	7.2873	0	3	3	3	16.8	16.8	16.8				9065.8	9830	3236.4	3881.7	15039	13354	8214.4	3726.2	5581	11739	2714.7	4058.9	14107	13200	6135.1	4792.2	25141	19948	9421.8	9128.5
	Psma3	Proteasome subunit alpha type-3	O70435	O70435	28.405	5	175550000	90.949	0	3	3	3	16.1	16.1	16.1				3283	2896.8	1036.9	1160	3988	3725.9	1891	1732.5	2613.4	3189.9	826.53	1257	4752.5	3765	2158.9	1652.4	4685.7	4556.7	2057.7	1700
	Stx7	Syntaxin-7	O70439	O70439	29.82	7	66923000	23.872	0	3	3	3	14.9	14.9	14.9				1479.5	1378.8	2252.1	2389.2	1663.7	1541	5071.7	2829.6	884.27	1983.8	2374.1	3018.2	2418.4	1974.7	4139.1	3395	3982.4	2495.2	5914	5158.3
	Gnaz	Guanine nucleotide-binding protein G(z) subunit alpha	O70443	O70443	40.849	23	154780000	169.61	0	7	7	7	27	27	27				17803	18211	11096	13579	24418	21052	18634	12588	13576	20376	10518	13731	27468	25425	20463	18642	31689	29520	22929	22608
	Sfn	14-3-3 protein sigma	O70456	O70456	27.706	8	1774400000	3.5227	0	3	1	1	10.5	3.2	3.2				27034	28438	21393	21904	42012	37373	49270	19189	15159	33093	14117	20729	42574	38806	39501	27088	66758	60853	55776	56806
	Snx3	Sorting nexin-3	O70492	O70492	18.757	5	93579000	44.141	0	3	3	2	19.1	19.1	14.2				5671.3	5773.9	5591.5	6511.3	6790.3	5726.1	9562.4	6308.8	5212.3	6373.9	5573.3	7043.5	8034.6	7153.1	9404.7	8157.5	6149.3	6870.7	8486.5	9508.1
	Snx12	Sorting nexin-12	O70493	O70493	19.116	10	198380000	44.386	0	2	2	2	15.2	15.2	15.2				11350	9952.4	3233.5	3782.6	13942	13168	4763.9	3820.6	8206.7	12859	3698.6	4607.1	17824	14932	5575	5378.3	19303	17923	4390.6	5073.9
	Cask	Peripheral plasma membrane protein CASK	O70589	O70589	105.11	12	86670000	43.18	0	7	7	7	8.6	8.6	8.6				8501.8	8749.1	600.99	475.41	13614	13356	1163.9	1212	5190.8	9978.3	197.29	673.27	14120	14462	1161	1413.1	18909	17472	1102.2	1049.1
	Pfdn2	Prefoldin subunit 2	O70591	O70591	16.534	7	77218000	7.7651	0	1	1	1	9.1	9.1	9.1				5322.9	4513.7	3423.7	3976.7	5958.2	6540	4695.2	3792.7	4657.6	5985.3	3370.5	4311.5	7293.3	6827.3	5264.1	5064.5	6652	7246.9	4912.4	4607.4
	Wdr1	WD repeat-containing protein 1	O88342	O88342	66.406	42	1231300000	85.449	0	15	15	15	37.1	37.1	37.1				55265	55282	39508	42821	79467	68157	76504	40785	34614	64987	30269	43082	85882	73992	68313	53662	117740	102390	86908	87593
	Slc4a4	Electrogenic sodium bicarbonate cotransporter 1	O88343	O88343	121.48	40	621560000	91.573	0	9	9	9	11.1	11.1	11.1				48384	47674	18012	20346	86865	71425	43948	24408	39836	71780	18883	27954	85176	73890	35249	30762	105560	104690	47122	48205
	Vti1b	Vesicle transport through interaction with t-SNAREs homolog 1B	O88384	O88384	26.713	2	49036000	14.245	0	1	1	1	5.2	5.2	5.2				3296.5	2842.5	2296.7	2251	4773.1	4827.3	2544.2	2907.9	2572	3836.9	2177.5	2992.8	5170	5218.9	3649.7	3406.9	3280.6	4231.4	2641.2	2682.7
	Mtx2	Metaxin-2	O88441	O88441	29.758	21	240130000	38.602	0	5	5	5	29.3	29.3	29.3				28350	28986	10798	11344	39436	36946	20326	11924	19340	36104	8643.3	12715	43089	42103	18159	15987	48661	52273	23777	21505
	Klc1	Kinesin light chain 1	O88447	O88447	61.449	5	30803000	3.2934	0	3	3	3	6.5	6.5	6.5				5090.9	3930.6	3047	3739	6574.3	5717.4	5200.4	3557.5	3189.1	4589.6	2107.6	3789.2	5992.4	5584.5	4795.6	4285.7	7558.4	7106.4	5516	5645.3
	Klc2	Kinesin light chain 2	O88448	O88448;Q9DBS5	66.662	15	235390000	19.369	0	9	9	9	16.2	16.2	16.2				19783	18914	9496.4	10459	28790	26169	19356	10755	12992	23284	8063.9	11954	29550	27942	16381	14203	42751	37382	20992	21091
	Capns1	Calpain small subunit 1	O88456	O88456	28.463	2	58409000	1.4076	0.008658	1	1	1	5.6	5.6	5.6				2505.6	2326.5	1263.5	1632.4	3304.7	3520.8	3143.3	1795	1607.1	2669.3	1288	2138.5	3383.6	3024	3113.8	2336.4	5380.7	5064.2	3175.6	3502.3
	Dync1i1	Cytoplasmic dynein 1 intermediate chain 1	O88485	O88485	70.724	10	509050000	41.105	0	5	5	4	8.9	8.9	7.8				30910	33989	10520	10947	45845	40367	20071	11521	21387	39898	8089.8	12616	49528	47112	18537	14919	58022	55143	20720	21340
	Dync1i2	Cytoplasmic dynein 1 intermediate chain 2	O88487	O88487	68.393	6	350640000	4.5115	0	3	3	3	5.1	5.1	5.1				13959	14060	8263.3	9635.3	18314	16849	15239	9181.8	10817	16412	6182.5	10406	20258	19749	13338	11746	22122	21874	16494	16227
	Plin4	Perilipin-4	O88492	O88492	139.41	2	29685000	1.6902	0.005005	1	1	1	4.7	4.7	4.7				2105.9	2070.3	1713.5	2109.5	2196.5	2290.2	2669.1	1888	1262.4	1967.6	916.2	1608.9	2732.5	2753.8	2247.2	2351	2619.3	2870.5	2457.2	2404.1
	Cntfr	Ciliary neurotrophic factor receptor subunit alpha	O88507	O88507	40.801	9	152370000	3.3949	0	2	2	2	5.9	5.9	5.9				9940.9	9873.5	5540.1	7198.2	14076	12868	9972.3	6539	7406.9	11857	5566.1	7840.3	14434	12715	9758.3	9322.3	17561	17059	10894	10926
	Ppt1	Palmitoyl-protein thioesterase 1	O88531	O88531	34.49	8	166210000	60.664	0	3	3	3	10.8	10.8	10.8				14425	13608	4546	4422.1	21857	18041	8252.4	4705.9	10467	17190	4240.7	5162.6	21439	19493	6491.1	5667.9	30846	27258	9177.3	8347.1
	Ddc	Aromatic-L-amino-acid decarboxylase	O88533	O88533	53.873	23	457260000	22.52	0	9	9	9	25	25	25				26009	26382	8779.6	9669	34296	31213	13195	8863.7	17832	26898	6892.2	9449.6	42438	39709	16395	13661	48384	47106	15893	14975
	Cops3	COP9 signalosome complex subunit 3	O88543	O88543	47.832	9	78074000	6.2892	0	3	3	3	9	9	9				7665.1	7932.3	5711.7	6104.1	11007	9713	11425	5670.4	4723.4	9049.8	4033.2	6767.4	12246	10933	10716	8198.5	15327	14513	13201	12760
	Cops4	COP9 signalosome complex subunit 4	O88544	O88544	46.284	19	346090000	94.648	0	6	6	6	20.9	20.9	20.9				23310	20111	9745.8	11677	28273	23878	17748	11106	15323	22506	8498.5	12363	31334	28693	16315	14647	31840	32537	17969	18706
	Cops6	COP9 signalosome complex subunit 6	O88545	O88545	35.88	10	93591000	7.105	0	5	5	5	23.1	23.1	23.1				5933.1	6503.7	4033.9	4491.5	8847.6	7437.2	8470.8	4489.5	4226	6901.7	3490.2	4570.4	8744.7	7945.6	7048.2	6374.2	11769	10896	8799.4	8606.8
	Hnrnpa2b1	Heterogeneous nuclear ribonucleoproteins A2/B1	O88569	O88569	37.402	33	2234000000	47.132	0	12	12	12	35.1	35.1	35.1				82971	79673	63129	71419	118500	100890	127310	69563	51736	96858	48923	76345	129980	115640	119070	97798	155490	152510	140060	141890
	Pak1	Serine/threonine-protein kinase PAK 1	O88643	O88643	60.736	16	399750000	22.583	0	8	8	5	17.8	17.8	11.6				28453	26663	23036	26060	39139	33668	43583	23134	18512	30882	17314	24668	41456	37826	40363	30829	54949	49561	53631	50926
	Psmc3	26S protease regulatory subunit 6A	O88685	O88685	49.548	16	95725000	25.202	0	7	7	7	23.1	23.1	23.1				14173	14369	6148.3	7259.2	21906	18683	14058	7229.1	8483.1	17495	4089.4	7078	24057	21482	11855	10056	24756	27891	12910	14380
	Clpp	ATP-dependent Clp protease proteolytic subunit, mitochondrial	O88696	O88696	29.8	11	117190000	17.82	0	6	6	6	30.5	30.5	30.5				6820.1	6355.7	6621.4	6346.1	10634	9815.1	12630	6198.2	4553.9	8548.7	4881.8	7062	10323	9364.6	10589	9453.6	14276	14091	15161	13893
	Hcn2	Potassium/sodium hyperpolarization-activated cyclic nucleotide-gated channel 2	O88703	O88703;O70507;O88705	94.721	18	547990000	21.168	0	11	11	9	15.6	15.6	13.6				31714	28008	6778.5	8271.6	44000	39624	12901	9091.7	25737	36199	6003.3	8858.2	46980	43242	12333	10592	45783	48076	14798	12437
	Hcn1	Potassium/sodium hyperpolarization-activated cyclic nucleotide-gated channel 1	O88704	O88704	102.43	13	203610000	5.6994	0	5	3	3	6.7	4.7	4.7				29628	25621	12559	12627	34311	32004	12937	13281	22875	30091	9810.5	14441	45161	38053	19067	18364	17510	28661	7628	9245
	Ctbp1	C-terminal-binding protein 1	O88712	O88712	47.744	19	287870000	202.06	0	6	6	4	17	17	13.2				36916	34769	8361.8	9260.4	49542	42811	15357	9212.3	27702	42408	6972	10110	56486	52621	15336	14111	53215	58919	14540	14474
	Bsn	Protein bassoon	O88737	O88737	418.84	41	496850000	173.75	0	20	20	19	8.2	8.2	7.8				48928	47026	22157	23692	74882	65650	39798	26780	36657	57380	19098	27410	87266	77851	43544	37311	86451	91565	38282	43295
	Gdap1	Ganglioside-induced differentiation-associated protein 1	O88741	O88741	41.31	20	561400000	48.23	0	7	7	7	17.6	17.6	17.6				25885	27176	13430	12860	42566	36308	27499	13272	17758	31766	10743	14460	42057	36672	23600	16488	58586	56179	27746	31059
	Idh1	Isocitrate dehydrogenase [NADP] cytoplasmic	O88844	O88844	46.674	35	1117900000	132.81	0	15	15	14	44.4	44.4	42.3				78918	76769	47552	49967	105810	93079	86649	45509	52135	89503	34977	49693	119820	103760	77527	63129	141350	136760	99377	98975
	Rbbp9	Putative hydrolase RBBP9	O88851	O88851	20.911	4	70281000	8.3145	0	2	2	2	17.2	17.2	17.2				2406.5	2697.9	2564.1	2944	4127.9	3564	5101.3	2608.8	1606.2	2557.5	1667.7	3059.7	3665.6	3306.8	4386	3511.3	4227.7	4782.6	5983.4	6032.9
	Syn1	Synapsin-1	O88935	O88935	74.096	139	6521400000	323.31	0	21	21	20	53.7	53.7	51.4				192800	192240	128490	141000	303770	264180	287130	138280	132060	230600	102510	145030	324780	292400	238550	192020	464140	402700	364910	348080
	Lin7c	Protein lin-7 homolog C	O88952	O88952;O88951	21.834	13	375850000	19.079	0	4	4	2	23.4	23.4	10.2				11614	9076.5	11437	11782	15273	12088	20577	11926	8323.4	11331	9227.6	12396	16413	13932	19354	16831	15375	16612	23756	20437
	Gnpda1	Glucosamine-6-phosphate isomerase 1	O88958	O88958;Q9CRC9	32.549	7	48533000	6.4746	0	4	4	4	13.5	13.5	13.5				4594.1	4382.8	4494.8	4134.5	6768.7	5602.1	7983.8	4458.2	2684.5	5034.8	3495.9	5120.7	6471.2	6370.5	6991.4	6555.8	9643	7836.6	11256	11095
	Coro1a	Coronin-1A	O89053	O89053	50.989	18	515230000	54.092	0	9	8	8	24.5	23	23				19317	17093	12950	13705	24793	21789	23102	11955	14282	22455	9813.2	14731	30204	25987	22462	19305	34574	31888	28677	27333
	Rbm3	RNA-binding protein 3	O89086	O89086	16.604	2	34305000	4.1199	0	2	2	2	19	19	19				532.09	535.79	189.1	669.99	756.3	742.56	639.13	514.96	321.92	1000.4	584.24	1009.5	844.54	875.3	850.67	958.76	1352	1405.3	690.24	816.64
	Lancl1	LanC-like protein 1	O89112	O89112	45.341	13	218810000	12.171	0	4	4	4	11.3	11.3	11.3				17923	18312	7360.9	8456.3	24526	21111	12993	8025.2	13019	19551	5887.3	8418.4	28633	25139	12879	10469	31986	30983	14314	13866
	Mtco2	Cytochrome c oxidase subunit 2	P00405	P00405	25.976	25	1284900000	9.2147	0	5	5	5	27.8	27.8	27.8				13030	11926	19887	21963	19880	17907	47974	23876	10672	16665	18804	26202	20323	18246	36655	30955	25378	25276	48883	53738
	Hprt1	Hypoxanthine-guanine phosphoribosyltransferase	P00493	P00493	24.57	27	529800000	58.062	0	7	7	7	49.1	49.1	49.1				40589	41845	22579	26301	54785	48742	42770	21440	24290	48669	15489	24617	58808	51981	35358	27576	86915	79451	52299	49862
	Ca2	Carbonic anhydrase 2	P00920	P00920	29.032	52	4832100000	191.81	0	8	8	8	43.8	43.8	43.8				140370	127400	71473	76068	182000	161090	120950	77320	107990	156760	62182	83908	187910	170340	109780	97600	199900	211300	120500	122330
	Thy1	Thy-1 membrane glycoprotein	P01831	P01831	18.08	36	1849400000	68.376	0	4	4	4	31.5	31.5	31.5				48146	46002	25071	25926	65893	60638	53712	25486	32371	56430	19775	29471	69902	63765	44431	34057	110270	91032	71674	68249
	Ighm	Ig mu chain C region	P01872	P01872	49.971	3	53464000	2.159	0.0026695	2	2	2	5.3	5.3	5.3				3067.1	3793.6	3138.5	3109.6	5567.9	5092.3	7307.5	3889.5	2646.7	4460.3	2717.3	3431.1	5373	4261.9	4911.7	4409	5548	6193.8	6440.6	7350.9
	Hba	Hemoglobin subunit alpha	P01942	P01942	15.085	52	7141300000	82.905	0	4	4	4	29.6	29.6	29.6				71386	74247	56785	67581	146140	132960	180550	80107	53508	106110	54756	83122	133110	124880	123750	97182	234250	187510	217810	204470
	Hbb-b1	Hemoglobin subunit beta-1	P02088	P02088;CON__Q3SX09	15.84	168	13927000000	225.38	0	10	10	5	68	68	39.5				254260	251090	169890	187550	477060	411470	456080	225860	200440	350720	153360	229440	462940	409180	351800	277790	547420	547870	464860	457600
	Hbb-b2	Hemoglobin subunit beta-2	P02089	P02089	15.878	46	2200400000	106.06	0	9	4	4	63.3	34.7	34.7				62748	64274	40602	45126	123810	111310	121060	58460	50332	86767	37830	53323	111080	103880	85950	67908	161140	138250	126670	122750
	H3f3a;Hist1h3b;Hist1h3a;H3f3c	Histone H3.3;Histone H3.2;Histone H3.1;Histone H3.3C	P84244;P84228;P68433;P02301	P84244;P84228;P68433;P02301	15.328	8	2943200000	6.3562	0	3	3	3	16.9	16.9	16.9				20474	18318	6015.5	6554	31421	23074	12225	5352.3	13083	22294	4347	5802.6	28751	21862	9242.5	7369.1	37635	35950	16874	16019
	Lamc1	Laminin subunit gamma-1	P02468	P02468	177.3	5	37443000	6.3662	0	5	5	5	4.9	4.9	4.9				6154.6	6570.9	1530.8	1666.3	9755	8033.7	3679.9	1699	4796.9	7978.9	1118.1	1622.2	8703.6	8441.2	2690.5	1840.4	11364	13231	3918.8	3938.3
	Mt1	Metallothionein-1	P02802	P02802;CON__P67983	6.0181	10	313540000	8.3129	0	3	3	3	68.9	68.9	68.9				13323	13784	9588.7	9781.4	16624	14703	16622	7132.7	10183	16443	6553.8	8804.9	18550	16910	13885	11355	34158	26770	27100	26955
	Mtnd3	NADH-ubiquinone oxidoreductase chain 3	P03899	P03899	13.219	6	137190000	23.148	0	1	1	1	13	13	13				2428.5	2103.1	4567.2	4751.3	3291.9	3098.2	6357	4902.5	1992.8	2889.5	3873.3	5711.5	3909.2	3465.1	6432.4	7122.1	3895.3	4152.2	5758	6137.9
	Gfap	Glial fibrillary acidic protein	P03995	P03995	49.899	34	833020000	56.582	0	16	16	15	42.6	42.6	40.7				53688	51410	23988	26762	46584	43365	28756	18145	49525	75316	24862	34184	70843	64797	37095	30896	95690	89758	53611	52661
	Mbp	Myelin basic protein	P04370	P04370	27.167	251	73808000000	160.42	0	8	8	8	24	24	24				700190	677440	433880	455770	1103400	960320	1052400	447010	452180	788950	310340	447060	998030	883600	680720	540590	1776300	1418900	1318500	1249100
	Araf;Raf1;Braf	Serine/threonine-protein kinase A-Raf;RAF proto-oncogene serine/threonine-protein kinase;Serine/threonine-protein kinase B-raf	P04627;Q99N57;P28028	P04627;Q99N57;P28028	67.581	3	35439000	3.8613	0	2	2	2	3.5	3.5	3.5				3034.5	2890.8	2292.9	1996.9	4529.8	3730.8	3908.9	2374.9	1734.1	3902	1696.1	2173.5	4876.6	4328.2	3329.3	2340.2	5332.7	6625.3	4093.8	3986.5
	Prnp	Major prion protein	P04925	P04925	27.977	13	328360000	12.506	0	3	3	3	12.2	12.2	12.2				21953	23600	11719	13041	30605	28123	23336	13220	14881	27571	9738.5	14284	34745	30670	19805	16838	42940	40518	27784	27405
	Aldoc	Fructose-bisphosphate aldolase C	P05063	P05063	39.394	139	5413700000	300.54	0	18	16	16	56.2	52.3	52.3				202080	190320	133740	148000	287400	250740	258770	147940	143980	229570	106520	161570	292750	260310	226990	189360	351140	338140	285840	277970
	Aldoa	Fructose-bisphosphate aldolase A	P05064	P05064	39.355	311	21221000000	323.31	0	21	21	19	67.9	67.9	64				432560	427520	315750	348800	571310	522140	588860	312500	287350	501950	244620	358530	641960	587540	526600	426740	814710	775350	678650	682200
	Prkaca	cAMP-dependent protein kinase catalytic subunit alpha	P05132	P05132	40.57	15	266620000	10.514	0	7	7	2	23.1	23.1	7.1				15527	14609	6718.5	7790.4	23032	20523	14415	7377.1	10328	16956	6081.5	7480.7	26472	22837	12269	10253	33638	28554	18648	18352
	Got1	Aspartate aminotransferase, cytoplasmic	P05201	P05201	46.247	46	1987500000	72.042	0	14	14	14	42.4	42.4	42.4				73281	76582	43708	47989	102400	88287	92004	37438	48551	90291	31002	47884	101520	90526	66319	48854	174170	140340	116840	113650
	Got2	Aspartate aminotransferase, mitochondrial	P05202	P05202	47.411	114	5221200000	159.43	0	19	19	19	49.3	49.3	49.3				212620	206630	153340	170170	329940	288820	341300	167190	149780	280520	126940	192380	332400	288970	267280	212980	452810	437470	389520	390140
	Tuba1b	Tubulin alpha-1B chain	P05213	P05213;Q3UX10	50.151	2422	40557000000	323.31	0	23	23	0	57.9	57.9	0				2248200	2144000	1819200	1976200	2832200	2500500	3043100	1841100	1626800	2494700	1499600	2100700	3208000	2891300	2977500	2533300	3325800	3486300	3293000	3313300
	Src	Neuronal proto-oncogene tyrosine-protein kinase Src	P05480	P05480;P06240;Q04736	60.644	5	109770000	4.3494	0	3	3	2	6.8	6.8	5				2468.1	2604.6	3898	4795.7	3690.3	2943.7	6732.7	4214.4	1997.2	3678.6	3258.6	4457.4	4158.4	3291.6	6091.2	5855.1	4520.9	3863.5	6591.8	6485.5
	Ldha	L-lactate dehydrogenase A chain	P06151	P06151;P00342	36.498	39	1815200000	68.832	0	12	11	11	38.9	35.2	35.2				93580	92469	41787	44137	127190	109550	82572	37990	50695	95470	24456	39259	139310	122640	69741	55144	187610	173610	100820	95176
	Gpi	Glucose-6-phosphate isomerase	P06745	P06745;CON__Q3ZBD7	62.766	84	4926300000	278.47	0	15	15	15	26.5	26.5	26.5				168030	163730	107960	117450	237370	203590	207640	105500	104490	190010	78488	115200	253930	212380	178480	141310	333270	314220	247470	239970
	Me1	NADP-dependent malic enzyme	P06801	P06801	63.953	25	429090000	48.713	0	9	9	9	19.1	19.1	19.1				23598	22728	10324	11622	33062	28527	21847	10774	17808	27013	7919.7	11774	34651	31871	18945	15499	35895	36754	23677	22551
	Gap43	Neuromodulin	P06837	P06837	23.632	102	20408000000	143.91	0	16	16	16	71.4	71.4	71.4				289730	307540	305010	342590	439330	378980	735870	276840	152750	336730	181810	305080	482010	412620	577200	385730	730490	679990	909890	916450
	Alb	Serum albumin	P07724	P07724;CON__P02768-1	68.692	211	11479000000	245.98	0	35	35	34	64.6	64.6	64.6				345330	344190	189540	214130	624990	536920	523120	246420	234670	422080	147350	230540	533880	469710	342540	265100	769760	705070	550680	528100
	Serpina1a;Serpina1c	Alpha-1-antitrypsin 1-1;Alpha-1-antitrypsin 1-3	P07758;Q00896	P07758;Q00896	46.002	9	146870000	7.1918	0	4	4	1	11.4	11.4	2.4				13072	10932	3833.9	4635.8	21002	16333	11346	5441.2	14204	24855	4732.2	8061.3	31335	24213	11988	8413.3	31987	35635	15617	14621
	Serpina3k	Serine protease inhibitor A3K	P07759	P07759	46.879	7	45299000	9.4187	0	2	2	2	10	10	10				1253.8	1502.3	1630.3	1480.1	2123.9	2358.6	3801	2025.7	1800.9	3146.7	1996.8	3753.9	4658.8	3983.9	4645.1	4263.6	2971.2	3954.7	3837.5	4124.5
	Hsp90aa1	Heat shock protein HSP 90-alpha	P07901	P07901;REV__Q8BL66	84.787	116	4076200000	151.44	0	30	17	17	42.8	29.6	29.6				97868	99141	81407	89835	147400	124030	179370	83690	58216	108450	55834	85940	144820	126540	137130	107550	218630	191080	207300	201350
	Pdia4	Protein disulfide-isomerase A4	P08003	P08003	71.982	6	88599000	7.8429	0	4	4	4	7.8	7.8	7.8				10097	9663.4	1664.2	1917.6	12922	11802	4069.7	2039.8	6924	11347	989.52	2143.4	14914	13661	3749.1	2866.8	16036	15829	4382.1	4272.5
	Hsp90b1	Endoplasmin	P08113	P08113	92.475	45	1204100000	142.09	0	19	17	17	28.2	26.4	26.4				62612	62772	51357	55246	95788	84303	100480	57439	42930	71757	40933	60559	99816	87842	88713	74008	122060	118670	107110	106320
	Col4a2	Collagen alpha-2(IV) chain;Canstatin	P08122	P08122	167.32	3	24963000	2.7638	0.00057438	1	1	1	0.7	0.7	0.7				3973.2	2770.2	1386.3	1830.8	4041.2	4364.3	2313.2	2043.8	3292.6	4176.6	1399.9	1907.5	4365.5	4972.9	2923.9	2749.3	3963.4	3858.2	1831.3	1713.7
	Apoe	Apolipoprotein E	P08226	P08226	35.866	25	591380000	19.951	0	9	9	9	31.5	31.5	31.5				26207	25130	10933	12639	36799	31377	20906	12031	19256	30752	10374	13617	37816	35793	19024	15742	54602	49797	26113	25162
	Sod1	Superoxide dismutase [Cu-Zn]	P08228	P08228	15.942	54	3537600000	53.91	0	9	9	9	59.1	59.1	59.1				154090	152630	86426	97123	198560	168900	150160	80104	111920	184290	69204	100050	218880	193110	135970	110960	273320	267930	184460	182350
	Mdh2	Malate dehydrogenase, mitochondrial	P08249	P08249	35.611	203	12715000000	272.39	0	16	16	16	56.5	56.5	56.5				385400	377340	295980	327390	578880	499290	608400	321720	279260	475700	242090	362510	599900	529900	524660	426560	785190	726880	685640	668550
	Nefl	Neurofilament light polypeptide	P08551	P08551	61.508	226	21374000000	323.31	0	33	30	30	58	52.9	52.9				361310	358690	295060	319870	597660	507580	693220	331970	228180	417260	218020	325090	550270	482550	497010	391510	841580	722800	767310	747730
	Nefm	Neurofilament medium polypeptide	P08553	P08553;REV__Q8R344	95.915	294	25058000000	323.31	0	42	42	38	47.1	47.1	43.8				535060	538200	416750	454660	872860	759100	935300	486880	357480	612730	316680	471210	807210	713820	701000	566780	1141000	1053300	991990	952110
	Nras	GTPase NRas	P08556	P08556	21.199	4	13399000	3.4778	0	7	1	0	54	6.3	0				4739.6	4777.4	3175.8	3765.2	8012.8	7509.5	7512.8	3323	3176.5	6288.7	2493.9	3617.9	7263.2	7745.1	5747.7	4165.5	14556	11213	10774	10167
	Gnai2	Guanine nucleotide-binding protein G(i) subunit alpha-2	P08752	P08752	40.489	48	1091100000	119.81	0	9	8	7	36.1	32.7	30.1				54479	52186	31540	37532	73810	65301	65177	33504	37910	61056	25258	37356	78416	70632	54916	44799	99699	92971	77118	74919
	Itgb1	Integrin beta-1	P09055	P09055	88.231	4	59838000	2.9887	0	2	2	2	2.6	2.6	2.6				4444.2	4046.8	1377.4	1607.7	6182.4	5350.6	3164.8	2085.6	4488.4	5317.3	1691.1	1634	7327	6491.2	2539.1	2381.5	6129.3	6804.1	2878.5	2778.4
	P4hb	Protein disulfide-isomerase	P09103	P09103	57.058	17	433950000	19.81	0	9	9	9	18.5	18.5	18.5				29019	29856	24055	27388	44788	39762	50787	27225	20488	37300	18892	28473	46489	44020	43228	34832	56856	56878	55152	53465
	Ncl	Nucleolin	P09405	P09405	76.722	28	413100000	86.634	0	11	11	11	16	16	16				49804	47896	16638	18198	68483	60420	33919	18689	40036	60871	13084	20654	85147	72786	30759	24260	73042	82638	38276	36841
	Pgk1	Phosphoglycerate kinase 1	P09411	P09411;P09041	44.55	121	4496600000	323.31	0	19	19	19	54.7	54.7	54.7				189530	183730	112330	126610	260980	225820	229430	112000	125460	210690	82161	123690	277940	249740	189590	148990	336950	333040	272290	268260
	Fth1	Ferritin heavy chain;Ferritin heavy chain, N-terminally processed	P09528	P09528	21.066	5	72097000	2.1324	0.0026624	2	2	2	11.5	11.5	11.5				5254	5195	560.16	490.98	7389	5515.8	1800.5	831.84	3918.1	6975.4	330.36	833.44	8628.9	8114	1379.1	626.65	6922.7	8883.2	1759	1588.3
	Sod2	Superoxide dismutase [Mn], mitochondrial	P09671	P09671	24.603	42	2425600000	49.19	0	7	7	7	29.7	29.7	29.7				91774	87011	55992	59521	126960	109880	94656	64820	66925	107290	49812	71478	132660	118990	93528	81134	132150	140230	95122	89837
	Nudt11;Nudt10	Diphosphoinositol polyphosphate phosphohydrolase 3-beta;Diphosphoinositol polyphosphate phosphohydrolase 3-alpha	P0C028;P0C027	P0C028;P0C027;Q8R2U6	18.593	7	59633000	5.0228	0	3	3	3	20.7	20.7	20.7				5155.7	5189.6	4626.4	5352.3	6323.2	6477.9	7866.9	4314.6	3194	6365.6	3127.4	5146.7	7288.8	6337.6	7695.1	6131	9032.3	9263.1	9904	9106.5
	Chmp6	Charged multivesicular body protein 6	P0C0A3	P0C0A3	23.415	3	27774000	10.081	0	1	1	1	6.5	6.5	6.5				1911.5	1918.8	270.69	314.22	3408.9	2944	571.17	294.57	1824.1	2572.3	220.45	536.46	3641.4	3118	678.09	687.32	4292.4	4039.1	832.57	801.27
	H2afv;H2afz	Histone H2A.V;Histone H2A.Z	Q3THW5;P0C0S6	Q3THW5;P0C0S6	13.509	10	209050000	3.4026	0	4	2	2	31.2	18.8	18.8				20720	20438	11295	12343	28904	25351	20260	13378	13687	24021	8632.7	14881	31068	26557	20169	16195	28995	32680	18319	18302
	Smim1	Small integral membrane protein 1	P0C8K7	P0C8K7	8.764	3	111430000	21.665	0	1	1	1	15.4	15.4	15.4				1323.2	1225.9	308.09	283.32	1724.9	1671.5	410.08	265.33	1121.5	1170.2	175.42	176.46	2183.9	1867.6	486.8	397.4	834.7	1750.3	290.12	508
			P0DN34	P0DN34	6.954	4	265590000	1.4983	0.0063137	1	1	1	19.3	19.3	19.3				5939.3	6708.6	5435.3	6187.7	9565.3	8500.2	10844	5558.8	4461.9	8332.9	4848.3	6513.7	9505.9	9420.1	8796.5	8515.1	10097	12644	11697	12081
			P0DP28;P0DP27;P0DP26	P0DP28;P0DP27;P0DP26;Q9D6P8;P20801	16.837	140	11138000000	223.71	0	9	9	9	71.8	71.8	71.8				80960	82826	115370	126550	117930	104610	222860	124110	56684	100010	90178	137610	133890	117540	202680	164050	162240	161090	242970	237360
	Eef1a1	Elongation factor 1-alpha 1	P10126	P10126	50.113	26	1255100000	10.486	0	12	5	5	28.1	14.1	14.1				53061	52752	29895	32512	76661	66994	61241	27831	34252	62164	21562	32356	79255	71186	50166	37696	118470	102330	76923	77522
	Alad	Delta-aminolevulinic acid dehydratase	P10518	P10518	36.023	9	249690000	12.552	0	4	4	4	16.4	16.4	16.4				12334	13194	8536.8	8488.2	17354	15537	15817	7576.8	7591.9	15513	5521.4	9850.3	17910	17157	13752	11075	23438	23875	18010	18499
	Ctsb	Cathepsin B;Cathepsin B light chain;Cathepsin B heavy chain	P10605	P10605	37.279	18	172920000	46.745	0	4	4	4	15.9	15.9	15.9				15652	14493	8563.7	9721.9	21599	18957	14353	10020	14226	17201	8087.5	10998	25186	20980	14829	12871	21143	23186	14179	14619
	Eif4a2	Eukaryotic initiation factor 4A-II;Eukaryotic initiation factor 4A-II, N-terminally processed	P10630	P10630	46.402	34	850280000	64.942	0	9	9	4	30	30	15				49648	51182	27496	32372	75693	66589	48824	32767	35119	60485	23898	34937	78292	72856	47380	43270	94076	91764	48616	47076
	Mapt	Microtubule-associated protein tau	P10637	P10637	76.243	70	2561200000	160.97	0	16	16	16	31	31	31				159660	151190	90448	97779	231800	194100	197110	88056	95519	178180	64609	98104	248660	207670	160780	123590	332160	323750	240880	247490
	Txn	Thioredoxin	P10639	P10639	11.675	6	210260000	10.025	0	2	2	2	21	21	21				16436	17917	4708.9	4822.7	24751	23661	9770.9	4431.4	11234	20714	3013.1	5294.8	24593	22726	7239.4	6398.6	34347	33706	12842	11178
	Gstm1	Glutathione S-transferase Mu 1	P10649	P10649;P19639;P15626;O35660	25.97	100	2253400000	67.222	0	12	12	10	59.2	59.2	47.7				116890	114800	99169	115000	170440	149090	210170	105800	75292	127350	72592	111440	164540	142330	157110	127280	210170	201630	237260	226130
	Slc3a2	4F2 cell-surface antigen heavy chain	P10852	P10852	58.336	50	1219400000	69.531	0	12	12	12	27.6	27.6	27.6				68226	65977	36116	39796	105340	90519	81035	40671	49371	84029	29937	45043	113720	93207	70702	52150	154640	140010	97117	92301
	Hist1h2bp;Hist1h2bk;Hist1h2bb;Hist1h2bf;Hist1h2bc;Hist2h2bb;Hist1h2bh;Hist1h2bm;Hist1h2ba	Histone H2B type 1-P;Histone H2B type 1-K;Histone H2B type 1-B;Histone H2B type 1-F/J/L;Histone H2B type 1-C/E/G;Histone H2B type 2-B;Histone H2B type 1-H;Histone H2B type 1-M;Histone H2B type 1-A	Q8CGP2;Q8CGP1;Q64475;P10853;Q6ZWY9;Q64525;Q64478;P10854;P70696	Q8CGP2;Q8CGP1;Q64475;P10853;Q6ZWY9;Q64525;Q64478;P10854;P70696	13.992	82	7597800000	100.01	0	9	9	3	58.7	58.7	13.5				162960	159860	129370	141410	242900	217470	265000	135560	111770	195260	101290	147880	252450	225210	221060	177620	336050	315390	294320	282830
	H1f0	Histone H1.0;Histone H1.0, N-terminally processed	P10922	P10922	20.861	16	1295300000	17.476	0	5	5	5	23.2	23.2	23.2				35663	32863	34426	37554	51501	46435	65415	39128	26536	43402	28063	42304	53761	47409	60168	48993	65456	59818	69070	68041
	Sub1	Activated RNA polymerase II transcriptional coactivator p15	P11031	P11031	14.427	3	39752000	2.3715	0.0016465	1	1	1	8.7	8.7	8.7				5825.5	6068.5	1881.6	2271.4	7930.4	6853.8	3529.1	2214.8	4325.1	5515	1548.8	2370.6	9218.1	7887.2	3213	2739.1	10456	9800.5	3601	3885.2
	Gpx1	Glutathione peroxidase 1	P11352	P11352	22.329	2	6816800	1.3329	0.0099432	1	1	1	8.5	8.5	8.5				750.71	1093.9	771.68	319.61	1671.3	1387.1	1874.1	615.05	528.59	970.1	521.76	722.4	1402.2	1217.9	737.07	865.57	2865.5	1996.8	2407.1	1830.1
	Fabp3	Fatty acid-binding protein, heart	P11404	P11404	14.819	8	316800000	5.7158	0	5	5	5	36.1	36.1	36.1				11018	10941	14032	15430	15448	15286	28162	12692	8647.5	13684	9622.8	14416	18270	16852	24293	18588	24773	20285	36871	33675
	Lamp1	Lysosome-associated membrane glycoprotein 1	P11438	P11438	43.865	3	47306000	4.8253	0	1	1	1	2.7	2.7	2.7				8381.2	8380.2	2494.6	2917.1	11128	10167	4509.7	2566.4	5932.6	9687.7	2166	2685	11791	11892	3712.2	3367.9	12827	15327	4623.8	4862.6
	Hsp90ab1	Heat shock protein HSP 90-beta	P11499	P11499	83.28	214	9730600000	323.31	0	32	32	17	47.9	47.9	32.6				348450	353260	268950	287670	513370	448010	580930	268560	214490	386630	182860	280310	525320	464230	457080	351090	739960	669190	680160	669820
	Dmd	Dystrophin	P11531	P11531	425.83	4	206100000	1.829	0.0030659	3	3	3	1.5	1.5	1.5				1225.1	1506.1	15700	16827	1308.3	1491.7	16245	18724	1116.6	1401.9	15443	20336	2405.2	2404.2	24240	25015	1409	1670	11177	11069
	L1cam	Neural cell adhesion molecule L1	P11627	P11627	140.97	20	305200000	34.181	0	8	8	8	10.1	10.1	10.1				20478	20777	14717	14829	28627	25584	24899	13257	14429	24770	11018	15993	32068	27593	24448	19566	43450	42552	30137	29516
	Camk2a	Calcium/calmodulin-dependent protein kinase type II subunit alpha	P11798	P11798	54.114	27	623310000	46.734	0	10	7	5	24.1	16.1	14.2				41447	43012	10812	11555	65373	58653	27867	11829	24185	49196	7592.3	12544	92010	78750	29900	19931	117170	100940	37123	37450
	Tcp1	T-complex protein 1 subunit alpha	P11983	P11983	60.448	31	946120000	49.115	0	11	11	10	21.4	21.4	19.4				45578	43391	24723	28712	61749	54743	49713	28813	32125	51743	20990	31125	67509	62251	44355	38469	71887	70977	53171	51707
	App	Amyloid beta A4 protein;N-APP;Soluble APP-alpha;Soluble APP-beta;C99;Beta-amyloid protein 42;Beta-amyloid protein 40;C83;P3(42);P3(40);C80;Gamma-secretase C-terminal fragment 59;Gamma-secretase C-terminal fragment 57;Gamma-secretase C-terminal fragment 50;C31	P12023	P12023	86.721	8	172100000	13.259	0	5	5	5	7.1	7.1	7.1				18271	19596	2409.1	3041.6	26652	23644	5726.4	2190.9	13276	21505	1633.2	3007.8	29299	26597	4322	3343	39553	36437	7235.5	6709.3
	Prkar2a	cAMP-dependent protein kinase type II-alpha regulatory subunit	P12367	P12367	45.389	7	148530000	63.39	0	5	3	3	16.5	9.2	9.2				17708	15050	8314.7	9284.2	19365	16458	13982	8700	12505	17519	7758.8	10550	23577	20564	14787	10860	21660	21737	15775	15900
	Pfkl	ATP-dependent 6-phosphofructokinase, liver type	P12382	P12382	85.359	6	90936000	12.282	0	9	4	3	14.1	6.8	5.9				5236.4	5389.2	2032.5	2720.6	8214.9	7090.5	4888.6	2197.1	3366.1	5915.4	1677.4	2443.6	8296.3	7031.3	3834.5	3229.7	9517.6	9636.2	6355.5	5721.5
	Calb1	Calbindin	P12658	P12658	29.994	10	75916000	7.8055	0	6	6	6	30.3	30.3	30.3				8921.1	9003.5	4033.1	5176.5	11190	10147	8224	4415	4681.7	9886.1	2932.2	4256.7	15884	13760	7601.8	6283.4	20375	17683	10699	10525
	Cox5a	Cytochrome c oxidase subunit 5A, mitochondrial	P12787	P12787	16.101	45	1440000000	18.717	0	4	4	4	26.7	26.7	26.7				87275	84905	60884	67364	137760	120400	125130	73066	62830	117560	50451	79695	147340	129450	116530	93093	155390	173260	122640	124520
	Prkar1b	cAMP-dependent protein kinase type I-beta regulatory subunit	P12849	P12849	43.224	2	37404000	2.4006	0.0016529	2	2	2	7.3	7.3	7.3				1313.4	1371.4	127.04	175.66	2032.2	1346.7	626.53	330.75	900.68	1536	249.76	234.15	2227.5	1791.6	490.49	436.61	1830.4	2093.3	483.61	815.48
	Cntn1	Contactin-1	P12960	P12960	113.39	96	4184300000	229.51	0	27	27	27	35.7	35.7	35.7				150830	141240	95586	103350	213610	186690	182770	101750	111320	180880	81993	119430	232330	205830	166150	139420	278020	274840	203360	205160
	Scg5	Neuroendocrine protein 7B2;N-terminal peptide;C-terminal peptide	P12961	P12961	23.866	10	296330000	7.183	0	3	3	3	22.2	22.2	22.2				7852.6	7943.2	12301	12455	12335	10205	23042	11308	5616.9	9168.6	7760.2	12758	11793	10579	19199	15326	17353	15257	26844	27891
	Rpl7a	60S ribosomal protein L7a	P12970	P12970	29.976	10	141550000	8.0587	0	5	5	5	12	12	12				9731.1	9226	7173.1	7220.9	15950	13850	16427	8085.2	6760.3	12333	6003.1	8158.3	17206	14429	12981	10627	19369	19754	16530	17637
	Gsn	Gelsolin	P13020	P13020;CON__Q3SX14	85.941	18	238230000	66.625	0	7	7	7	15.8	15.8	15.8				21943	23586	5295.4	6555.6	37561	31797	12500	5579.5	12663	25838	4286.8	6329.3	34699	28589	9596.7	7632.3	55783	51051	14481	14684
	Ncam1	Neural cell adhesion molecule 1	P13595	P13595	119.43	176	7971200000	293.78	0	28	28	28	36.7	36.7	36.7				370320	378460	205100	224360	534690	465340	396130	203080	236710	451720	151890	237380	595950	526540	358480	279840	812390	733810	470070	463580
	Gpd1	Glycerol-3-phosphate dehydrogenase [NAD(+)], cytoplasmic	P13707	P13707	37.572	8	133270000	9.1294	0	4	4	4	11.7	11.7	11.7				5627.4	5638.5	3269.9	3861	8148.7	6960.6	7460.6	3771.2	3988	6940.2	3003.1	4281.5	8261.1	7233.6	6146.2	5409.3	8703.8	9574.8	7005.5	7020.5
	Atp1b1	Sodium/potassium-transporting ATPase subunit beta-1	P14094	P14094	35.194	142	7450100000	266.7	0	12	12	12	33.2	33.2	33.2				331790	339470	248290	279650	553140	479330	616030	264300	205830	439940	184950	297300	565920	486920	468220	342870	858540	790290	738680	738690
	Rps16	40S ribosomal protein S16	P14131	P14131	16.445	8	247720000	14.497	0	3	3	3	21.2	21.2	21.2				15527	15949	5568.5	6117.4	23067	21297	10269	7622.3	13619	18523	4535.7	7806.7	25339	22918	10106	8842.2	20314	23215	8869.1	8856.3
	Rpl7	60S ribosomal protein L7	P14148	P14148	31.419	15	179890000	8.2425	0	8	8	7	26.7	26.7	23.7				17485	16711	7586.3	9403.1	25595	24764	19341	9608.5	11944	21030	6121.4	9461.3	26592	24757	15493	12752	36867	34454	23820	20971
	Mdh1	Malate dehydrogenase, cytoplasmic	P14152	P14152	36.511	184	8150700000	157.08	0	14	14	14	41.3	41.3	41.3				259140	257300	166750	186070	369690	323520	350770	167590	173010	301720	124410	185740	392890	348230	288170	221380	513730	492150	415620	412490
	Rpsa	40S ribosomal protein SA	P14206	P14206	32.838	19	305260000	71.908	0	7	7	6	33.6	33.6	31.5				19412	18402	18228	19007	27370	24400	35643	22414	16415	22817	15693	22085	30095	29387	31282	29015	28471	30362	35835	34318
	Calr	Calreticulin	P14211	P14211	47.994	40	986270000	45.557	0	7	7	7	22.8	22.8	22.8				63339	62451	38550	40523	100120	85230	89314	41096	35424	70220	29719	40158	103660	87473	68225	51220	139420	126110	100640	98824
	Atp1b2	Sodium/potassium-transporting ATPase subunit beta-2	P14231	P14231	33.344	48	1882200000	76.318	0	8	8	8	28.6	28.6	28.6				54266	59004	47148	50557	100860	88983	126400	51766	36967	75059	36879	55714	91222	79424	83940	62557	176170	138480	167610	157990
	Hspb1	Heat shock protein beta-1	P14602	P14602	23.014	5	47258000	2.485	0.00055617	3	3	2	17.7	17.7	12.4				1894.6	2097.9	4446.8	4782.3	2908.5	2744.5	9576.2	4982.9	1268.3	2406.3	3876.1	5033.8	2566.4	2756.5	7361.7	5992.7	4436.7	4177.4	10409	9629.3
	Psmd3	26S proteasome non-ATPase regulatory subunit 3	P14685	P14685	60.718	18	225720000	35.382	0	9	9	9	19.4	19.4	19.4				19187	18795	11141	10785	26998	23863	18876	11311	13678	21843	7640.2	11454	29808	25821	17560	14482	31492	32150	19375	18639
	Lmnb1	Lamin-B1	P14733	P14733	66.785	17	246230000	27.52	0	11	10	10	19.7	18.4	18.4				12349	11246	11884	12813	16901	14909	22121	13089	8366.1	14643	10371	13615	18477	16404	20393	16102	21987	21196	25693	24066
	Anxa6	Annexin A6	P14824	P14824	75.884	49	1080200000	168.1	0	19	19	19	39.8	39.8	39.8				61200	55487	37228	39702	91412	79815	77278	42135	41435	68607	30169	45738	94405	82905	66556	54317	106220	111640	76611	75092
	Rplp0	60S acidic ribosomal protein P0	P14869	P14869	34.216	10	661910000	19.459	0	5	5	5	18.6	18.6	18.6				28651	30301	21130	23681	44568	41296	38478	25231	22460	37361	18445	26789	48355	47004	38826	33145	48349	51830	36333	35457
	Map1b	Microtubule-associated protein 1B;MAP1B heavy chain;MAP1 light chain LC1	P14873	P14873	270.25	170	3424300000	323.31	0	53	52	52	29.8	29.4	29.4				206500	208450	132230	145210	295840	263100	289180	126090	132280	251210	96460	149960	316820	282110	234380	176180	470170	426230	355750	360370
	Glul	Glutamine synthetase	P15105	P15105	42.119	145	19136000000	298.09	0	16	16	16	49.3	49.3	49.3				290560	291700	210460	234580	442710	399660	440600	242270	227540	369030	184540	261070	462850	419650	371250	304890	605020	554890	514240	495630
	Cdh2	Cadherin-2	P15116	P15116	99.795	4	37083000	17.971	0	1	1	1	2	2	2				2531.6	2212.5	4898.7	5505.1	3688.5	3202	12295	5091.6	1219.7	2650.5	3334	5418.5	4342	3922.9	9849.9	7618.1	6458.3	5438	14272	12707
	Bpgm	Bisphosphoglycerate mutase	P15327	P15327	29.978	2	7457400	3.3731	0	1	1	1	7.3	7.3	7.3				780.55	841.26	517.38	817.19	1124	1123.4	1004.7	797.99	663.46	1060.2	507.23	645.89	1079	1233.2	1171.7	740.29	1354.9	1438.5	781.11	812.73
	Sptb	Spectrin beta chain, erythrocytic	P15508	P15508	245.25	9	68033000	15.134	0	9	7	7	5.5	4.7	4.7				2931.8	2892.2	3337.7	3301.6	4282.2	3704.2	5507.9	3577.8	2802.4	3987.7	3324.4	4521.5	5672.1	4499.4	5927.7	4599.2	4569.6	5035.2	5950.8	5569.2
	Nme1	Nucleoside diphosphate kinase A	P15532	P15532	17.208	52	2268900000	38.91	0	8	8	4	55.9	55.9	25.7				85842	87580	48066	50267	118940	104720	88332	46665	56482	100140	33742	48780	129490	117140	78271	61812	197270	170600	101980	105030
	Chgb	Secretogranin-1;CCB peptide;PE-11	P16014	P16014	77.968	6	80371000	5.7242	0	3	3	3	5.8	5.8	5.8				7136.1	6252	2790.7	2922.7	9382.6	8379.9	4676.1	3383.2	4561.9	6728.4	1932.6	3241.7	9862.9	9000.3	5778.5	4918.8	12609	11586	5822.7	5717
	Ldhb	L-lactate dehydrogenase B chain	P16125	P16125	36.572	132	7487500000	305.22	0	14	14	13	45.8	45.8	42.2				274220	273840	225880	248970	412600	356530	470950	235020	173840	321180	167390	250420	416910	367390	392210	308730	537920	525600	525540	519490
	Slc4a3	Anion exchange protein 3	P16283	P16283	135.37	2	16857000	3.1685	0	1	1	1	1.7	1.7	1.7				1085.3	961.52	1048.9	881.5	1414.4	1284.2	2235.4	1171.9	557.99	1277.5	871.17	1440	1529.3	1331.7	2113.5	1695	2634.9	2292.7	2658.3	3073.1
	Cnp	2,3-cyclic-nucleotide 3-phosphodiesterase	P16330	P16330	47.123	242	32503000000	320.93	0	25	25	25	54.5	54.5	54.5				457890	445870	410350	447610	703570	589800	851460	436830	308310	538770	309820	469390	673090	568250	654170	533210	888150	884370	938860	917570
	Mut	Methylmalonyl-CoA mutase, mitochondrial	P16332	P16332	82.843	16	116540000	45.361	0	7	7	7	16.6	16.6	16.6				8602.2	7308.5	11854	12077	10852	10554	21710	12325	6238	9529.8	9948.1	12929	12431	11520	19922	15926	11838	14406	23049	22988
	Ddx3y;D1Pas1;Ddx3x	ATP-dependent RNA helicase DDX3Y;Putative ATP-dependent RNA helicase Pl10;ATP-dependent RNA helicase DDX3X	Q62095;P16381;Q62167	Q62095;P16381;Q62167	73.427	9	144450000	5.5829	0	4	4	4	8.2	8.2	8.2				8687.5	8828.6	3428	3676.1	14815	12206	5505.3	3522.4	7521.6	12978	2845.7	4500.1	16479	15331	6211.1	5711.7	15594	17305	4547.9	4843.3
	Ass1	Argininosuccinate synthase	P16460	P16460	46.584	16	185790000	15.451	0	8	8	8	17	17	17				15697	15993	5850.3	6829.5	19088	18234	11255	5870.9	9163.4	17754	5126.6	7048.6	22970	20429	11281	7935.9	26315	26552	13342	12967
	Sptan1	Spectrin alpha chain, non-erythrocytic 1	P16546	P16546;REV__Q6NZJ6;P08032	284.59	532	16753000000	323.31	0	117	117	117	55.5	55.5	55.5				790070	785130	500290	558000	1116600	964650	990930	511390	525600	925470	384880	579650	1222600	1068200	877190	700570	1601200	1505600	1168000	1145100
	Gapdh	Glyceraldehyde-3-phosphate dehydrogenase	P16858	P16858;Q64467	35.81	746	33581000000	262.32	0	15	15	15	59.5	59.5	59.5				720320	713090	554210	609820	1008300	882100	1055000	571780	506410	848880	434600	648340	1116100	1012600	970120	813100	1225600	1261300	1155700	1177700
	Hmga1	High mobility group protein HMG-I/HMG-Y	P17095	P17095	11.614	5	139660000	9.664	0	3	3	3	30.8	30.8	30.8				15666	15105	4630.6	5565.8	21724	19745	9046.5	4445.4	9815.3	19067	4351.4	5111.2	22872	21150	7787.9	6345.7	32763	28935	13449	12978
	Eno1	Alpha-enolase	P17182	P17182	47.14	520	14213000000	323.31	0	20	20	17	60.6	60.6	48.4				547160	547610	402740	434810	785390	681200	802670	398000	351620	639790	293720	443310	847090	749580	704110	547370	1057700	1030000	919880	917230
	Eno2	Gamma-enolase	P17183	P17183;P21550	47.296	163	3401700000	254.67	0	17	14	14	56.2	44	44				163710	162300	112900	127440	215480	189100	232030	108560	105790	178260	79681	119170	229890	206600	187280	144820	340720	292210	297320	285300
	Ap2a1	AP-2 complex subunit alpha-1	P17426	P17426	107.66	111	3356100000	84.841	0	33	33	22	37.4	37.4	26.3				155360	149090	84893	94891	224180	193650	174660	92962	111500	185600	67130	105210	248040	213340	159420	128460	305910	290110	196860	190630
	Ap2a2	AP-2 complex subunit alpha-2	P17427	P17427	104.02	60	571620000	149.37	0	28	17	17	34.4	22.9	22.9				47956	44008	22746	25751	65726	57043	45264	22811	33964	53894	18122	26347	76671	67122	42695	34017	82669	83405	55205	52992
	Cox7c	Cytochrome c oxidase subunit 7C, mitochondrial	P17665	P17665	7.3325	10	2573900000	8.0694	0	2	2	2	28.6	28.6	28.6				43537	45441	38156	37378	79041	69017	96541	39076	26003	58383	26912	42627	76850	69228	68745	48680	137780	106390	122240	117180
	Hk1	Hexokinase-1	P17710	P17710;O08528;Q91W97;Q3TRM8	108.3	182	8603400000	264.87	0	34	34	34	41.4	41.4	41.4				315100	309370	173170	184780	454400	390400	338380	182550	213070	379940	139250	205070	485990	440040	304920	247740	625550	586760	388240	378230
	Ppia	Peptidyl-prolyl cis-trans isomerase A;Peptidyl-prolyl cis-trans isomerase A, N-terminally processed	P17742	P17742	17.971	101	7565900000	186.37	0	10	10	10	56.1	56.1	56.1				133800	134280	105280	116700	178730	159130	219410	107160	90441	155610	83661	120580	199960	180940	189080	146450	263750	244060	259290	258550
	Tpi1	Triosephosphate isomerase	P17751	P17751	32.191	121	11401000000	128.62	0	14	14	14	65.2	65.2	65.2				143800	144370	141800	161410	206150	178290	300730	140560	86409	167450	101640	157330	220820	193600	245720	190280	337350	288260	390840	377660
	Slc2a1	Solute carrier family 2, facilitated glucose transporter member 1	P17809	P17809	53.984	9	136070000	6.1733	0	3	3	3	6.9	6.9	6.9				9044.3	9832.8	3745	4242.5	15889	14686	9687.1	4226.5	7331.6	13340	3397	4420.4	15745	14348	7372.6	5173	29338	22151	12439	12276
	Hspa1a;Hspa1b	Heat shock 70 kDa protein 1A;Heat shock 70 kDa protein 1B	Q61696;P17879	Q61696;P17879	70.078	6	209090000	4	0	7	3	1	14	5.1	1.4				16885	13976	8262.5	10125	19846	17138	14751	9524.4	12582	17251	6789.7	11106	24562	20598	14930	12973	20971	23767	15718	15795
	Ctsd	Cathepsin D	P18242	P18242	44.953	22	315020000	38.742	0	7	7	7	23.4	23.4	23.4				31064	30003	18732	19895	48402	42641	43536	19943	18447	35582	14832	21850	51051	44083	34571	27685	64396	60696	54851	50045
	Bsg	Basigin	P18572	P18572	42.444	15	457350000	16.243	0	4	4	4	12.6	12.6	12.6				25058	23161	13526	15564	37664	32618	32141	15198	17355	30197	10981	15646	39634	34240	25427	20362	50992	49214	36988	35225
	Cfl1	Cofilin-1	P18760	P18760	18.559	74	5486000000	104.95	0	13	13	11	64.5	64.5	53.6				116610	116750	117570	128540	167530	151150	251400	114240	72721	136720	80628	126730	187840	165590	213060	158820	262780	237390	325100	318270
	Gnao1	Guanine nucleotide-binding protein G(o) subunit alpha	P18872	P18872	40.084	137	6005700000	300.64	0	14	14	13	46.6	46.6	43.2				217770	219010	130970	143500	299630	260490	271650	124590	148250	264100	101280	150650	345300	302310	240060	184630	448610	424990	346130	337350
	Fasn	Fatty acid synthase;[Acyl-carrier-protein] S-acetyltransferase;[Acyl-carrier-protein] S-malonyltransferase;3-oxoacyl-[acyl-carrier-protein] synthase;3-oxoacyl-[acyl-carrier-protein] reductase;3-hydroxyacyl-[acyl-carrier-protein] dehydratase;Enoyl-[acyl-carrier-protein] reductase;Oleoyl-[acyl-carrier-protein] hydrolase	P19096	P19096	272.43	70	1339900000	114.42	0	32	32	32	17.5	17.5	17.5				85363	82531	37442	40939	116860	104090	69000	43181	64317	101980	33077	48276	131740	119430	67099	57982	152970	147530	69086	71642
	Gstp1;Gstp2	Glutathione S-transferase P 1;Glutathione S-transferase P 2	P19157;P46425	P19157;P46425	23.609	28	370250000	76.652	0	4	4	4	25.7	25.7	25.7				29715	29806	20520	22516	39738	35193	37199	20437	19934	31640	14930	21761	39535	38056	31196	25525	51907	48286	42852	41048
	Nefh	Neurofilament heavy polypeptide	P19246	P19246	116.99	133	9768600000	257.71	0	34	32	30	30.6	28.7	27.9				245360	236580	182290	194360	394270	346240	420470	202800	156370	277140	133850	197090	356960	320160	301160	235750	479020	452910	430270	433640
	Rpl13a	60S ribosomal protein L13a	P19253	P19253	23.464	6	128500000	3.5971	0	3	3	3	14.8	14.8	14.8				7117.6	6706.1	2053.1	2619.1	11928	10770	6165.1	3117.1	5056	8520.2	1901.9	2902.6	13167	11673	5266.4	4124.8	17712	15675	7490	7067.9
	Cox5b	Cytochrome c oxidase subunit 5B, mitochondrial	P19536	P19536	13.813	60	2367000000	23.093	0	7	7	7	43	43	43				195980	187070	114110	123620	312930	265320	226210	133750	149170	253110	101650	149940	321980	290420	208390	174020	356020	364610	231420	227950
	Cox4i1	Cytochrome c oxidase subunit 4 isoform 1, mitochondrial	P19783	P19783	19.53	61	2550900000	62.564	0	8	8	8	48.5	48.5	48.5				117030	113280	70635	77710	181830	161550	150510	84216	90844	150130	64194	90583	184690	162340	129370	108240	221420	217830	158250	159570
	Hspa5	78 kDa glucose-regulated protein	P20029	P20029	72.421	58	1064600000	175.3	0	17	15	15	33.6	31.9	31.9				49273	50503	40523	44573	78937	68100	96671	44877	32271	57253	29718	46162	80201	74471	76426	58886	128490	105440	118170	118680
	Hexb	Beta-hexosaminidase subunit beta	P20060	P20060	61.115	3	114710000	5.4802	0	3	3	3	5.4	5.4	5.4				1055.8	1021.3	4770.9	4940.8	1529.7	1407.6	6657.9	4909.4	1018.7	1141.9	5014.9	5348.3	1968.2	1724.8	6749.7	6260.2	2040.6	1715.4	8139.5	7383.9
	Prdx3	Thioredoxin-dependent peroxide reductase, mitochondrial	P20108	P20108	28.127	12	700050000	11.262	0	6	6	6	30.7	30.7	30.7				28281	28956	22376	27142	40465	33624	44178	25161	18108	32909	18150	27932	39980	36653	38919	30522	46387	47804	45065	41080
	Vim	Vimentin	P20152	P20152	53.687	7	104530000	12.394	0	6	5	5	15.9	13.9	13.9				10357	9372.8	1283.6	1520.9	14450	12929	2145.4	1481	9180.2	13532	1246.2	1469	15003	13815	2067.2	1491.7	18559	17992	1914.1	1850.3
	F3	Tissue factor	P20352	P20352	32.935	2	10563000	1.5485	0.0058651	1	1	1	5.8	5.8	5.8				714.23	844.81	877.71	844.68	1168.9	1186.2	1340.9	863.56	731.5	1210.1	430.83	633.75	1376.6	1461.4	1415.7	1026.3	1610.1	1636.2	2005.5	1813.6
	Map2	Microtubule-associated protein 2	P20357	P20357	199.13	211	4974300000	323.31	0	58	58	57	42.3	42.3	41.7				259270	256810	205220	225220	380670	332630	421330	211550	171580	313090	157910	240960	427370	379470	384190	299940	547270	520170	497060	486210
	Mag	Myelin-associated glycoprotein	P20917	P20917	69.259	37	1403300000	109.42	0	9	9	9	19.8	19.8	19.8				61380	59161	37938	41252	91156	77785	91470	40661	41440	73102	32085	45123	86580	77327	66870	49837	134030	107050	113430	107210
	Tpm3	Tropomyosin alpha-3 chain	P21107	P21107;CON__Q3SX28;P58774	32.994	30	1767600000	32.804	0	9	9	5	25.3	25.3	14				49576	50915	30451	33356	70974	61627	61196	30071	30237	59285	23615	34329	77049	66616	50754	41549	111090	95564	74179	72395
	Gna11	Guanine nucleotide-binding protein subunit alpha-11	P21278	P21278;P30677	42.024	11	72774000	6.3774	0	5	3	3	22	12	12				5271.2	4941.8	3538.6	3646.4	6873	6961.4	6670.5	3292.4	4204.7	7083.9	2664.7	4181.5	7947.1	7893.7	6407.5	5248	10983	10031	9454.8	7953.9
	Gnaq	Guanine nucleotide-binding protein G(q) subunit alpha	P21279	P21279	42.158	34	415620000	52.968	0	8	8	6	34.5	34.5	24.5				34302	35633	27392	30418	51353	45459	51654	26080	24441	42649	19722	30729	55404	49688	46581	36808	74989	70011	62516	60911
	Akr1b7	Aldose reductase-related protein 1	P21300	P21300	35.988	3	62286000	2.244	0.0027056	2	2	2	6	6	6				511.26	290.15	1245.3	1044.1	721.37	453.64	2080.2	1372.8	280.16	537.12	504.56	1150.9	652.47	643.26	1844.8	1355.9	686.47	820.44	2269.5	2659.5
	Abcb1a;Abcb1b	Multidrug resistance protein 1A;Multidrug resistance protein 1B	P21447;P06795	P21447;P06795;P21440	140.64	6	90426000	5.9464	0	3	3	2	3.2	3.2	2.5				15135	13008	246.61	336.75	21775	19975	559.17	190.71	14264	18400	414.23	449.52	27033	24946	848.98	713.05	12020	19177	658.1	549.65
	Cst3	Cystatin-C	P21460	P21460	15.531	9	187500000	9.4457	0	2	2	2	19.3	19.3	19.3				10238	9290.3	6149.2	7126.3	14055	11911	10928	7443	7565.8	11178	5013	8028.9	16757	12462	10274	9632	16082	16451	11276	10937
	Gc	Vitamin D-binding protein	P21614	P21614	53.6	3	22336000	5.1366	0	2	2	2	6.7	6.7	6.7				1864.3	1868	506.24	210.36	2196.8	2164.3	1481.4	1094.5	2130.3	2302.3	533.14	838.94	2770.6	3041	910.4	900.77	804.25	1541.3	1330	833.26
	Lmnb2	Lamin-B2	P21619	P21619	67.317	9	124180000	9.828	0	7	6	6	13.9	12.6	12.6				4634.1	4045.5	6133.9	6261.5	5817.4	5476	10866	6855.5	3111.7	4873.1	5296.3	6290.3	5775	5640.1	10093	7945.6	6894.6	6932.7	11506	11601
	Ache	Acetylcholinesterase	P21836	P21836	68.168	3	19157000	4.5802	0	2	2	2	4.1	4.1	4.1				1494.2	1481.1	2326.9	2231.6	1733.5	1745.1	3812.2	2296.7	1031.4	1625.9	1687.9	2339.8	2232.6	2068.4	3501.7	3291.7	2727.3	2593.8	4358	4038.9
	Penk	Proenkephalin-A;Synenkephalin;Met-enkephalin;PENK(114-133);PENK(143-184);Met-enkephalin-Arg-Ser-Leu;Leu-enkephalin;PENK(238-259);Met-enkephalin-Arg-Phe	P22005	P22005	31.004	10	205250000	9.0894	0	5	5	5	28.7	28.7	28.7				9496.4	10001	12032	14658	15305	11817	26660	13641	5366	10305	9755.8	12774	17013	14476	23752	19557	21128	19697	31058	31498
	Fech	Ferrochelatase, mitochondrial	P22315	P22315	47.13	4	148000000	5.8275	0	2	2	2	6.4	6.4	6.4				23137	20478	5043	5883.8	29956	26466	8461.5	6419	18459	26759	4682.2	6855.9	32864	29198	8628.1	7975.3	26633	30631	7045.7	7746.4
	Ap1g1	AP-1 complex subunit gamma-1	P22892	P22892	91.349	13	118360000	6.1296	0	5	5	5	6	6	6				6943.7	6081.3	2178.6	2890.7	10085	9149.3	4271.6	2859.5	5094	7412.4	1835.6	2671	11540	10061	4437.6	3832.4	12146	11819	4393.8	4354.9
	Cbx3	Chromobox protein homolog 3	P23198	P23198	20.855	4	80820000	17.276	0	2	2	2	13.7	13.7	13.7				8890.5	8806.8	8289.4	8778.6	13423	11976	17370	8596.8	4854.4	9513	5572.2	9487	13721	12310	16951	11395	16787	18119	18253	19959
	Gja1	Gap junction alpha-1 protein	P23242	P23242	43.004	26	619400000	46.585	0	6	6	6	19.1	19.1	19.1				63855	61810	26075	30041	95189	82588	53117	26958	47778	87536	24142	33492	102000	91981	47971	37118	142960	134660	66152	65297
	Pnp	Purine nucleoside phosphorylase	P23492	P23492	32.277	3	21396000	6.179	0	1	1	1	8.3	8.3	8.3				904.19	796.91	1001.7	1545.4	1528.2	1453.2	2267.4	1090.4	648.11	1099.8	989.42	1227	1234	1208.7	2333.2	1819.4	2012.1	1722.5	2495.8	2581.8
	Pcmt1	Protein-L-isoaspartate(D-aspartate) O-methyltransferase	P23506	P23506	24.634	20	484560000	69.72	0	4	4	4	26.9	26.9	26.9				41492	40465	17319	18825	55552	50264	32343	19283	29380	46819	14017	21744	60945	53559	29400	25407	73840	75347	33855	31817
	Gria2;Gria1	Glutamate receptor 2;Glutamate receptor 1	P23819;P23818	P23819;P23818	98.661	3	48040000	1.5619	0.0058968	2	2	2	2.6	2.6	2.6				5416.9	4942.8	3371.8	3290.8	8283.1	7598.7	4766.1	3271	3527.5	6123.2	2198.3	3575.1	9428.9	8879.5	6296	4796.6	10815	11755	4857.2	4976.8
	Cryab	Alpha-crystallin B chain	P23927	P23927	20.069	21	870450000	14.845	0	5	5	5	29.7	29.7	29.7				24419	21338	26491	29212	30688	26845	48994	27668	18865	24599	19868	28642	29948	26373	38617	31568	31034	32130	48822	51988
	Ces1c;Ces1d;Ces1	Carboxylesterase 1C;Carboxylesterase 1D;Liver carboxylesterase 1	P23953;Q8VCT4;Q8VCC2	P23953;Q8VCT4;Q8VCC2	61.055	3	73478000	5.0342	0	2	2	2	3.8	3.8	3.8				4777.7	4380.8	2164	2256.9	7778.8	7048.8	4398	3233.5	2962.3	4816.4	1624.9	2292.3	6235.6	5024.7	3006.4	2953.8	6360.2	6569.7	2824.4	3036.7
	Cat	Catalase	P24270	P24270	59.795	4	58310000	13.62	0	3	3	3	7.8	7.8	7.8				3965	3839.1	2065	2722.3	5717.6	5018.2	5105.6	2318.8	2522.5	4969.3	1973.7	2962.8	4623.9	5043	4196.5	3576.4	7872.8	6987	5055.9	5334
	Bcat1	Branched-chain-amino-acid aminotransferase, cytosolic	P24288	P24288	42.791	8	427800000	7.1546	0	3	3	3	11.7	11.7	11.7				14742	13830	6815.7	7950.7	19236	17065	11373	7890.3	12053	16377	5639.4	9005.3	19171	19320	10740	11003	18687	19458	10359	9441.3
	Ppib	Peptidyl-prolyl cis-trans isomerase B	P24369	P24369	23.713	5	47440000	2.1494	0.0026667	2	2	2	10.2	10.2	10.2				2121.7	1880	465.18	712.66	2902.9	2836.1	1743.5	747.15	1140.4	2369	568.4	534.91	2775.8	2113.4	1526.7	1106.6	4751.6	3891.2	2684.2	2506.4
	Gsta4	Glutathione S-transferase A4	P24472	P24472	25.564	13	342330000	22.479	0	5	5	5	28.4	28.4	28.4				23340	22559	11828	12161	34691	29991	21472	13086	15011	26631	8469	13516	32885	29008	18082	14660	43814	40095	22622	21057
	Lta4h	Leukotriene A-4 hydrolase	P24527	P24527	69.05	7	130210000	5.2856	0	4	4	4	8	8	8				4103.7	4463.7	2945.1	3757.2	5221.8	5184.3	7166.9	3195.8	2142.4	4308.2	2439.6	4167.3	6556.6	5338.1	5780.7	4824.6	7848.5	7447.1	7709.8	7808.9
	Th	Tyrosine 3-monooxygenase	P24529	P24529	55.992	38	712170000	78.21	0	10	10	10	30.5	30.5	30.5				36557	36630	20059	22467	42958	38226	33835	18269	20006	35489	12132	19028	62031	56597	40771	31916	70197	64410	45992	42681
	Aldh1a1	Retinal dehydrogenase 1	P24549	P24549;O35945;Q9JHW9;Q62148	54.467	31	549610000	73.755	0	11	11	10	27.9	27.9	26.3				34473	35904	23387	23486	51804	43015	42248	24253	24621	41415	17347	26703	54461	48105	38869	32813	68299	67602	46288	43624
	M6pr	Cation-dependent mannose-6-phosphate receptor	P24668	P24668	31.172	9	188030000	8.9295	0	4	4	4	18	18	18				18840	15153	15944	20428	24453	19629	30230	23159	15969	19209	14975	23189	29351	23564	28757	30167	19996	23390	27861	22204
	Rps2	40S ribosomal protein S2	P25444	P25444	31.231	28	521090000	21.611	0	7	7	7	24.9	24.9	24.9				46928	44435	24502	26571	74167	58945	50078	28553	33550	55402	20125	30041	78242	64541	46068	38006	74427	83665	45605	47059
	Msn	Moesin	P26041	P26041	67.766	5	40593000	3.511	0	6	3	3	10.4	5.9	5.9				3513.4	3820.4	1626.5	2470.8	5339.5	4366.6	3719.5	2363.8	3127.9	5119.7	1767.6	2382.1	5830.4	5400.9	3410	2946.7	5449.2	6078.5	3292.2	3209.6
	Rdx	Radixin	P26043	P26043;Q2KN98	68.542	24	490500000	12.424	0	8	8	5	13	13	8.6				22452	22587	15050	15369	33659	30567	28431	14381	14122	27132	12009	16779	34529	31193	24108	18762	44703	42342	29697	29894
	Ptma	Prothymosin alpha;Prothymosin alpha, N-terminally processed;Thymosin alpha	P26350	P26350	12.254	11	376600000	31.059	0	3	3	3	25.2	25.2	25.2				16195	14358	19583	20063	21879	20720	29767	20424	11468	17935	14772	21041	23713	20602	28902	24521	29681	26073	30276	31312
	U2af2	Splicing factor U2AF 65 kDa subunit	P26369	P26369	53.516	2	47638000	3.3024	0	2	2	2	4	4	4				991.65	1018.2	3882.4	3897.4	1505.8	1156.3	6590.6	4568.1	1042.6	1138.3	3142.8	4761.3	1333.3	1383.4	7080.7	6473	1656.5	1578.4	6833.7	7541.1
	Glud1	Glutamate dehydrogenase 1, mitochondrial	P26443	P26443	61.336	163	5587100000	216.08	0	24	24	24	46.4	46.4	46.4				246590	246330	180960	200250	387620	339900	395250	195020	178590	314160	147600	218550	395150	353320	322450	252150	581210	501850	474670	456490
	Sars	Serine--tRNA ligase, cytoplasmic	P26638	P26638	58.388	34	572660000	55.324	0	13	13	13	37.1	37.1	37.1				36345	39331	18881	20395	57594	50789	39186	19093	21454	43989	12844	21313	59398	51639	33358	25665	86856	86073	43358	45013
	Marcks	Myristoylated alanine-rich C-kinase substrate	P26645	P26645	29.661	43	3140200000	206.61	0	6	6	6	38.2	38.2	38.2				90468	91417	82019	87412	107560	95532	132170	77015	59333	106200	64129	96339	133340	119120	137310	114160	136490	148830	148260	151510
	Fkbp1a	Peptidyl-prolyl cis-trans isomerase FKBP1A	P26883	P26883	11.922	38	1742600000	134.63	0	2	2	2	25	25	25				52904	47223	40849	42129	64552	59756	58772	44971	43600	56946	35095	47642	79348	77350	68023	61982	58155	69632	56178	55275
	Map4	Microtubule-associated protein 4	P27546	P27546	117.43	28	587010000	78.286	0	13	13	12	14.9	14.9	14.9				60923	56936	30910	32532	81410	71479	46524	34324	42107	70328	24665	36150	87932	79615	46948	40718	100880	100550	50790	51310
	Gna13	Guanine nucleotide-binding protein subunit alpha-13	P27601	P27601	44.054	19	941850000	18.969	0	9	9	9	27.6	27.6	27.6				45041	35721	7809.3	8254.7	52296	55064	14245	8897.6	52544	49976	6458	9112.3	76747	67935	12999	11553	29321	31893	15079	14992
	Plaa	Phospholipase A-2-activating protein	P27612	P27612	87.22	4	40120000	3.596	0	2	2	2	2.3	2.3	2.3				5600.9	4976.9	2743.8	2922.6	6527.4	5721.7	5260.3	2881.9	5844.8	6158.8	2544.7	3087.9	6437.8	6839.6	4394.5	3943	5712	5514.1	5416.5	6230.8
	Rpl3	60S ribosomal protein L3	P27659	P27659	46.109	4	228720000	1.9911	0.0031529	3	3	3	5.2	5.2	5.2				12179	11662	5284.2	5715.2	19882	16754	9831.3	6410	8435	14761	4565.3	6455.9	19845	18772	10092	8867.1	22424	22829	8793.9	8853.3
	H2afx;H2afj;Hist2h2ac;Hist1h2ak	Histone H2AX;Histone H2A.J;Histone H2A type 2-C;Histone H2A type 1-K	P27661;Q8R1M2;Q64523;Q8CGP7	P27661;Q8R1M2;Q64523;Q8CGP7;Q64522	15.142	19	4612100000	7.45	0	6	6	3	28	28	11.9				37096	37518	42017	46865	50502	46164	99356	43063	28810	45588	32933	46069	57298	50290	76864	56121	77789	70000	119180	117920
	Pdia3	Protein disulfide-isomerase A3	P27773	P27773	56.678	51	1435600000	77.979	0	15	15	15	32.9	32.9	32.9				73229	71418	57866	61310	109720	93296	110590	62645	47524	83615	44096	63866	113480	100950	98447	79868	150320	135490	116350	118670
	Mt3	Metallothionein-3	P28184	P28184	7.0092	38	3249600000	38.538	0	4	4	4	63.2	63.2	63.2				53606	52660	53403	53231	73295	68395	95450	56216	37178	62791	40147	60155	80490	71931	85969	69143	99773	93288	110480	108460
	Aco1	Cytoplasmic aconitate hydratase	P28271	P28271	98.124	6	108460000	4.9461	0	3	3	3	4.5	4.5	4.5				10887	10323	2662.1	2471.8	13739	12597	5078.5	3242.2	7768.3	12059	2656.2	2993.5	15313	13629	3983.4	4239.5	19001	18085	4961.3	5261.9
	Adh5	Alcohol dehydrogenase class-3	P28474	P28474;Q64437	39.547	21	374710000	20.28	0	9	9	9	31.3	31.3	31.3				43062	40213	18983	21384	56846	48895	33656	18887	29627	48707	13982	22392	61505	54953	31642	26569	62762	68439	35273	35072
	Slc6a9	Sodium- and chloride-dependent glycine transporter 1	P28571	P28571	76.543	13	162440000	23.369	0	3	3	3	6.2	6.2	6.2				17118	16474	6397.7	7033.3	28146	23162	15804	7998.4	10988	21906	5093	7918.7	26248	23894	11980	9515.4	40956	35466	17976	18762
	Adssl1	Adenylosuccinate synthetase isozyme 1	P28650	P28650	50.254	31	580620000	68.157	0	11	11	11	30.9	30.9	30.9				19566	19680	27100	29347	27145	23208	26688	18953	14329	22603	22105	29924	26987	23872	31484	26834	29028	30740	26984	28506
	Camk2b	Calcium/calmodulin-dependent protein kinase type II subunit beta	P28652	P28652	60.46	32	305550000	248.93	0	11	6	6	27.7	17.5	17.5				24696	27166	19354	20791	37517	32394	43368	19989	15073	30337	14193	20363	45198	41292	38559	28909	62716	52720	55937	53117
	Atxn10	Ataxin-10	P28658	P28658	53.706	10	91923000	8.5794	0	6	6	6	18.1	18.1	18.1				4878.5	5144.6	5714.3	6758.2	7001.3	6257.9	10447	5196.2	3116.7	4600.6	3767.4	5946.1	8166.5	6443.2	9202.7	7217.1	8240.5	8736.3	11097	10897
	Nckap1	Nck-associated protein 1	P28660	P28660	128.78	8	184670000	5.1003	0	3	3	3	2.5	2.5	2.5				12028	11547	5911.7	5837.9	16690	14530	10418	6560.7	8347.9	13806	4804.8	7055.8	18848	17279	10240	8819	22269	20385	12953	12513
	Sept4	Septin-4	P28661	P28661	54.935	20	284040000	45.605	0	6	6	6	17.4	17.4	17.4				37900	39287	13325	12084	60798	53272	28836	12794	25821	49082	9353	14078	60672	54346	22010	15666	87423	83563	32447	33157
	Napb	Beta-soluble NSF attachment protein	P28663	P28663	33.557	57	1210500000	105.43	0	13	13	11	58.7	58.7	51				69329	68526	31469	33886	102530	87725	71055	32070	49365	84140	22429	35565	113900	98577	58336	43209	139860	130850	94605	88445
	Marcksl1	MARCKS-related protein	P28667	P28667	20.165	10	615070000	43.746	0	4	4	4	35.5	35.5	35.5				29520	23754	18792	20402	32459	26003	27601	19669	20328	27873	14866	22330	44264	33553	33783	28901	31716	42002	28567	29753
	Kif5c	Kinesin heavy chain isoform 5C	P28738	P28738	109.27	45	683870000	42.985	0	20	20	10	24.3	24.3	13.5				37469	38016	26039	27571	58485	52352	55270	27289	25820	45291	19505	30071	62472	54689	48558	38028	80007	76418	64129	65413
	Kif2a	Kinesin-like protein KIF2A	P28740	P28740	79.755	13	325410000	13.851	0	6	6	6	7.9	7.9	7.9				23588	21652	14052	16159	33400	29961	26432	15231	16217	29387	11559	17841	36704	32798	26759	20167	39056	43903	28699	27722
	Pabpc1	Polyadenylate-binding protein 1	P29341	P29341	70.67	28	392180000	37.818	0	13	13	13	20.1	20.1	20.1				27895	27447	11303	11827	40750	36837	21757	13656	21129	32954	9777.2	14537	42720	39326	19927	15987	49167	50533	24692	23292
	Nedd8	NEDD8	P29595	P29595	8.9723	5	279690000	7.4194	0	2	2	2	17.3	17.3	17.3				13225	13009	6112.7	7771.1	18856	16450	12636	5751.7	7393.1	15153	4116.9	6778.5	22032	18429	11423	8811.8	27117	29055	15167	13860
	Oat	Ornithine aminotransferase, mitochondrial	P29758	P29758	48.354	16	238470000	32.554	0	7	7	7	26.2	26.2	26.2				13231	12131	2929.8	3588.1	19102	17114	5409.1	3288.7	9322.2	16207	2347.5	3637.4	20622	16885	5445.4	4492.1	23600	24302	6123.9	6531.5
	Ckmt1	Creatine kinase U-type, mitochondrial	P30275	P30275;Q6P8J7	47.003	154	4473800000	323.31	0	13	13	13	49.5	49.5	49.5				158370	148880	125260	137870	235400	206560	261690	141010	126920	204060	112750	161080	257770	229120	226640	189970	292310	283600	299730	293070
	Fkbp4	Peptidyl-prolyl cis-trans isomerase FKBP4;Peptidyl-prolyl cis-trans isomerase FKBP4, N-terminally processed	P30416	P30416	51.572	6	110760000	6.6319	0	4	4	4	11.8	11.8	11.8				7341	6410.4	6104.9	7340.3	11203	8446.5	11161	6546.3	4789.1	7827.9	4631.3	6181.6	11749	8299	10725	8220	10146	12533	9936.7	10521
	Aimp1	Aminoacyl tRNA synthase complex-interacting multifunctional protein 1;Endothelial monocyte-activating polypeptide 2	P31230	P31230	33.997	2	12993000	9.5047	0	1	1	1	3.9	3.9	3.9				2714.8	2898.2	1131.9	936.44	4232.7	4165.1	1546.6	1212.3	1831	3873.2	897.57	1383.4	5069.9	4966.9	1696.3	1855.5	4317.5	4147.6	1662	1675.7
	Prkar2b	cAMP-dependent protein kinase type II-beta regulatory subunit	P31324	P31324	46.167	38	741750000	250.7	0	8	8	6	29.3	29.3	22.4				54490	51253	35419	37824	69789	65298	56359	36439	42080	60450	29281	40625	95210	84575	65309	59828	82098	90785	61702	62213
	Slc6a1	Sodium- and chloride-dependent GABA transporter 1	P31648	P31648	67.001	10	324380000	51.279	0	3	3	3	7.2	7.2	7.2				12701	11601	14187	12880	18584	17270	32595	13222	8178.3	15047	9771.9	14617	20163	16315	25442	16681	26692	23873	34471	37629
	Slc6a11	Sodium- and chloride-dependent GABA transporter 3	P31650	P31650	69.96	59	6830500000	56.488	0	10	10	10	15.3	15.3	15.3				156730	157010	79713	92689	245480	219440	180030	90534	112400	214620	67960	100710	250320	222230	144720	116480	363540	330120	212060	204210
	Dbi	Acyl-CoA-binding protein	P31786	P31786	10	29	1705100000	69.823	0	6	6	5	57.5	57.5	56.3				55983	55646	49702	52174	78915	69826	84179	48783	39256	67949	41841	60971	84324	73938	81703	64775	120770	111590	99898	101550
	Map2k1	Dual specificity mitogen-activated protein kinase kinase 1	P31938	P31938	43.474	9	352470000	9.1706	0	5	5	3	13	13	7.9				13576	14096	11534	14183	20480	16944	23691	12749	8121.4	16502	9378.8	13016	22973	20179	22773	18262	27449	27376	28812	28789
	Scp2	Non-specific lipid-transfer protein	P32020	P32020	59.125	5	26171000	5.5185	0	3	3	3	6.9	6.9	6.9				324.96	472.39	2916	3693.1	501.45	356.01	5614.5	3178.8	82.918	447.74	2280.3	3528.9	815.89	356.03	5087.6	4803.7	885.36	409.58	6901.4	7359.2
	Slc2a3	Solute carrier family 2, facilitated glucose transporter member 3	P32037	P32037	53.478	13	891160000	21.659	0	6	6	6	9.9	9.9	9.9				35357	35965	13900	15132	50080	44178	27436	15794	24671	41056	10328	15791	57171	50834	25357	20411	59801	62375	29047	27855
	Kras	GTPase KRas;GTPase KRas, N-terminally processed	P32883	P32883	21.656	4	13271000	3.9842	0	6	1	1	47.6	7.9	7.9				3695.7	3511.1	2528.7	2865.1	6756.9	5862.7	6006.8	2412.8	3106.8	4976.7	1754.9	3152.6	5735.5	4693.5	3871	3509.6	7170.3	7802.2	6997.2	6339.2
	Wars	Tryptophan--tRNA ligase, cytoplasmic;T1-TrpRS;T2-TrpRS	P32921	P32921	54.357	19	364350000	23.365	0	8	8	7	21.2	21.2	15.6				20957	20588	24697	27187	30371	26851	43152	26205	13693	23157	19671	28700	34211	27970	41678	35875	39316	40025	44481	44389
	Kif1a;Kif1b;Kif1c	Kinesin-like protein KIF1A;Kinesin-like protein KIF1B;Kinesin-like protein KIF1C	P33173;Q60575;O35071	P33173;Q60575;O35071	191.72	3	51462000	3.1462	0	2	2	2	1.3	1.3	1.3				2484.2	2354	776.19	903.87	3026.2	3009.4	1721.4	855.54	2059.3	2925.3	706.33	1036.2	4029.9	3723.9	1232.4	1321.2	3793.6	3691.7	2009	2115.2
	Kif5a	Kinesin heavy chain isoform 5A	P33175	P33175	117.02	3	39501000	7.6417	0	10	2	2	10.7	2	2				404.73	191.6	2094.8	2497.3	275.39	264.35	4125.9	2486.1	99.111	184.66	2200.5	2578.2	508.1	402.22	3977	3020.1	1061.8	943.11	5024.4	4853.6
	Ranbp1	Ran-specific GTPase-activating protein	P34022	P34022	23.596	8	135140000	8.7491	0	5	5	5	35.5	35.5	35.5				4759.1	5274.3	3684.2	3888.5	8997.6	6574.8	9796.7	3725.6	2337.2	6336.4	2668.5	4498.7	8513.6	7996.4	6070.7	5420.3	15452	13616	12899	11444
	Mif	Macrophage migration inhibitory factor	P34884	P34884	12.504	17	301300000	9.0105	0	2	2	2	26.1	26.1	26.1				12681	12134	11876	13482	16037	13852	20275	12180	8471.4	13124	8592.8	13160	18008	15692	19054	16343	18422	19693	21605	21238
	Ptpn11	Tyrosine-protein phosphatase non-receptor type 11	P35235	P35235	68.46	9	171890000	5.7764	0	5	5	5	8.2	8.2	8.2				14975	14224	9793	9965.2	18191	16100	14471	10043	13369	15918	8603.3	12078	20833	19073	16219	14028	20053	21052	15793	15963
	Rab5c	Ras-related protein Rab-5C	P35278	P35278	23.412	2	6620300	7.4416	0	5	2	2	30.1	15.3	15.3				182.62	340.89	494.21	552.09	79.939	266.66	1205.3	803.2	80.972	280.2	506.78	650.6	334.06	360.73	1009.5	773.52	475.48	669.15	1726.4	1585.9
	Rab6a	Ras-related protein Rab-6A	P35279	P35279;Q8BHD0	23.59	31	546500000	16.326	0	6	6	2	30.3	30.3	10.1				37343	35303	13688	15687	50722	45261	26509	16292	24559	42811	11225	17408	55414	48611	24245	19813	69601	64999	28715	28321
	Rab21	Ras-related protein Rab-21	P35282	P35282	24.106	19	174600000	34.671	0	5	5	5	28.8	28.8	28.8				11298	10254	8883.2	9826.8	14173	13254	15166	9966.8	8539.6	12664	6463.4	11205	17354	15542	15772	12748	16680	16056	17172	16752
	Rab12	Ras-related protein Rab-12	P35283	P35283	27.328	2	20624000	2.4144	0.0016547	1	1	1	8.2	8.2	8.2				2328.9	2625.9	2024.7	2413	3699.1	3425.5	3719.4	2389.6	2466.3	2883.2	1557.4	2144.3	3843.3	3448.6	2818.9	2899.9	4097.7	4451	3280.6	2592
	Rab31;Rab22a	Ras-related protein Rab-31;Ras-related protein Rab-22A	Q921E2;P35285	Q921E2;P35285	21.331	3	6980100	1.3874	0.0095923	1	1	1	5.7	5.7	5.7				1634.8	2006.4	688.05	992.58	2968.1	2900.1	1685.6	809.62	1287.7	2685.5	742.16	757.95	3298.5	2998.4	1352.2	925.52	4344.2	4012.8	1730.2	1903.9
	Rab18	Ras-related protein Rab-18	P35293	P35293	23.035	9	100200000	9.9154	0	5	5	4	28.6	28.6	23.8				10727	9719.7	6850.9	7573	14973	13338	14249	7601.6	7479.2	12222	5034.9	6967.1	15890	14087	11639	9767.8	22198	20340	14885	15276
	Pdha1	Pyruvate dehydrogenase E1 component subunit alpha, somatic form, mitochondrial	P35486	P35486	43.231	106	3774200000	127.29	0	17	17	17	50.3	50.3	50.3				105380	99924	67519	76821	161830	141880	137960	83564	83387	136510	63092	91306	167360	151700	126130	108400	194960	189110	147850	143050
	Fah	Fumarylacetoacetase	P35505	P35505	46.175	5	108770000	8.2461	0	3	3	3	12.9	12.9	12.9				7533.4	7280.2	5742.3	6139.4	8887	8499.9	8754.8	5647.5	5122.5	8001.7	4169.7	6053.7	9027.1	8198.1	7436.8	6796.2	9911.1	10512	8287.3	8096.7
	Canx	Calnexin	P35564	P35564	67.277	70	1391600000	70.78	0	12	12	12	17.1	17.1	17.1				73741	76116	62242	68802	113800	99561	129770	68221	50008	89883	49588	71145	120360	104660	112540	90076	163070	158500	140860	145970
	Ap1m1	AP-1 complex subunit mu-1	P35585	P35585;Q9WVP1	48.542	13	89376000	8.8674	0	5	5	5	12.3	12.3	12.3				9493.8	10011	2605.2	3271.2	14311	12540	6533.3	2749	7166.4	11947	2037	3273.2	16670	14023	5582.5	3713.8	22951	20512	7636.5	6884.9
	Prdx1	Peroxiredoxin-1	P35700	P35700	22.176	41	2462600000	14.646	0	7	7	6	32.2	32.2	28.1				98567	98418	66207	69679	135450	119860	130050	63426	58264	108030	45949	67629	142350	123350	106730	82333	175660	171220	146480	141990
	Cd81	CD81 antigen	P35762	P35762	25.814	21	413080000	87.58	0	3	3	3	20.8	20.8	20.8				13905	15802	13604	18397	24859	22611	34524	15574	8929.4	18582	10377	17002	23465	22867	23348	19136	46693	36547	44731	39569
	Gpm6a	Neuronal membrane glycoprotein M6-a	P35802	P35802	31.149	43	2269700000	85.233	0	8	8	8	20.1	20.1	20.1				88037	88922	68415	74155	128850	114620	137980	67640	57330	104160	50911	73709	152810	140200	136480	104420	180230	178940	162490	171930
	Gpm6b	Neuronal membrane glycoprotein M6-b	P35803	P35803	36.209	5	233920000	27.849	0	3	3	3	13.7	13.7	13.7				11660	11314	6912.7	7947.5	18977	15885	15649	8373	8334	13212	5022.8	7729.1	28637	25392	20625	15494	19068	22279	18218	18032
	Rpl12	60S ribosomal protein L12	P35979	P35979	17.804	23	506030000	12.115	0	5	5	5	39.4	39.4	39.4				31896	30907	14998	16277	48339	44838	29510	16682	26246	40855	12081	17886	55413	52029	27419	22641	53267	57922	29189	31114
	Rpl18	60S ribosomal protein L18	P35980	P35980	21.644	11	152160000	22.078	0	4	4	4	27.1	27.1	27.1				11344	10543	4155.5	4500.2	16725	14989	8672.3	5117.9	8794.5	12859	3492.7	5451.5	18462	17359	6926.3	6850.1	17969	17273	9633.2	9069.8
	Gnl1	Guanine nucleotide-binding protein-like 1	P36916	P36916	68.77	8	110700000	6.1157	0	5	5	5	10.5	10.5	10.5				11287	9899.3	5327.4	6176.2	13731	12634	9377.5	6270.3	9131.2	11703	4865.5	7060.8	15480	14308	10186	8865	13749	16070	8986	9393
	Por	NADPH--cytochrome P450 reductase	P37040	P37040	77.043	2	24117000	1.9123	0.0031072	2	2	2	5	5	5				839.77	959.88	369.27	489.54	1067.6	1102.6	1105.1	621.13	533.81	1114.3	344.51	590.75	1367.7	1377.1	832.28	854.81	872.14	1344.4	1344.6	1321.1
	Hspa9	Stress-70 protein, mitochondrial	P38647	P38647	73.46	61	1755900000	202.11	0	17	16	16	30	29	29				81197	84674	53055	58937	131280	112790	114860	59019	53198	103660	41350	62639	133540	113930	92689	77747	195500	173140	132250	129060
	Dnm1	Dynamin-1	P39053	P39053	97.802	126	7252400000	193.86	0	32	32	24	42.4	42.4	33.3				179350	169710	121790	133150	240070	214860	222980	129200	143610	207180	101380	142130	275480	251110	207280	171940	289290	280380	254520	251230
	Dnm2	Dynamin-2	P39054	P39054	98.144	8	184930000	15.156	0	8	2	2	9	2.9	2.9				6581.4	7088.2	7414.6	7835.3	11309	9678.4	16413	7168.6	3711.6	8499.3	5530.1	8136.2	11225	10319	13290	10010	19338	14656	21573	21947
	Tjp1	Tight junction protein ZO-1	P39447	P39447	194.74	6	94235000	9.5294	0	5	5	5	3	3	3				6259.2	6603.9	1748.1	1483.2	9768.9	8794.5	2146.4	1827.5	6120.5	8354.9	1721.8	1879.8	10310	8995.9	2838.4	2639.5	12520	10772	2589.9	2196.1
	Cap1	Adenylyl cyclase-associated protein 1	P40124	P40124	51.564	29	899790000	172.09	0	11	11	11	34	34	34				56468	52708	33934	39255	81140	69726	69564	36766	39221	64485	26370	40286	93699	79124	65429	52286	101210	105720	74317	76425
	Tkt	Transketolase	P40142	P40142	67.63	70	3894200000	101.58	0	21	21	21	42.7	42.7	42.7				104260	104750	81052	85131	145740	125120	146910	82356	69065	118980	65309	92658	152250	138020	138540	108560	183310	175250	164910	165710
	Cd82	CD82 antigen	P40237	P40237	29.628	6	64362000	12.588	0	2	2	2	7.5	7.5	7.5				9412.7	11749	8218.5	10485	18818	16627	22532	9912.9	5301.4	11981	6147.5	8708.4	14973	13818	14677	10505	30890	23299	24844	25962
	Cd9	CD9 antigen	P40240	P40240	25.258	18	93064000	31.258	0	3	3	3	16.4	16.4	16.4				14354	15772	4620	5233.6	21272	17256	8557.6	4486.1	9852.4	17667	3721	6004.2	20941	18628	7522.7	6377	24496	26615	8898.8	8906
	Rpl28	60S ribosomal protein L28	P41105	P41105	15.733	6	331960000	5.0045	0	3	3	3	18.2	18.2	18.2				17265	16024	8357.4	8653.4	24198	23212	17308	9338	14573	20512	6984.6	9956.2	28962	26543	15893	12360	29037	28164	20413	18386
	Acsl1	Long-chain-fatty-acid--CoA ligase 1	P41216	P41216	77.951	4	45577000	2.2371	0.0027027	2	2	2	2.3	2.3	2.3				2192	1813.3	205.48	165.23	2935.9	2643.8	929.42	336.72	1748.2	2703.9	176.02	423.6	3350.6	3025.9	1102.3	551.91	3184.4	3175.4	1050.6	753.91
	Eci1	Enoyl-CoA delta isomerase 1, mitochondrial	P42125	P42125	32.25	13	97327000	68.553	0	4	4	4	20.4	20.4	20.4				7092	6886.1	9157.6	10741	11388	10099	21140	9859.5	5231.4	8831.8	7331.1	10210	10524	9129.1	15475	11567	12248	13356	21903	22717
	Sept2	Septin-2	P42208	P42208	41.525	15	107020000	37.338	0	7	7	7	28.8	28.8	28.8				13062	13153	8426.5	8868.3	19445	16556	18892	9291.2	8002.3	14203	5562.6	8341.5	18790	16594	13950	11398	25302	25065	20167	20730
	Pura	Transcriptional activator protein Pur-alpha	P42669	P42669	34.883	42	918560000	81.057	0	8	8	8	35.2	35.2	35.2				57587	58235	43617	49563	88717	79101	95018	50217	44445	71991	34314	54895	94120	85172	78758	64352	107610	107740	102050	99127
	Cct8	T-complex protein 1 subunit theta	P42932	P42932	59.555	53	1144200000	58.089	0	18	18	18	37.6	37.6	37.6				93020	83905	52674	57888	121650	106170	93661	56115	65267	101360	40045	64801	133340	119340	88998	79724	136850	143740	98376	95768
	Slc1a2	Excitatory amino acid transporter 2	P43006	P43006	62.03	139	7646800000	196.58	0	14	14	13	24	24	23.1				228610	233590	157440	178750	386240	340850	387160	180270	155310	307700	131060	199430	422930	369380	321250	249530	628980	540900	477090	459400
	Hist1h1e	Histone H1.4	P43274	P43274	21.977	9	1036400000	6.1643	0	10	4	4	39.3	17.4	17.4				14047	13697	23875	23433	22813	21669	49902	27956	9565	19204	19609	27873	24272	20618	40796	33027	36793	31927	53255	52720
	Hist1h1b	Histone H1.5	P43276	P43276	22.576	9	74157000	7.844	0	5	3	3	24.2	16.1	16.1				8524.7	7876.9	12592	13439	12489	11756	18969	17027	6176.3	10850	12931	16389	13200	11806	20527	18210	11259	12899	17771	16884
	Hist1h1d	Histone H1.3	P43277	P43277	22.099	26	3201100000	20.191	0	10	10	1	38.5	38.5	7.2				68868	65090	47923	52232	102250	89425	92636	54290	46735	81964	38134	55821	108010	95848	86523	68858	111440	118760	93989	91558
	Akr1b1	Aldose reductase	P45376	P45376	35.732	12	371150000	7.4396	0	5	5	5	17.4	17.4	17.4				23511	22659	13607	13617	30578	27090	24554	12250	13983	25644	9743.3	14540	35932	31180	22442	16690	46538	40247	32296	28513
	Cfl2	Cofilin-2	P45591	P45591	18.709	17	498630000	39.683	0	8	6	6	56.6	45.8	45.8				27818	24412	13715	14454	41313	34142	27630	15694	15667	33437	10340	15883	41979	35852	23624	18559	47635	49266	32326	31218
	Fkbp2	Peptidyl-prolyl cis-trans isomerase FKBP2	P45878	P45878	15.344	10	99519000	20.126	0	4	4	4	39.3	39.3	39.3				6587.4	5998.9	4370.8	5333.1	9784.1	8306.3	7023.4	4338	4213	7580.3	3565.4	4753.9	10759	9358.8	6819.4	5959.5	10859	11582	8680.7	8147.9
	Rangap1	Ran GTPase-activating protein 1	P46061	P46061	63.53	5	76225000	5.7726	0	4	4	4	6.8	6.8	6.8				3237.5	2633.4	1918.4	2579.3	4446.7	3564.4	3762.8	2177.5	2647	3265.1	2079	2719.5	4770.1	3600.5	3201.5	3467.8	4751.9	4617.8	3952.2	3865.2
	Syt1	Synaptotagmin-1	P46096	P46096;Q9R0N5	47.417	64	945780000	55.831	0	14	14	9	35.2	35.2	25.2				53698	56935	34438	38590	91641	82425	86071	38963	35271	72022	25792	40907	108400	91593	73600	56052	144560	139400	98359	96141
	Syt2	Synaptotagmin-2	P46097	P46097	47.262	22	353140000	44.714	0	12	7	7	33.9	23.9	23.9				14641	14352	8377.3	10083	25735	21662	22629	10895	10134	18853	7140.4	12634	23837	20052	16896	12818	37657	32766	23091	25127
	Nsf	Vesicle-fusing ATPase	P46460	P46460;O54941	82.613	184	7282800000	323.31	0	34	34	34	48.4	48.4	48.4				326520	327190	212670	233620	476540	414860	452520	219950	219060	398380	161030	239070	514430	462600	386370	296450	667960	628840	521800	517270
	Psmc2	26S protease regulatory subunit 7	P46471	P46471	48.647	11	179910000	13.794	0	6	6	6	15.5	15.5	15.5				13761	14744	5039.5	4774.9	21299	18693	11047	4869.4	9805.9	18171	3827.1	5450	23870	20208	8652.4	6941.3	26413	25966	14459	13969
	Rab11a;Rab11b	Ras-related protein Rab-11A;Ras-related protein Rab-11B	P62492;P46638	P62492;P46638;Q9WTL2	24.393	25	1075000000	20.505	0	10	10	10	42.6	42.6	42.6				30801	29607	36232	37962	45566	39420	63004	40796	24659	37768	31602	43757	49118	45461	62342	53430	49335	51660	64392	64181
	Ina	Alpha-internexin	P46660	P46660;P31001	55.382	194	23905000000	323.31	0	30	26	26	58.9	53.3	53.3				288750	278410	195370	210680	410770	365750	403180	204520	207620	345780	156220	224640	406960	367240	309730	253300	558070	508820	488340	464130
	Adss	Adenylosuccinate synthetase isozyme 2	P46664	P46664	50.02	16	191520000	23.07	0	9	9	9	24.3	24.3	24.3				19426	18965	7103.4	7423.1	24164	22524	13447	7627.6	15552	21068	6112.9	8763.3	28302	25397	13233	10618	28242	28527	17230	15473
	Cryz	Quinone oxidoreductase	P47199	P47199	35.268	9	156670000	19.06	0	6	6	6	23	23	23				19700	19551	5473.7	5362	25419	24020	9310.4	5561.1	15128	21641	4043.1	6290.4	29480	25765	8437.9	8111.1	26450	29721	10050	9490.8
	Rph3a	Rabphilin-3A	P47708	P47708	75.488	23	262120000	110.62	0	8	8	8	20	20	20				24886	24775	12139	13377	41029	36743	28291	15073	19225	31738	10649	16150	44332	39982	23781	19125	54798	46522	33156	30973
	Aldh2	Aldehyde dehydrogenase, mitochondrial	P47738	P47738	56.537	31	555550000	55.297	0	10	9	9	22.7	21.2	21.2				32003	31584	19092	20073	50490	42653	39688	19757	23984	41386	15044	22280	52781	46061	32056	27484	67844	64074	51097	45516
	Capza1	F-actin-capping protein subunit alpha-1	P47753	P47753	32.939	8	69562000	9.9597	0	3	2	2	15	11.5	11.5				6527.1	6468.3	6170.5	6543.3	10634	8875.6	13739	6371.8	3713.1	7526.7	4492.8	7128.4	10504	9233.2	10766	8140.8	14670	13562	15787	14872
	Capza2	F-actin-capping protein subunit alpha-2	P47754	P47754	32.967	21	249760000	33.498	0	7	7	6	33.9	33.9	30.4				18372	17292	13722	14257	25507	22451	24633	13913	12537	22563	9613.9	14342	29089	26494	22902	18558	34630	35567	26986	26792
	Capzb	F-actin-capping protein subunit beta	P47757	P47757	31.345	29	379730000	85.385	0	8	8	8	40.8	40.8	40.8				36299	36366	24245	27084	48004	42160	44032	27342	27139	42760	19671	29644	56424	52826	42354	34671	54600	57887	45260	48004
	Gsr	Glutathione reductase, mitochondrial	P47791	P47791	53.662	3	82737000	1.8741	0.0030912	2	2	2	5.8	5.8	5.8				2436.6	2579.7	5540.1	5920.3	3276	3059	9778.4	6555	2243.3	2958.7	5103.7	6581.3	3743.6	3158	9007.8	7183.9	3763.7	3574.9	9123.4	9261.8
	Mtx1	Metaxin-1	P47802	P47802	35.623	5	20967000	3.3716	0	1	1	1	3.5	3.5	3.5				2845.5	3203.1	4409	4719.6	3949.6	3606.1	7498	4767.4	2350.2	3989.6	3534.6	5923.5	4810.8	4316.7	7271.3	7003	4904.5	5125.8	7895.9	8657.3
	Map2k4	Dual specificity mitogen-activated protein kinase kinase 4	P47809	P47809	44.113	10	352980000	8.9166	0	4	4	4	11.6	11.6	11.6				13783	13507	8657.9	9383.5	19291	17654	15955	9375.3	8936.5	16379	6534.4	10648	21085	18612	14485	12718	27618	24771	18956	17261
	Pfkm	ATP-dependent 6-phosphofructokinase, muscle type	P47857	P47857	85.268	95	3110900000	126.32	0	24	24	20	39.7	39.7	34.9				115740	115130	58946	64907	171510	148810	114710	66244	85319	137390	48245	73184	177520	161720	107140	87731	204480	202680	121610	123290
	Rpl6	60S ribosomal protein L6	P47911	P47911	33.509	11	483090000	7.3393	0	7	7	7	18.6	18.6	18.6				21958	21323	7405.1	8079.5	32441	29555	16573	8455.9	14183	27234	7253.9	8381.5	35905	32008	14222	11703	45224	41772	18998	17324
	Rpl29	60S ribosomal protein L29	P47915	P47915	17.587	4	419410000	4.338	0	2	2	2	11.2	11.2	11.2				16597	14975	14314	15908	22899	20379	25729	15884	11855	19889	12613	18679	24652	22700	25411	22545	23857	27314	23433	24318
	Crat	Carnitine O-acetyltransferase	P47934	P47934	70.839	2	23589000	2.0508	0.0031729	2	2	2	3.8	3.8	3.8				1661	1446	848.89	808.9	2722.5	2112.4	1625.2	796.32	1552.8	2142.7	790.27	822.84	2444.9	2248.1	1536.5	1262.8	2835.1	3114.5	2010.2	1758.4
	Crkl	Crk-like protein	P47941	P47941	33.83	2	24804000	1.6037	0.0054294	2	2	2	8.6	8.6	8.6				277.36	246.21	1403.8	1442	492.71	260.37	2434.9	1395.9	169.52	379.37	823.1	1672.4	456.07	388.73	2234.1	1862	529.47	577.91	2786	2555
	Rplp1	60S acidic ribosomal protein P1	P47955	P47955	11.475	12	10737000	50.948	0	2	2	2	36.8	36.8	36.8				451.45	832.33	4397.4	5336.8	805.34	990.4	10784	5609.4	891.66	911.87	4054.9	5806.8	1413.7	1604.4	8680	7351.1	1186.9	1328.1	8377.7	8720.4
	Rpl5	60S ribosomal protein L5	P47962	P47962	34.4	9	680030000	6.9067	0	5	5	5	16.2	16.2	16.2				18611	19034	19847	19742	28825	26306	30016	22576	13273	21734	16522	24696	31490	28232	32901	30956	38284	38705	26177	28672
	Rpl13	60S ribosomal protein L13	P47963	P47963	24.305	12	400200000	11.138	0	6	6	6	28.4	28.4	28.4				15872	14901	10496	13085	24736	20408	23339	11534	9708.4	17382	8403.9	12637	26449	21535	19155	14340	34230	31781	26831	27077
	Rpl36	60S ribosomal protein L36	P47964	P47964	12.215	3	82031000	2.0234	0.0031579	1	1	1	9.5	9.5	9.5				8162.7	7660.8	1556.4	1332.9	12644	9992.2	2764.4	1724.1	5621.4	9542.7	975.47	1598.8	11785	11111	2509.3	1992.6	14738	13581	2590.1	2816.4
	Eif1b;Eif1	Eukaryotic translation initiation factor 1b;Eukaryotic translation initiation factor 1	Q9CXU9;P48024	Q9CXU9;P48024	12.823	4	35455000	12.362	0	1	1	1	14.2	14.2	14.2				2199.3	1888.4	1452.9	2121.3	2310.8	2123.4	2809	2412.4	1797.7	2339.1	2080.7	2490.1	3257.7	2774.1	2837.7	2777.6	1705.8	2126.3	2542.9	3010.4
	Anxa5	Annexin A5	P48036	P48036	35.752	44	2318200000	86.385	0	13	13	13	45.8	45.8	45.8				79763	77685	60929	63978	108660	101550	109610	70482	57420	90244	52537	71267	110800	102080	97475	84497	121580	124670	108240	103090
	Gad1	Glutamate decarboxylase 1	P48318	P48318	66.648	25	944090000	57.307	0	8	7	7	18.4	16.7	16.7				26445	26440	20396	22755	40737	35692	37936	24767	21261	31501	19697	28200	42748	36644	37381	30887	46956	50299	38514	38145
	Gad2	Glutamate decarboxylase 2	P48320	P48320	65.223	40	734650000	99.825	0	11	11	10	27.7	27.7	26				46614	47697	29539	32800	70115	62874	68314	29765	27626	58286	22371	32450	72701	67283	53887	43236	114930	98428	88667	83747
	Tbca	Tubulin-specific chaperone A	P48428	P48428	12.758	5	172690000	2.3613	0.0016447	3	3	3	25	25	25				13124	12549	1384	1276.6	19179	16224	2267.8	1566.9	8832.3	15133	1211.1	1592.5	21396	17701	2236.7	2169.5	23043	25908	2822	2724.5
	Ppp3cb	Serine/threonine-protein phosphatase 2B catalytic subunit beta isoform	P48453	P48453	59.173	12	122910000	13.945	0	12	6	6	25.1	13.7	13.7				6456	6839.4	6126.8	6191.3	9286.9	8078.3	11467	6818.4	4648	8213.1	4672.5	7339.4	10418	9025.9	10582	8673.1	14998	12871	13872	13971
	Lmna	Prelamin-A/C;Lamin-A/C	P48678	P48678	74.237	24	569360000	30.734	0	12	12	11	20.3	20.3	19.1				27422	28320	11694	12187	40015	36782	21964	12483	22290	35929	9260.7	14120	42597	38937	19780	17270	51188	49555	24756	25424
	Hspa4l	Heat shock 70 kDa protein 4L	P48722	P48722	94.381	74	1849700000	109.77	0	26	25	25	39.7	38.1	38.1				119900	115010	68304	71461	174060	147950	140600	69938	84112	139640	53879	74561	178170	157910	116170	90059	219850	211810	151010	152750
	Cbr1	Carbonyl reductase [NADPH] 1	P48758	P48758;Q8K354	30.641	34	808980000	42.831	0	9	9	9	46.9	46.9	46.9				44576	41823	22501	25106	53781	48367	41665	24018	30965	44637	18447	24074	62151	54254	38513	30195	64094	63332	50200	49053
	Cox7a2	Cytochrome c oxidase subunit 7A2, mitochondrial	P48771	P48771	9.2908	8	1053400000	4.4177	0	2	2	2	27.7	27.7	27.7				10652	10852	3780.8	3819.2	16082	14837	8871.3	4584.5	8066	14188	3874.7	4815.5	16399	13865	6432.1	5825.1	21630	20978	9067.9	8770
	Gstm5	Glutathione S-transferase Mu 5	P48774	P48774	26.635	24	287370000	22.68	0	7	7	7	37.1	37.1	37.1				14324	15280	10729	12174	20563	17882	21655	10079	9467.2	17507	8251.4	11392	23574	19573	18015	14187	29765	27769	26990	24775
	Slc25a4	ADP/ATP translocase 1	P48962	P48962	32.904	146	13760000000	101.33	0	17	17	9	48	48	26.8				279240	271810	176680	188500	412960	367060	353410	191680	202620	349640	148670	211630	423100	381120	302660	243120	526730	515470	371170	370430
	Cit	Citron Rho-interacting kinase	P49025	P49025	235.39	6	59197000	7.575	0	5	5	5	2.8	2.8	2.8				10458	9391.1	718.37	947.77	13537	11802	1618.6	1193.9	7644.8	10562	603.15	1203.2	15671	12702	1781.2	1294.4	12581	13273	1813.2	1706.2
	Hnrnpa1	Heterogeneous nuclear ribonucleoprotein A1;Heterogeneous nuclear ribonucleoprotein A1, N-terminally processed	P49312	P49312	34.196	18	231260000	48.349	0	8	8	7	34.7	34.7	32.2				21674	20527	1824.2	1932.7	32994	27160	3616	1723.8	14710	23605	1281	1704.4	34863	30220	2936	2627.4	38881	42004	4001.3	3024.4
	Inpp1	Inositol polyphosphate 1-phosphatase	P49442	P49442	43.346	8	79761000	29.996	0	4	4	4	12.4	12.4	12.4				9438.7	7751.3	4415.8	5201.9	11535	11190	5818.6	5139.7	6155.3	8902.2	4023.7	5397.4	12691	11506	6845.4	7070	12857	14216	5724.6	4934.2
	Ppm1a	Protein phosphatase 1A	P49443	P49443	42.432	11	208300000	10.871	0	3	3	3	11	11	11				14321	14477	13231	14226	18865	16290	19527	14519	10775	16054	12020	17116	20824	19349	21249	19884	22295	22120	20534	19840
	Cdk5	Cyclin-dependent-like kinase 5	P49615	P49615;P11440;Q80YP0;P30285;Q64261;P97377;Q99J95;Q3V3A1;O35495;Q14AX6	33.288	7	82376000	28.467	0	5	5	4	17.5	17.5	14.7				3797.8	3833.9	622.03	1010.6	5179.1	4550	1431.5	428	2274.6	3907	708.5	729.14	5598.7	5262.3	941.07	1218.5	7017	7114.5	1854.8	1862.6
	Psma2	Proteasome subunit alpha type-2	P49722	P49722	25.926	4	7669800	5.2041	0	2	2	2	17.1	17.1	17.1				1335.8	1401.1	1117.9	1254.1	1864.5	1572.3	1539.3	1162.3	764.9	1338.9	752.96	1013.9	2078.7	1770.5	1623.9	1575.4	2938.6	2733.5	1816.7	1646.3
	S100b	Protein S100-B	P50114	P50114	10.728	6	24029000	2.9821	0	1	1	1	16.3	16.3	16.3				547.5	688.43	188.53	94.349	880.52	870.13	844.6	428.24	326.91	319.07	371.57	581.02	1516.6	965.1	647.89	468.08	797.73	682.43	751.6	592.19
	Gng4	Guanine nucleotide-binding protein G(I)/G(S)/G(O) subunit gamma-4	P50153	P50153	8.4047	13	125740000	24.99	0	2	2	2	44	44	44				10112	10135	9431	10022	12973	11362	18005	9147.7	7411.7	12115	7834.8	9830.1	14442	13608	16425	13462	20208	16507	25160	23035
	Ahcy	Adenosylhomocysteinase	P50247	P50247	47.688	27	348020000	48.482	0	11	11	11	34.3	34.3	34.3				43717	40712	13516	15597	53940	47932	25273	14810	31443	48532	11492	17947	58997	55916	24198	20924	59602	64605	25588	25783
	Gdi1	Rab GDP dissociation inhibitor alpha	P50396	P50396	50.521	109	2023600000	125.92	0	18	18	13	49.4	49.4	30.9				145550	136950	119570	135920	203210	166660	247040	118760	91865	156960	90031	130920	213230	185610	204920	161080	304530	273310	308770	302290
	Arsb	Arylsulfatase B	P50429	P50429	59.646	2	12384000	1.5299	0.0058594	1	1	1	2.1	2.1	2.1				1579.7	1829.2	1304.3	1319.4	2146.6	2285.3	1749.8	1449.4	1321.5	2117.7	1231.9	1358.2	2718.6	2533.8	1808.4	1705.7	2621.5	2666.8	1551.7	2175.8
	Atp6v1a	V-type proton ATPase catalytic subunit A	P50516	P50516	68.325	176	6267200000	241.19	0	25	25	25	51.4	51.4	51.4				167420	158260	133250	147610	227820	195960	269250	136050	115090	192690	106130	153310	251790	219920	241310	189500	307470	299160	319120	308410
	Atp6v1e1	V-type proton ATPase subunit E 1	P50518	P50518;Q9D593	26.157	36	3219500000	35.948	0	8	8	8	33.6	33.6	33.6				56925	50955	42294	45897	74617	65508	73706	44162	44824	65162	34987	51166	91493	78815	73241	60890	78561	83373	79971	79275
	Acadvl	Very long-chain specific acyl-CoA dehydrogenase, mitochondrial	P50544	P50544	70.875	18	180910000	18.963	0	7	7	7	15.9	15.9	15.9				19767	18940	7325.4	7559.8	31668	28695	14313	9202.8	15814	25907	6652.5	9123.2	30846	28236	12701	11173	37077	38787	14999	15956
	Rab7a	Ras-related protein Rab-7a	P51150	P51150	23.489	35	442100000	37.515	0	9	9	9	55.6	55.6	55.6				41689	42217	34968	36445	57759	51097	57222	36156	28374	48523	26613	40595	63738	59086	58620	49885	68456	70822	56292	58334
	Acadl	Long-chain specific acyl-CoA dehydrogenase, mitochondrial	P51174	P51174	47.907	23	355320000	24.149	0	7	7	7	19.1	19.1	19.1				19460	18295	18570	20707	28386	26137	35841	22144	14216	23152	15706	23317	29988	25688	33799	28943	30278	32305	38805	38711
	Hsd17b4	Peroxisomal multifunctional enzyme type 2;(3R)-hydroxyacyl-CoA dehydrogenase;Enoyl-CoA hydratase 2	P51660	P51660	79.481	7	66881000	5.5059	0	3	3	3	4.5	4.5	4.5				5023.3	4993.9	1589.6	1618.4	7328.4	6475.9	3032	1768.6	3235.9	6158.8	1283.4	1530.6	7172.9	7258.3	2786.7	2145.1	9332.3	9173.3	3060	3396.8
	Adcy9	Adenylate cyclase type 9	P51830	P51830	150.95	3	18103000	3.8961	0	1	1	1	0.9	0.9	0.9				3590.7	3482.3	1418.5	1192.9	4757.7	4360.3	1903.1	1380	2849.2	3618.3	896.17	1398.6	5921.9	5293.6	2376.4	1795.7	4665.6	6020.4	2027.9	2016.5
	Atp6v0d1	V-type proton ATPase subunit d 1	P51863	P51863	40.301	40	1357300000	62.46	0	11	11	11	41.6	41.6	41.6				59035	55980	39462	45259	93583	80588	85095	44822	39196	68375	29302	47421	101240	86724	75668	59468	122690	121660	89758	86291
	Fabp7	Fatty acid-binding protein, brain	P51880	P51880	14.893	7	116800000	24.432	0	4	4	4	36.4	36.4	36.4				4258.9	3736.3	5452.8	5645.8	5248.5	4779.7	10289	4426.5	3636.4	6701.7	5205.6	7321.8	7684.8	6872.6	11275	8635.1	11400	9842.1	15476	14956
	Slc25a5	ADP/ATP translocase 2;ADP/ATP translocase 2, N-terminally processed	P51881	P51881	32.931	70	4099500000	117.24	0	16	9	8	43.3	25.2	22.1				120400	115980	97593	103820	186030	163330	190500	108620	94057	151260	86449	120580	190620	162860	165540	138390	230850	223610	203740	205000
	Tst	Thiosulfate sulfurtransferase	P52196	P52196	33.466	14	176000000	24.15	0	7	7	7	23.9	23.9	23.9				11865	12905	6607.6	7203.9	17724	16502	13084	7238.8	8808	14868	5192.6	7770.8	18756	17155	11026	8643.9	23725	21839	14045	13021
	Pkm	Pyruvate kinase PKM	P52480	P52480;P53657	57.844	415	17712000000	307.29	0	27	27	27	57.3	57.3	57.3				451310	443410	342350	385060	631930	560320	631460	364760	315460	535670	270010	415190	696860	631230	598830	502880	806000	803950	670590	664120
	Ndufs6	NADH dehydrogenase [ubiquinone] iron-sulfur protein 6, mitochondrial	P52503	P52503	13.02	17	638540000	31.825	0	6	6	6	62.1	62.1	62.1				43123	45565	19149	21169	72402	64667	50293	21384	29602	54454	14563	22580	71528	63252	38738	28118	107350	96334	56539	57169
	Hrsp12	Ribonuclease UK114	P52760	P52760	14.255	27	462250000	41.669	0	4	4	4	37.8	37.8	37.8				33211	31878	18093	19006	44080	38222	27775	18785	23650	34429	14324	19656	44451	39240	26262	23046	45062	48249	25845	28007
	Cpt2	Carnitine O-palmitoyltransferase 2, mitochondrial	P52825	P52825	73.98	8	77704000	6.2275	0	3	3	3	7.9	7.9	7.9				1434.4	1321.3	2309.7	3404.3	2013.1	2189.4	6065.4	3323.3	1438.8	2035.8	2577.3	3787.6	2496.5	2600.7	6302.6	5217.8	2005.8	2698	5233	5323
	Rpl10a	60S ribosomal protein L10a	P53026	P53026	24.916	9	119180000	5.2454	0	3	3	3	16.1	16.1	16.1				7222.3	6726.7	6193.7	6260.9	11362	9611.5	10416	7225	4989.5	9050.1	5368.3	7397.7	12152	10559	10365	9346.2	13714	12390	10835	10492
	Rabggtb	Geranylgeranyl transferase type-2 subunit beta	P53612	P53612	37.803	3	10887000	1.5287	0.0063415	1	1	1	3.2	3.2	3.2				3262.4	3075	1140.2	990.54	4128.2	3722.3	2673	1168	2058.2	3496	1011.2	1224.8	4786.9	3718.3	1985.2	1668.1	6414.3	6279.6	3089.3	3025.6
	Hccs	Cytochrome c-type heme lyase	P53702	P53702	30.977	4	60672000	10.302	0	2	2	2	7.4	7.4	7.4				4758.9	4725.6	1506.9	1229.4	6003	5814.1	2103.6	1776.2	5856.5	8474.7	2274.1	3142.9	9822	8877.5	4155.5	2951.1	10480	9839.1	3232.7	2745.2
	Pitpna	Phosphatidylinositol transfer protein alpha isoform	P53810	P53810;P53811	31.893	18	768920000	22.349	0	7	7	7	29.2	29.2	29.2				39321	37963	15876	17251	56155	46995	29209	16708	24104	44616	12695	17931	57540	52735	25953	22205	71282	68221	32641	32747
	Slc16a1	Monocarboxylate transporter 1	P53986	P53986	53.267	8	202160000	28.891	0	3	3	3	8.7	8.7	8.7				10106	10063	3805.1	3734.3	16520	14024	8524.6	4379.1	7391.7	13346	3291.6	3987.8	15872	14203	6756.3	5242.7	21949	19721	9172.3	9709.8
	Rab2a;Rab2b	Ras-related protein Rab-2A;Ras-related protein Rab-2B	P53994;P59279	P53994;P59279	23.547	38	577060000	118.79	0	7	7	6	33.5	33.5	33.5				37158	36219	27443	28302	51830	46634	55767	29275	23582	41617	20080	28927	55684	50121	46797	37747	80253	69488	72388	68118
	Cnbp	Cellular nucleic acid-binding protein	P53996	P53996	19.592	3	5937500	13.303	0	1	1	1	8.4	8.4	8.4				1533.3	1396.4	1548	1982.4	1983.5	1899.7	2895.3	2143.9	1197.6	1799.8	1846.2	2349.9	1906.8	1936.8	3127.4	2913.6	2021.2	1840.7	2818.4	2243
	Idh2	Isocitrate dehydrogenase [NADP], mitochondrial	P54071	P54071	50.906	17	276750000	33.58	0	7	6	6	18.6	16.6	16.6				14203	14029	9254.9	10213	18417	17156	18548	8437.1	8289.3	17851	6925.7	9289.8	19255	17894	15067	11846	28844	25703	22282	22324
	Stmn1	Stathmin	P54227	P54227;P63042;REV__Q9WTN3;O70166	17.274	36	2639100000	23.264	0	10	10	6	46.3	46.3	34.9				48715	48358	43652	49972	65113	61110	86494	43953	31588	53821	32254	44881	74524	65282	72154	59478	91393	85168	104350	99114
	Rad23b	UV excision repair protein RAD23 homolog B	P54728	P54728;P54726	43.512	11	153690000	9.2549	0	5	5	5	14.2	14.2	14.2				8668.8	8149.3	9598.5	10797	11716	10132	23240	10644	5764.3	9124.9	7146.8	12082	13059	11613	19306	14284	19864	17169	27524	27074
	Ephb2	Ephrin type-B receptor 2	P54763	P54763;Q8CBF3	109.9	5	743160000	28.594	0	3	3	3	4.4	4.4	4.4				5611.5	4527	323.96	412.32	7030.4	5514.5	744.17	449.14	4757.9	5762.6	324.61	428.63	7732.7	6544	608.32	787.29	6624.2	7623.5	984.32	659.48
	Psmc4	26S protease regulatory subunit 6B	P54775	P54775	47.408	6	38407000	4.8119	0	2	2	2	6.5	6.5	6.5				2099.4	2074.2	2146.5	2476.9	3247.2	2812.9	4975.5	2071	1339.8	2293.2	1662.8	2485.4	3573.6	2868.5	3553.2	3617.6	4887.3	4072.8	5436.7	5962.2
	Ddx6	Probable ATP-dependent RNA helicase DDX6	P54823	P54823	54.191	8	71562000	8.3695	0	5	5	5	14.3	14.3	14.3				10852	11092	3362.6	3640.1	15822	14704	5189.8	3705.7	7856.5	14642	2922.7	4008.7	17813	15790	5136.9	5312.7	20253	21258	4600.1	4963.2
	Adprh	[Protein ADP-ribosylarginine] hydrolase	P54923	P54923	40.068	7	98645000	18.978	0	5	5	5	18.5	18.5	18.5				10578	10458	2842.5	3358.9	12085	12026	5133.9	2546.7	7467.5	12255	2079.2	3053.1	14905	14255	5157.6	3703.2	14188	15306	5662.8	5635.2
	Slc12a2	Solute carrier family 12 member 2	P55012	P55012	131.03	29	930400000	32.714	0	12	12	12	11.5	11.5	11.5				53077	52083	38281	44725	82864	71329	65724	49412	40448	64999	33134	51267	80436	71695	63491	60338	93680	96339	65402	67628
	Ncan	Neurocan core protein	P55066	P55066	137.2	7	205160000	7.9812	0	5	5	5	5.8	5.8	5.8				6806.1	6510	1988.1	1977.7	10429	8861.2	2962.5	2033.1	5981.6	9121.6	1778.9	2879.7	11274	10988	3610.9	3586.5	13512	12365	4122.1	3590.4
	Aqp4	Aquaporin-4	P55088	P55088	34.436	8	693010000	2.3778	0.0016474	2	2	2	6.2	6.2	6.2				28153	28622	7569.8	8224.6	33825	30736	9247.4	7715	25787	35762	6206.2	9387.9	36966	37514	10662	10717	38545	40213	10378	9163.7
	Abcd3	ATP-binding cassette sub-family D member 3	P55096	P55096	75.474	4	19479000	2.2266	0.0026983	2	2	2	4.2	4.2	4.2				1997.8	1971.9	909.44	708.3	3001.3	2510.7	1545.9	978.5	1172	2557.1	651.6	887.13	3577.8	2921.6	1527.5	1045.8	4791.7	4274.2	1548	1406.8
	Rab8a	Ras-related protein Rab-8A	P55258	P55258	23.668	4	63084000	2.448	0.0005534	4	2	2	19.8	10.6	10.6				4555.8	4845.4	2268.3	2694	7169.7	5673	5376	2959.4	2646.8	5391.7	1752.3	2994.2	6172.7	6480.9	4170.5	3246.6	8512.2	8518.2	5492.5	5175.3
	Adk	Adenosine kinase	P55264	P55264	40.148	5	61105000	4.1531	0	3	3	3	7.2	7.2	7.2				729.06	560.4	3286.3	4802	845.93	562.98	7446.8	3720.4	479	952.78	2274.1	3858.5	1132.7	823.19	5063.4	4718.8	1746.7	1436.6	8450.9	8550.3
	Lrpap1	Alpha-2-macroglobulin receptor-associated protein	P55302	P55302	42.215	3	55229000	1.7915	0.0035515	3	3	3	10	10	10				3257.5	3879.3	1733.8	1982.8	5098.8	4864.6	3280.9	1735.6	2291.3	4129.8	1113.7	2019.7	5184.4	4862	3185.7	2626.2	7782.3	6557.2	4218.3	3927.7
	Stmn2	Stathmin-2	P55821	P55821	20.828	7	585110000	2.7346	0.00057241	5	1	1	15.1	5.6	5.6				21486	19563	16995	23718	25610	22703	25129	20035	13650	21529	11685	22629	29001	25887	25292	27800	25483	28289	28127	23537
	Atp5j2	ATP synthase subunit f, mitochondrial	P56135	P56135	10.344	12	540260000	7.3479	0	3	3	3	36.4	36.4	36.4				23298	20021	13389	14336	34298	31348	23938	18213	19799	29444	13239	19552	40148	36121	25965	22329	32167	35578	22272	22351
	Rab4a	Ras-related protein Rab-4A	P56371	P56371	24.408	3	5611300	34.104	0	2	2	2	11	11	11				1001.1	930.55	941.9	1051.8	1076.3	622.39	1589.1	1422.7	686.96	772.05	921.45	931.66	1671.9	1218.8	1314.4	1441.8	825.79	1099.8	1585.9	1278.8
	Acyp2	Acylphosphatase-2	P56375	P56375	11.877	11	396770000	13.353	0	4	4	4	34.9	34.9	34.9				19645	19500	20423	24675	28362	22735	38770	24023	10771	21573	15587	26006	26419	23634	34571	30963	34212	35275	41009	39077
	Acyp1	Acylphosphatase-1	P56376	P56376	11.241	14	140860000	7.4439	0	4	4	4	55.6	55.6	55.6				19508	18981	12510	15623	26265	23600	22729	13214	13555	20722	11064	16724	28585	25444	21661	17811	25683	31723	22673	23147
	Mp68	6.8 kDa mitochondrial proteolipid	P56379	P56379	6.6979	3	27367000	2.6308	0.00056689	2	2	2	20.7	20.7	20.7				2848	2884.7	1750.3	2189.9	4959.6	4788.5	3592.4	3140.9	2884.8	5009.7	1963.4	3099.9	5754.8	5038.4	4249.7	4442.5	4942.2	5417.4	3999.9	4225
	Nudt2	Bis(5-nucleosyl)-tetraphosphatase [asymmetrical]	P56380	P56380	16.989	5	76711000	4.0987	0	2	2	2	20.4	20.4	20.4				7976	6818.9	8682	10207	9467.1	8932.5	12993	10217	6065.6	8371.4	7861.6	11352	10303	10628	14983	13811	10251	10229	11835	13293
	Atp5e	ATP synthase subunit epsilon, mitochondrial	P56382	P56382	5.8378	4	121770000	2.09	0.0031797	1	1	1	15.4	15.4	15.4				3834.1	3594.3	2465.1	2933.3	6080.2	4857.4	6484	2674.5	2448.8	4657.7	2135.2	3317.1	5709.5	5115.3	4723.9	3516.9	10878	8006.5	9532.8	8738.4
	Dynlt3	Dynein light chain Tctex-type 3	P56387	P56387	12.957	8	71742000	5.2614	0	1	1	1	19.8	19.8	19.8				4517.7	4549.7	3035.2	2546.1	6944.3	6296.1	4169.7	3792.8	4092.6	5830.9	2417.8	3158.8	7247.6	7502.3	4947.3	4563.2	4625	5629	3578.9	3238.9
	Cox6b1	Cytochrome c oxidase subunit 6B1	P56391	P56391	10.071	33	1833400000	83.457	0	6	6	6	62.8	62.8	62.8				51100	48912	33120	35907	82453	70022	80338	40081	38770	65027	30862	43803	85531	74056	64045	50370	108880	99695	91216	90233
	Cyb5a	Cytochrome b5	P56395	P56395	15.241	9	289000000	23.503	0	5	5	5	47.8	47.8	47.8				9472.1	10097	4175.8	3649.8	13645	13153	7543.6	4283.1	6254.1	12115	3344.9	4324.6	16908	16163	7523	6295	16330	15968	9605.2	9094.7
	Usp5	Ubiquitin carboxyl-terminal hydrolase 5	P56399	P56399	95.832	44	643810000	112.89	0	16	16	16	27.6	27.6	27.6				45602	44460	28205	30910	61816	53478	54504	28133	31679	51472	21255	31225	66381	59791	48346	39831	79957	74378	62796	62289
	Atp5b	ATP synthase subunit beta, mitochondrial	P56480	P56480	56.3	666	14939000000	323.31	0	22	22	22	67.9	67.9	67.9				666400	651520	451190	494780	1036800	904790	983920	509000	505770	839200	391590	566550	1075900	945340	825760	661010	1321200	1306300	1087200	1077700
	Slc1a3	Excitatory amino acid transporter 1	P56564	P56564	59.622	18	143440000	18.218	0	3	3	3	9.2	9.2	9.2				10109	9339.7	8642.6	8961.9	15246	12888	16764	8769.8	7792.2	12501	6242.9	9850.1	17617	15021	15346	11810	21009	20679	18775	19342
	S100a1	Protein S100-A1	P56565	P56565	10.505	6	71998000	2.4427	0.0016593	2	2	2	23.4	23.4	23.4				143.95	335.24	5892.6	10979	599.36	578.21	15366	7895.9	68.559	269.81	3910.3	10313	418.77	342.01	10663	11216	782.01	704.57	27264	19145
	Wfs1	Wolframin	P56695	P56695	100.58	2	55551000	1.3869	0.0095831	2	2	2	2	2	2				2268	1956	2304.9	2457.3	2997.5	2623.2	3661.3	2314.7	1706.9	2836.2	1445.7	2210.5	3159.9	2932.6	4963.7	4409.2	2831	2975.4	3950.9	4034.9
	Pdcd5	Programmed cell death protein 5	P56812	P56812	14.275	5	201070000	2.608	0.00056497	3	3	2	23.8	23.8	15.9				11285	11860	6801.2	7273.1	18835	15103	15138	7300.6	6014.3	13057	4085.3	7472.7	18912	16571	12088	8814.1	36878	28601	20171	19862
	Pmch	Pro-MCH;Neuropeptide-glycine-glutamic acid;Neuropeptide-glutamic acid-isoleucine;Melanin-concentrating hormone	P56942	P56942	18.516	4	23124000	6.9947	0	2	2	2	13.9	13.9	13.9				4439.1	3853.1	1100.4	1019.8	5205.4	4722.6	2261	1268	3113.7	6576.3	1062.2	1521.3	6867.6	6504.6	2111.2	1928.5	11542	8701.4	3237.3	2996.1
	Fus	RNA-binding protein FUS	P56959	P56959	52.673	6	197490000	4.1589	0	3	3	3	6.4	6.4	6.4				17523	18483	5271.7	7195.1	27096	24238	11210	6582.5	11376	22654	4805.3	7373.5	29843	26947	10398	8880.6	42621	39532	12750	13133
	Atp6v1d	V-type proton ATPase subunit D	P57746	P57746	28.369	16	138370000	82.497	0	5	5	5	36	36	36				11362	10562	9230.3	10427	16900	14026	21478	9738.6	8029.1	12619	7014.6	11328	19048	15641	17490	14458	24312	23665	27488	24373
	Erp29	Endoplasmic reticulum resident protein 29	P57759	P57759	28.823	8	85746000	31.625	0	3	3	3	14.1	14.1	14.1				2745.6	3075.4	14998	15115	4205	4459.2	23202	16809	2114.3	3225.9	13326	16765	4945.4	3799.3	24632	21755	6527	5672.3	21899	22115
	Eef1d	Elongation factor 1-delta	P57776	P57776	31.293	14	210820000	49.239	0	4	4	4	20.3	20.3	20.3				15541	13261	6858.7	8009	21083	19307	12812	9498.8	12270	17729	6630.4	9507.7	22518	21686	13074	11810	19668	20646	12437	12054
	Actn4	Alpha-actinin-4	P57780	P57780	104.98	31	268780000	43.658	0	13	13	7	18	18	11.1				21348	20815	10367	12216	31864	28602	19313	12307	15654	24842	8469.3	12878	39832	33667	21089	19819	36613	37394	20770	19988
	Eef2	Elongation factor 2	P58252	P58252	95.313	54	1673800000	65.425	0	17	17	16	24.6	24.6	23.4				84231	78309	34974	38628	111560	97219	67813	38243	58238	87296	29079	40939	116300	102840	56887	51175	128250	131090	73476	73307
	Opa1	Dynamin-like 120 kDa protein, mitochondrial;Dynamin-like 120 kDa protein, form S1	P58281	P58281	111.34	70	1160000000	126.62	0	21	21	21	27.2	27.2	27.2				68621	67874	43612	46295	106370	92288	90513	49254	50776	89167	37582	55085	120370	103300	81879	64056	144300	138750	101260	99317
	Uchl3;Uchl4	Ubiquitin carboxyl-terminal hydrolase isozyme L3;Ubiquitin carboxyl-terminal hydrolase isozyme L4	Q9JKB1;P58321	Q9JKB1;P58321	26.151	2	120940000	6.9663	0	1	1	1	8.7	8.7	8.7				2375.8	2539	3174.3	2472.8	4052.4	2905.2	7492.8	2612.1	1199.1	2556.6	2431.4	3143.2	3881.9	3044	5976.4	3094.6	5197.8	5194.8	5335	7742.2
	Ppp2r4	Serine/threonine-protein phosphatase 2A activator	P58389	P58389	36.71	12	118960000	18.706	0	6	6	6	24.1	24.1	24.1				13548	14196	5785.7	5798.3	19118	17298	10001	6197.2	11027	17223	4934.2	7226.3	21685	19672	9967.2	8551.4	25763	26467	12540	11350
	Tpm1	Tropomyosin alpha-1 chain	P58771	P58771	32.68	3	605110000	1.8248	0.0030644	6	2	2	17.6	6.3	6.3				7370.9	7701.2	7271.6	8327.7	11925	9798.7	14394	7239.7	4877.3	9217.8	4794.5	8081.8	12257	9941.4	13523	10143	13376	13533	14420	13906
	Eif5	Eukaryotic translation initiation factor 5	P59325	P59325	48.968	9	122670000	27.933	0	5	5	5	17.5	17.5	17.5				8887.2	7992.3	6591.3	6554	11916	9777.3	14915	7004.1	7350.7	10420	5550.1	8018.3	13561	11379	11210	9932.8	10653	13119	19039	17199
	Fxyd7	FXYD domain-containing ion transport regulator 7	P59648	P59648	8.4867	3	151390000	1.8194	0.0030612	1	1	1	16.2	16.2	16.2				4948.4	5007.1	3999.5	3908.1	6774.9	6042.7	8520.9	4117.8	3036.7	4934	3389.2	4313.2	7645	6839.9	6246.3	5458.3	10500	8141.4	11055	9832.1
	Anks1a;Anks1b	Ankyrin repeat and SAM domain-containing protein 1A;Ankyrin repeat and sterile alpha motif domain-containing protein 1B	P59672;Q8BIZ1	P59672;Q8BIZ1	125.24	3	150090000	6.0527	0	1	1	1	1	1	1				4095.2	4148.5	4533.8	4359.8	5333.2	4858.2	6669.5	4928.5	2972.8	4277.4	3549.8	4670.2	8828.1	7085.3	8878.4	8812.4	6034.2	7182.8	7555.6	7308
	Arpc4	Actin-related protein 2/3 complex subunit 4	P59999	P59999	19.667	14	517900000	14.099	0	6	6	5	33.9	33.9	26.8				17366	15702	12800	14205	25010	21584	26783	14246	11366	19950	10868	15423	29314	25729	23865	20029	35201	35434	33965	30398
	Ruvbl1	RuvB-like 1	P60122	P60122	50.213	6	39300000	24.823	0	3	3	3	9.9	9.9	9.9				7992.9	7270	6039.2	7446.9	9826.1	8439.5	11767	7023.3	5545.1	8594.9	5717.9	7784.3	11787	10561	11169	9489.7	9394.7	11219	16304	14200
	Plp1	Myelin proteolipid protein	P60202	P60202	30.077	171	30308000000	121.23	0	9	9	9	31.8	31.8	31.8				389110	367590	360820	396560	560060	485240	717420	393980	231780	403380	256000	385500	513060	470160	550630	467940	673050	655220	751250	746630
	Pcbp1	Poly(rC)-binding protein 1	P60335	P60335	37.497	18	194050000	24.143	0	6	3	3	21.9	11	11				23744	21111	13959	17208	32304	28017	27868	15846	15773	26202	12159	17626	36676	31404	25699	22672	39214	39144	29296	27645
	Ppfia3	Liprin-alpha-3	P60469	P60469	133.42	9	117700000	31.161	0	4	4	4	4	4	4				9422.5	8535.7	5548.1	6138.3	11612	11028	10260	6102	7203.1	10236	4851.2	5988.9	14136	13048	10024	9026.5	14167	14686	10837	10785
	Pdxp	Pyridoxal phosphate phosphatase	P60487	P60487	31.512	30	367550000	70.34	0	9	9	9	44.5	44.5	44.5				13493	11712	7838.1	9472.2	16758	14533	14198	9208.2	9391.9	14266	7263.8	9155.8	19240	17064	13979	11822	23058	19636	16068	15490
	Gabarapl2	Gamma-aminobutyric acid receptor-associated protein-like 2	P60521	P60521	13.667	2	24319000	2.045	0.0031696	2	2	2	22.2	22.2	22.2				3152.2	3463.3	831.27	926.79	4452.5	3888.9	1784	867.56	3419.4	4080	598.68	1320.4	5153.8	4086	1635.6	1297	6580.9	5859.1	2710.9	2365.2
	Actb	Actin, cytoplasmic 1;Actin, cytoplasmic 1, N-terminally processed	P60710	P60710	41.736	844	61709000000	323.31	0	21	21	1	62.1	62.1	4.5				1009000	998320	908510	998180	1493900	1310200	1888100	935330	684880	1192800	703210	1026200	1621500	1458300	1628400	1295200	2195600	2015900	2306800	2248400
	Nrgn	Neurogranin;NEUG(55-78)	P60761	P60761	7.4963	11	873890000	11.962	0	3	3	3	73.1	73.1	73.1				14799	15825	7078.3	8549.4	19701	16916	11117	8634.2	9426.8	16305	6408.8	7958.7	27488	23231	13703	11865	33442	29452	14523	14000
	Cdc42	Cell division control protein 42 homolog	P60766	P60766	21.258	18	1408600000	11.486	0	6	5	5	35.6	29.8	29.8				24793	25527	18326	20698	37220	32110	45175	18177	14363	28856	13602	20414	37891	33714	32318	24727	57595	50331	54476	54385
	Ensa	Alpha-endosulfine	P60840	P60840	13.335	4	82793000	10.234	0	2	2	1	16.5	16.5	7.4				12780	12710	3736.9	3209.5	18746	15274	6777.1	3274.8	7660.6	14454	2021	3612.1	20188	18748	5933.4	4622.6	30036	25462	8473.4	8305.8
	Eif4a1	Eukaryotic initiation factor 4A-I	P60843	P60843	46.153	7	72695000	7.2196	0	8	3	3	26.6	11.6	11.6				1428.3	1561.1	3385.1	3844	2003.1	2096	6966.4	3951.5	1014	1865.3	3154.7	4498	2327.4	2030	6231.7	5122.2	2743.5	2870.5	7539.1	7464.6
	Rps20	40S ribosomal protein S20	P60867	P60867	13.373	15	538350000	5.7235	0	3	3	3	26.9	26.9	26.9				17518	17713	10057	10615	25931	22109	21681	11500	12359	20861	7693.4	12750	29050	24356	18827	15379	27845	30330	21397	22904
	Snap25	Synaptosomal-associated protein 25	P60879	P60879;O09044	23.315	130	4970400000	323.31	0	13	13	13	60.7	60.7	60.7				215980	219480	125710	133520	318270	274010	254040	128640	139160	247600	95588	140970	324940	291960	211440	170140	487140	421910	303780	287710
	Dnajc5	DnaJ homolog subfamily C member 5	P60904	P60904	22.101	35	739010000	50.014	0	5	5	5	44.9	44.9	44.9				44238	43488	27667	31085	61772	51024	52330	27565	25789	49542	21071	30044	60927	53434	43415	35996	79904	77750	56579	54684
	Rab5b	Ras-related protein Rab-5B	P61021	P61021	23.707	4	115980000	20.802	0	5	2	2	29.3	14.4	14.4				2860.9	2945.1	3126.2	3441.4	3741.5	3217.9	4913.2	3535	2274.8	3804.6	2319.1	3919.8	4169.1	3221.7	5102.3	4807.5	5380.7	4573.9	5547.9	5038
	Chp1	Calcineurin B homologous protein 1	P61022	P61022	22.432	4	33234000	4.8256	0	3	3	3	20.5	20.5	20.5				370.78	286.02	1224.2	1241.9	612.73	231	2766.9	870.24	257.4	281.76	883.23	1326.6	546.03	279.08	1827.6	1294.4	683.05	607.32	2908.4	2632.6
	Rab10	Ras-related protein Rab-10	P61027	P61027	22.541	24	1140100000	20.437	0	5	4	3	24	18.5	15				10170	9378.8	14150	14750	14392	11550	29818	14730	6804.7	12184	10694	15922	15046	13138	24008	19273	20660	18799	32951	32034
	Rab8b	Ras-related protein Rab-8B	P61028	P61028	23.603	3	45134000	4.9491	0	4	2	2	21.7	12.6	12.6				1146.2	1058.5	702.59	672.41	1601.1	1594.6	1587.9	1077.5	998.09	1302.1	538.62	613.58	2187.4	1887.5	1239.6	989.56	2263.7	1770.5	2050	1937.6
	Ube2d2;Ube2d3;Ube2d2b	Ubiquitin-conjugating enzyme E2 D2;Ubiquitin-conjugating enzyme E2 D3;Ubiquitin-conjugating enzyme E2 D2B	P62838;P61079;Q6ZWY6	P62838;P61079;Q6ZWY6	16.735	12	37258000	6.8653	0	2	2	2	23.8	23.8	23.8				2922.2	3758.8	2984.3	2255.9	5677.6	4847.8	6327.9	3135.6	2215.3	4415.9	2009.7	3159	5550.1	5232.8	5488.9	4508.9	8920.8	8032.7	8755.9	8527.7
	Ube2m	NEDD8-conjugating enzyme Ubc12	P61082	P61082	20.9	10	617100000	7.4946	0	3	3	3	17.5	17.5	17.5				22336	20298	15240	17769	31488	28433	31492	13062	14990	24828	10133	16757	35003	29580	28511	21290	33577	40129	37240	35146
	Ube2k	Ubiquitin-conjugating enzyme E2 K	P61087	P61087	22.406	9	91867000	10.537	0	3	3	3	19	19	19				11184	9931.1	4449.3	4663.4	13238	10478	6855.9	4625.3	9411	10842	3912.7	5355.6	14814	12897	6978.6	6487	12229	14385	6778.2	6669.2
	Ube2n	Ubiquitin-conjugating enzyme E2 N	P61089	P61089;Q9CQ37	17.138	23	863210000	65.646	0	6	6	6	46.7	46.7	46.7				33734	32535	26609	32041	48588	41767	53444	27706	20273	38213	19639	31004	50588	45668	45844	35661	66480	62941	64055	61770
	Fgf1	Fibroblast growth factor 1	P61148	P61148	17.417	4	135160000	2.7601	0.00057405	2	2	2	14.8	14.8	14.8				5625.5	5079.3	5477.5	6246.2	7789.5	6794.6	10673	6363.7	4055.4	5693.7	4467.3	6724.4	7267.4	7061.2	9304.6	7841.6	9551	9438.5	10674	9741.3
	Actr2	Actin-related protein 2	P61161	P61161	44.76	14	154100000	17.698	0	6	6	6	20.1	20.1	20.1				13089	12323	6996.8	7092.2	16906	15688	13772	7057.6	10648	15305	5109.7	7927.1	19687	18125	12817	10554	20193	20958	15429	15877
	Actr1a	Alpha-centractin	P61164	P61164	42.613	27	407830000	26.22	0	7	7	5	28.5	28.5	19.9				37246	37831	19121	20527	55890	46581	37725	20029	24564	43122	13538	20513	57385	49962	33080	26360	68759	70151	38058	39394
	Cops2	COP9 signalosome complex subunit 2	P61202	P61202	51.596	7	176680000	7.2407	0	4	4	4	9.5	9.5	9.5				7327.8	8059.5	2403.9	2874.7	10226	8621.2	4782.2	2989.3	4754.6	8546.2	1790.6	3234.6	11404	9946.2	4581.4	3972.7	13437	12670	3700.4	3826.5
	Arf1;Arf3;Arf2	ADP-ribosylation factor 1;ADP-ribosylation factor 3;ADP-ribosylation factor 2	P84078;P61205;Q8BSL7	P84078;P61205;Q8BSL7	20.697	33	652990000	72.711	0	7	7	4	40.9	40.9	24.3				40117	42232	29020	32381	63058	55521	70062	28156	23995	47075	19976	28895	67527	60392	55722	40385	109430	90300	94884	90575
	Rap2b;Rap2c	Ras-related protein Rap-2b;Ras-related protein Rap-2c	P61226;Q8BU31	P61226;Q8BU31	20.504	19	255520000	42.709	0	6	6	3	45.4	45.4	19.7				20380	20386	11550	12684	27204	23342	21038	11313	13140	22863	9268.6	13514	31430	26358	18944	16609	34308	33256	22934	22009
	Stx1b	Syntaxin-1B	P61264	P61264	33.244	162	4863400000	323.31	0	18	18	16	58	58	52.4				174200	173070	140290	151770	265670	230620	299260	143080	111190	212920	100830	156800	281720	250070	249030	188240	403110	368440	374860	366680
	Fgf12;Fgf14	Fibroblast growth factor 12;Fibroblast growth factor 14	P61329;P70379	P61329;P70379	27.399	2	44356000	1.4128	0.0086663	1	1	1	3.3	3.3	3.3				4428.4	3218.9	2908.7	3114.4	5198.4	4745	5050.8	2760.1	2944.9	4927.3	2091.2	2837.8	5684.5	5355.4	4580	3136.1	7057.8	7221.1	6082.6	5651.2
	Pcbd1	Pterin-4-alpha-carbinolamine dehydratase	P61458	P61458	11.985	4	127810000	2.3516	0.0016438	3	3	2	31.7	31.7	25				8057.7	8684.2	1477.5	1487.8	9366.2	8231.4	2008.7	1039.7	4830	8412.7	938.68	1276.9	10244	9359.2	1778.6	1850	13920	13455	1985.8	1788.9
	Arf4	ADP-ribosylation factor 4	P61750	P61750	20.396	3	16642000	2.9496	0	3	1	1	21.1	10	10				686.67	576.38	231.81	193.2	1268.5	941.47	390.24	267.53	329.46	651.95	227.16	416.94	1585.6	1010.7	577.09	282.63	1504	1683.6	672.58	505.27
	Vbp1	Prefoldin subunit 3	P61759	P61759	22.435	7	65050000	21.823	0	4	4	4	26	26	26				5354	5807.1	2544.3	2752.7	7696.9	7354.3	5665	2831.9	3457.7	5884	2198.3	2590.2	8202	7323.3	4029.7	3185	11073	10408	7136.6	6482.3
	Abat	4-aminobutyrate aminotransferase, mitochondrial	P61922	P61922	56.451	132	3845400000	270.8	0	21	21	21	53.4	53.4	53.4				223600	219400	144960	154950	332640	290150	291450	157740	162680	264970	115200	166280	336510	300960	242580	199990	414350	398690	316720	309420
	Copz1	Coatomer subunit zeta-1	P61924	P61924	20.198	3	22784000	11.378	0	3	3	3	24.9	24.9	24.9				3131.5	2907.9	1009.1	970.93	3558.1	3782	1706.3	1722.5	2249.8	3299.8	1359	1497.7	4404.2	4454.2	2230.3	1736.1	4645.8	3875.8	1353.5	1280.8
	Sumo2;Sumo3	Small ubiquitin-related modifier 2;Small ubiquitin-related modifier 3	P61957;Q9Z172	P61957;Q9Z172	10.871	7	180670000	4.985	0	1	1	1	12.6	12.6	12.6				10920	10499	9224	10474	15054	14668	19271	9111.1	7152.6	14163	7413.9	9511.9	17351	16287	16961	12835	24493	21762	23752	26219
	Ufm1	Ubiquitin-fold modifier 1	P61961	P61961	9.1175	3	93178	7.5198	0	1	1	1	17.6	17.6	17.6				1199.9	1163.2	463.04	721.43	1446	1292.1	1512	793.09	894.34	1182.2	337.9	451.48	1793.5	1322.7	1341.3	951.54	1906.8	2037.1	1575.5	1383.5
	Dcaf7	DDB1- and CUL4-associated factor 7	P61963	P61963	38.926	2	11289000	2.3434	0.0016411	1	1	1	4.4	4.4	4.4				1361.1	1057.4	1167.2	874.96	1403.1	1100.9	1323.3	1098.7	798.13	1415.6	774.23	1248.5	1831.7	1290	1794.5	1560.5	1269.9	1153.1	1518.9	1431.2
	Ap1s1	AP-1 complex subunit sigma-1A	P61967	P61967	18.733	3	38211000	5.5101	0	1	1	1	10.1	10.1	10.1				1479.4	1548.5	1225.4	1964.6	1695.9	1610.3	2172.5	1589.4	1320.8	1904.1	1362.9	2205.2	2866.7	2573.9	2961.8	2638.2	1826.8	2146.3	2448.2	2250
	Nutf2	Nuclear transport factor 2	P61971	P61971	14.478	5	63830000	3.5145	0	2	2	2	18.9	18.9	18.9				7656.3	7077.4	1252.5	1430.1	9843.5	9129.5	2881.9	997.92	5711.8	8197.3	904.45	1496.7	11345	9123.9	2479.3	1670.4	13958	12796	4647.7	3340.7
	Hnrnpk	Heterogeneous nuclear ribonucleoprotein K	P61979	P61979	50.976	39	1469600000	186.11	0	11	11	11	27.9	27.9	27.9				57367	55752	25561	28710	80363	70132	48346	29840	40305	65761	23407	33038	86737	81582	47254	40269	99674	95639	55637	52039
	Ywhag	14-3-3 protein gamma;14-3-3 protein gamma, N-terminally processed	P61982	P61982	28.302	77	9213100000	277.14	0	15	13	11	67.2	59.9	52.2				206950	207350	121800	137850	304720	264770	247750	130800	130270	243410	92936	142160	327980	284470	214670	177250	453290	388460	298790	280540
	Rras2	Ras-related protein R-Ras2	P62071	P62071;P10833	23.399	14	432720000	36.101	0	6	6	6	33.3	33.3	33.3				28412	27430	8212.7	8730.3	33748	32631	13720	8915.4	21792	34837	6853.6	10534	43622	40787	14190	11218	23008	35393	13762	14577
	Timm10	Mitochondrial import inner membrane translocase subunit Tim10	P62073	P62073	10.333	6	651110000	14.647	0	6	6	6	61.1	61.1	61.1				19952	19711	987.45	873.57	28498	24853	1519	1249.8	16428	23756	1095.7	1283.8	32252	27798	1818.6	1744.9	33751	33541	976.06	1405.6
	Timm13	Mitochondrial import inner membrane translocase subunit Tim13	P62075	P62075	10.458	15	92065000	114.59	0	3	3	3	43.2	43.2	43.2				11648	10712	6315.4	6740.4	17150	14885	7642.6	7437.7	9849.3	14287	6367.8	8111.9	18788	17734	10029	9657.7	16131	16292	6472	5836.1
	Rps7	40S ribosomal protein S7	P62082	P62082	22.127	6	205120000	4.3274	0	4	4	4	18.6	18.6	18.6				8314.6	8299.2	4598.3	5702.4	13438	11678	10542	5268.1	6132.7	10660	3374.5	6002.6	13765	12811	8644.5	7360.8	20501	16527	12204	10635
	Ppp1cb;Ppp1ca	Serine/threonine-protein phosphatase PP1-beta catalytic subunit;Serine/threonine-protein phosphatase PP1-alpha catalytic subunit	P62141;P62137	P62141;P62137	37.186	48	302080000	65.781	0	10	10	3	40.4	40.4	11.3				34875	34039	16086	17876	51351	44300	37216	17913	25577	41048	12290	19440	56539	50355	31134	24316	65408	62570	41556	43236
	Psmc1	26S protease regulatory subunit 4	P62192	P62192	49.184	19	170030000	73.066	0	6	6	6	19.1	19.1	19.1				10885	10501	7884.9	9086.8	15767	12837	15509	9119.5	7429.7	11938	6871.6	9415.5	17102	13994	15425	11354	16946	18417	17616	16166
	Psmc5	26S protease regulatory subunit 8	P62196	P62196	45.626	15	242760000	29.521	0	6	6	6	16.5	16.5	16.5				32034	28960	13291	14521	43548	37402	22348	15194	25711	37303	12411	15876	48461	44181	23560	19943	41895	46750	21556	20913
	Rps8	40S ribosomal protein S8	P62242	P62242	24.205	13	192970000	16.678	0	4	4	4	22.1	22.1	22.1				8890.2	8160.6	5024.9	5029	15149	11655	12760	6592.9	5173.5	9441.6	3825.6	7265.7	14918	11868	9653	8544.6	17371	18787	14439	13802
	Rps15a	40S ribosomal protein S15a	P62245	P62245	14.839	4	148920000	1.5831	0.0054214	2	2	2	12.3	12.3	12.3				4376.6	4642.9	1256.6	1367.6	8245.8	7572.5	3090.6	1405.9	2844.2	5908.3	899.63	1139.3	8536.9	7263.5	2364.1	1751.3	13166	11224	4221.8	4093.2
	Ywhae	14-3-3 protein epsilon	P62259	P62259	29.174	190	4927100000	242.84	0	22	22	20	74.9	74.9	67.8				389800	370790	185590	197350	519780	460530	328380	190730	264800	429340	142190	207920	586060	514230	308520	255030	693920	666110	371090	370650
	Rps14	40S ribosomal protein S14	P62264	P62264	16.273	8	149300000	12.847	0	3	3	3	29.1	29.1	29.1				7583.7	7397.5	3422.3	3835.7	10122	10485	6998.9	3697.8	5319.9	8054.5	2987.6	3794.5	11269	10085	6032.4	4464.1	15036	13080	7763.9	7713
	Rps23	40S ribosomal protein S23	P62267	P62267	15.807	5	241840000	2.7447	0.00057372	2	2	2	13.3	13.3	13.3				22542	21985	7769.2	7959.2	32137	28183	12291	8147.5	17288	27264	6275	8659.7	35539	32507	12838	11829	35246	39390	11321	12980
	Rps18	40S ribosomal protein S18	P62270	P62270	17.718	5	298360000	2.0791	0.0031763	2	2	2	13.2	13.2	13.2				6245	5506	4287.3	4751.4	8285.9	7779.5	9208.2	5532	4768.9	7071.9	3922.2	5522.3	9392.8	8315.4	7705.6	7336.7	9504.7	9782.5	9545.8	9253.1
	Rps11	40S ribosomal protein S11	P62281	P62281	18.431	12	234500000	14.104	0	5	5	5	32.9	32.9	32.9				17465	18650	6430	7640.7	27905	24482	14784	7796.1	11582	20666	5369.1	7611	28683	26875	12534	10390	34193	34619	15791	16532
	Rps13	40S ribosomal protein S13	P62301	P62301	17.222	12	102700000	7.1729	0	4	4	4	30.5	30.5	30.5				4083.3	4016.9	3444.7	3402.3	6522.9	5748.8	7091	4260.8	2555.6	5267.7	3101.8	4662.6	6483	6153.9	6782.1	6480	6412.4	6726.6	7971.9	7559
	Snrpf	Small nuclear ribonucleoprotein F	P62307	P62307	9.7251	5	130380000	17.65	0	1	1	1	15.1	15.1	15.1				7945.8	6694.9	3154.7	2824.9	9366.8	8239.7	4088	3807.2	7267.2	9177.9	3148.1	3889.7	11581	9643.9	4362.5	4392.1	6987.2	9578.1	3052.6	3444.6
	Lsm3	U6 snRNA-associated Sm-like protein LSm3	P62311	P62311	11.845	3	17914000	1.9077	0.0031056	1	1	1	11.8	11.8	11.8				2281.7	2166.8	938.52	675.87	2352.7	2328.4	1342.6	927.54	1948.1	2086.2	464.73	867.11	2653.3	2943.2	1006.8	1186.5	2602.2	2790	1173.3	882.97
	Snrpd2	Small nuclear ribonucleoprotein Sm D2	P62317	P62317	13.527	4	18140000	9.1828	0	2	2	2	24.6	24.6	24.6				2833.6	2741	1127.9	734.28	4129.8	3508	1778.5	936.67	2154.8	3266.1	654.59	1041.4	5114	4729.8	1594	891.53	5914.7	5925	2259.3	2048.1
	Snrpd3	Small nuclear ribonucleoprotein Sm D3	P62320	P62320	13.916	2	36944000	1.9511	0.0031364	1	1	1	7.9	7.9	7.9				1288.9	994.42	1127.1	1147.2	1664.7	1279.2	2521.8	1258.2	717.36	1098.7	638.86	1398	1666.2	1478.4	2076.6	1684.4	2144.9	1866.7	3041.4	3058.1
	Psmc6	26S protease regulatory subunit 10B	P62334	P62334	44.172	21	242280000	16.843	0	7	7	7	20.6	20.6	20.6				24169	22744	7288.1	6080.3	33253	31574	12499	7154.8	18619	27394	5315.8	7485.8	39194	33123	11642	10035	38373	41120	13045	13751
	Kcnab2	Voltage-gated potassium channel subunit beta-2	P62482	P62482;P63143	41.021	10	181940000	12.476	0	6	6	6	20.2	20.2	20.2				13733	13019	6227.4	7366.1	20475	17640	13670	7352.5	11152	16154	5276.6	7018.5	18295	18510	10947	8698.2	22381	23973	14372	13484
	Dynlrb1	Dynein light chain roadblock-type 1	P62627	P62627	10.99	11	244050000	11.894	0	4	4	4	43.8	43.8	43.8				8707	7290.4	7311.6	7101.9	11082	10050	13380	8271.8	6486.3	9077.2	5397.3	7969.8	12508	11220	11513	9234.8	11544	10542	13794	12750
	Eef1a2	Elongation factor 1-alpha 2	P62631	P62631	50.454	61	5117400000	26.018	0	14	14	7	35	35	21				104520	105880	105740	115370	158800	138580	221220	104880	64722	125420	77451	116140	161160	145560	181890	137970	252560	215390	266650	253450
	Rps4x	40S ribosomal protein S4, X isoform	P62702	P62702	29.597	6	194730000	3.203	0	3	3	3	10.6	10.6	10.6				8057.4	6628.1	3414.3	3850.7	10097	9198.3	6465.2	4265.8	8089.5	9279.6	3077.2	4552.4	12355	11010	6226	5626.1	6869.3	8785.2	6653.2	5710.1
	Ppp2cb	Serine/threonine-protein phosphatase 2A catalytic subunit beta isoform	P62715	P62715;P97470	35.575	3	10892000	10.293	0	7	1	1	33.7	4.2	4.2				715.93	816.7	1260	1492.5	1160.2	773.61	3116.8	1214.4	403.55	1319.7	741.63	1451.2	1401.3	1189	2210.7	2050.4	1566.4	1590.1	3393.6	3370
	Rpl18a	60S ribosomal protein L18a	P62717	P62717	20.732	5	139110000	26.627	0	2	2	2	11.9	11.9	11.9				8666.4	8611.5	4867.9	6138.2	15098	11983	12220	6395.6	5855.2	10144	4284.5	5991	15128	11698	10026	7751.2	18429	17649	14387	13157
	Rhob	Rho-related GTP-binding protein RhoB	P62746	P62746	22.123	27	658970000	76.904	0	6	6	5	32.1	32.1	23.5				42935	44355	25154	29189	66226	55075	53015	27684	27339	51300	19437	28825	64080	59796	45191	36208	89206	79759	58888	57492
	Hpcal1	Hippocalcin-like protein 1	P62748	P62748	22.338	3	18782000	1.5077	0.006323	5	1	1	27.5	4.1	4.1				1055.6	922.79	803.8	745.14	2051.4	1535.6	1305.7	571.74	902.12	1308.9	300.75	796.97	2130.7	1763.5	1174.6	713.92	2576.6	2196.1	1804.6	1572.7
	Rpl23a	60S ribosomal protein L23a	P62751	P62751	17.695	11	182650000	3.8117	0	3	3	3	14.1	14.1	14.1				13493	11764	8694.1	9376.9	20551	18733	19724	10611	10770	16343	6791	10530	22463	20262	17209	14093	20197	22766	19457	19819
	Rps6	40S ribosomal protein S6	P62754	P62754	28.68	8	389830000	14.615	0	5	5	5	21.7	21.7	21.7				7638.3	6903.4	9621.1	11220	12364	10196	21157	11867	6363.2	8832.8	8534.6	12417	12623	11611	17611	14420	12840	12924	23260	21666
	Vsnl1	Visinin-like protein 1	P62761	P62761	22.142	70	3094200000	94.424	0	11	11	10	61.8	61.8	57.1				146530	154050	81556	88547	228010	197320	184730	81153	91460	181380	57505	91242	240940	209130	152100	112550	353270	307820	231050	220230
	Mtpn	Myotrophin	P62774	P62774	12.861	11	292380000	18.891	0	3	3	2	30.5	30.5	22				19942	18170	22779	22855	23932	21572	30078	22904	14448	21210	16877	27244	29194	27698	36859	32765	22680	25823	29401	30335
	Hist1h4a	Histone H4	P62806	P62806	11.367	52	7480500000	45.336	0	7	7	7	51.5	51.5	51.5				93112	93165	76002	82707	145210	122610	170910	76954	58849	114610	55336	82114	137370	126200	124510	97164	229610	191110	216820	200950
	Gabra1	Gamma-aminobutyric acid receptor subunit alpha-1	P62812	P62812	51.753	2	68203000	1.5541	0.0058795	1	1	1	2.2	2.2	2.2				3739.7	3221.9	4542.9	5481.8	5837.9	4473.5	8633.2	5688.2	3461.4	4320.5	4254.8	6621.6	6028	5145.2	7540	6646.5	4238.5	4937.3	7154.9	6708.5
	Atp6v1b2	V-type proton ATPase subunit B, brain isoform	P62814	P62814	56.55	233	3251700000	241.09	0	18	18	18	46.6	46.6	46.6				145470	141200	98197	106760	205110	181130	183040	105380	103740	173500	77029	116490	230710	205760	178310	147930	273170	260470	206220	205090
	Rab1A	Ras-related protein Rab-1A	P62821	P62821	22.677	41	1558300000	52.412	0	8	8	5	37.1	37.1	23.9				101940	98983	63358	68480	150010	129050	130690	66912	63808	117890	48840	69570	160110	142570	111300	89845	195740	188680	147010	143760
	Rab3c	Ras-related protein Rab-3C	P62823	P62823	25.872	12	272920000	21.814	0	4	3	2	20.3	16.7	13.2				24032	23666	9651.6	10538	36213	34186	20616	9272.3	14699	28632	6854.8	10322	41659	39070	18337	14707	61214	54163	26745	25841
	Ran;Rasl2-9	GTP-binding nuclear protein Ran;GTP-binding nuclear protein Ran, testis-specific isoform	P62827;Q61820	P62827;Q61820	24.423	31	633160000	31.465	0	7	7	7	32.9	32.9	32.9				58430	58648	49281	54067	77971	72426	85715	52827	41426	66115	39466	56480	88336	78226	82207	67674	100610	94871	92079	89615
	Rpl23	60S ribosomal protein L23	P62830	P62830	14.865	5	327630000	3.5537	0	2	2	2	17.9	17.9	17.9				18481	17858	10259	10839	26684	22850	18960	12850	13190	22231	8937.1	13302	29224	24938	19776	16715	26523	28500	17495	19034
	Rap1a	Ras-related protein Rap-1A	P62835	P62835	20.987	18	529170000	10.283	0	5	5	2	28.3	28.3	15.2				31228	31507	14659	17110	46070	40751	32871	14579	21043	37792	10601	16790	47039	43694	25685	19705	64183	58755	37424	39264
	Rps25	40S ribosomal protein S25	P62852	P62852	13.742	8	484330000	9.847	0	4	4	4	31.2	31.2	31.2				16017	14722	10530	11975	22501	20114	19619	12894	13022	19052	10657	13295	26788	21839	19610	17863	23464	23676	18292	18113
	Rps26	40S ribosomal protein S26	P62855	P62855	13.015	2	83251000	4.9636	0	2	2	2	20.9	20.9	20.9				280.47	266.35	1676.6	1858.1	280.78	243.66	3385.6	1724.6	456.18	548.12	1588.4	1792.2	670.85	391.88	2932.2	2019	512.74	373.38	4341.5	4264.9
	Rps28	40S ribosomal protein S28	P62858	P62858	7.8409	2	96267000	8.4448	0	2	2	2	30.4	30.4	30.4				3759.6	4102.6	1303.7	1444.2	6353.6	5517.2	3353.2	1734.2	3353.5	4840.3	1075.5	1728.7	6299.1	6076.7	2724.9	2291.9	8943.2	7358	3758.2	3418.5
	Tceb2	Transcription elongation factor B polypeptide 2	P62869	P62869	13.17	8	161750000	7.7432	0	5	5	4	41.5	41.5	34.7				6976.1	7349.3	5461.3	6181.5	9902.3	9059.7	11057	5104.7	4357.2	8866.8	3411.1	5762.8	10522	10027	8758.5	6043.9	16818	13886	14626	13239
	Gnb1	Guanine nucleotide-binding protein G(I)/G(S)/G(T) subunit beta-1	P62874	P62874;Q61011	37.377	164	4430300000	298.39	0	14	14	9	48.8	48.8	29.7				204050	195990	134740	148620	272650	239940	248370	135470	142870	233560	106790	157610	315800	272170	234200	193960	376110	372680	295090	287470
	Rbx1	E3 ubiquitin-protein ligase RBX1;E3 ubiquitin-protein ligase RBX1, N-terminally processed	P62878	P62878	12.274	3	26972000	25.192	0	1	1	1	16.7	16.7	16.7				1256	1241.7	1624.9	1870	1132.7	1194.8	1955.3	2015.7	817.18	1409.3	1735.7	1926.4	1960.4	1498	2633.8	2435.6	980.24	1169.3	1597.7	2164.6
	Gnb2	Guanine nucleotide-binding protein G(I)/G(S)/G(T) subunit beta-2	P62880	P62880;P29387	37.331	82	1584200000	235.37	0	13	8	8	48.8	29.7	29.7				86618	81582	55243	58262	121360	106870	109520	56599	62321	103430	41048	62397	131970	115950	94505	76786	153880	156340	124430	123390
	Gnb5	Guanine nucleotide-binding protein subunit beta-5	P62881	P62881	43.565	15	414680000	27.571	0	9	9	9	25.6	25.6	25.6				18818	16324	9349.6	10093	24582	22722	17234	9965.1	11753	21928	7170.4	11613	26703	23297	15963	13290	36924	33433	21458	20942
	Rpl30	60S ribosomal protein L30	P62889	P62889	12.784	7	140820000	4.7597	0	3	3	3	28.7	28.7	28.7				9318.6	8422	6062.1	5783	13682	12553	11884	6074.5	6931.9	11293	4670.3	5805.7	14548	13718	9963.1	7909.8	17508	15677	12679	13874
	Cycs	Cytochrome c, somatic	P62897	P62897	11.605	45	648290000	20.366	0	5	5	5	39	39	39				37212	38463	21353	25163	63722	56998	53979	24966	26395	55669	18768	28734	71870	61981	46065	35352	104690	87800	69581	66509
	Rpl31	60S ribosomal protein L31	P62900	P62900	14.463	3	171530000	1.3436	0.009981	2	2	2	13.6	13.6	13.6				4418.2	4365.2	581.61	517.04	7480.4	6721	1046.5	400.57	3178.2	5610.8	469.28	343.96	8258.3	7444.1	1266.2	662.83	9997.2	9829.3	1347.4	1426.2
	Rps3	40S ribosomal protein S3	P62908	P62908	26.674	26	743130000	41.04	0	10	10	10	44.9	44.9	44.9				44762	41993	26728	28951	66222	60286	48454	31858	31377	52280	21352	33055	69688	65277	45762	39794	82270	76984	46849	46504
	Rpl32	60S ribosomal protein L32	P62911	P62911	15.86	5	78337000	4.9491	0	2	2	2	17	17	17				14493	16371	4716.7	5676.7	24813	21303	13410	5915.9	10736	18272	4200.5	5445.8	26579	22672	10381	7632.3	33048	31182	15655	16570
	Rpl8	60S ribosomal protein L8	P62918	P62918	28.024	9	447620000	21.257	0	3	3	3	10.9	10.9	10.9				18904	19727	10454	11405	30063	27856	21951	12190	14611	23664	8009	12379	33607	31068	19836	16632	33009	37988	23383	23741
	Rps27a;Uba52;Ubb;Ubc	Ubiquitin-40S ribosomal protein S27a;Ubiquitin;40S ribosomal protein S27a;Ubiquitin-60S ribosomal protein L40;Ubiquitin;60S ribosomal protein L40;Polyubiquitin-B;Ubiquitin;Polyubiquitin-C;Ubiquitin;Ubiquitin-related 1;Ubiquitin-related 2	P62983;P62984;P0CG49;P0CG50	P62983;P62984;P0CG49;P0CG50	17.951	26	957470000	154.26	0	5	5	5	42.3	42.3	42.3				47382	47180	28306	30724	69222	59805	64497	26001	28938	54759	18723	29799	69540	62946	46761	33615	113230	90704	86187	81209
	Rac1	Ras-related C3 botulinum toxin substrate 1	P63001	P63001	21.45	35	969360000	17.747	0	7	6	2	34.9	29.2	14.6				79161	73041	46522	50549	103350	91929	82765	49858	55192	89163	38878	55578	113720	101790	78528	68024	121480	127960	87271	88113
	Pafah1b1	Platelet-activating factor acetylhydrolase IB subunit alpha	P63005	P63005	46.67	31	424410000	35.371	0	11	11	11	31.2	31.2	31.2				41439	38752	13085	13352	56359	50223	21795	12445	27948	45467	9348.6	14385	61399	53350	20467	17510	66663	70557	21747	22268
	Rab3a	Ras-related protein Rab-3A	P63011	P63011	24.97	95	1575000000	112.44	0	7	7	5	42.7	42.7	30.5				83399	85031	51439	58570	143390	118350	124060	55186	51253	106450	37731	61177	149810	132310	102780	80879	216500	186810	157270	146630
	Hspa8	Heat shock cognate 71 kDa protein	P63017	P63017	70.87	304	18690000000	323.31	0	34	34	23	60.2	60.2	41.2				440500	435300	412360	462760	652830	573890	895570	425170	284360	508320	306510	463550	685770	611340	733380	576580	982250	871040	1100500	1047400
	Vamp3	Vesicle-associated membrane protein 3	P63024	P63024	11.48	6	140640000	36.088	0	4	1	1	38.8	15.5	15.5				2815.1	1920.2	1090.2	1529.8	2554.9	2224.8	1723.1	1820.7	2720.7	2613.8	1753	1485.6	3013.4	2432.7	2104.1	1828.8	1351.7	1318.8	1669.2	1397.4
	Tpt1	Translationally-controlled tumor protein	P63028	P63028	19.462	14	252910000	14.299	0	4	4	4	27.3	27.3	27.3				17674	17310	10479	10786	26553	22652	22328	10344	10366	21409	7628.5	11724	26244	23578	18395	13941	38764	34972	25070	24222
	Dnaja1	DnaJ homolog subfamily A member 1	P63037	P63037	44.868	8	126760000	9.7064	0	4	4	4	15.1	15.1	15.1				9161.3	8228.6	2260.5	2825.7	13653	12542	4687.7	2412.9	7282.7	10897	1626.6	2815.7	14189	12075	4955	3626.4	13735	14413	5321.8	5606
	Hspd1	60 kDa heat shock protein, mitochondrial	P63038	P63038	60.955	187	4877900000	269.13	0	25	25	25	61.4	61.4	61.4				194300	191530	134610	146210	296740	262090	283100	143970	127180	228150	105580	153550	304080	269080	234970	186710	431760	388430	323800	316130
	Cplx1	Complexin-1	P63040	P63040	15.122	29	493750000	116.85	0	4	3	3	41	32.8	32.8				51524	50790	41919	46364	84308	71397	102380	46122	34270	63873	31198	48735	82670	71101	78600	61682	109820	107560	106300	110820
	Vamp2	Vesicle-associated membrane protein 2	P63044	P63044	12.691	42	1309200000	255.2	0	5	5	1	59.5	59.5	13.8				62306	62822	31490	34199	93498	77515	70366	33634	40519	68775	26707	33605	100670	88469	57905	45590	129260	122460	78911	80946
	Sult4a1	Sulfotransferase 4A1	P63046	P63046	33.053	5	127790000	27.838	0	3	3	3	12.7	12.7	12.7				5271	5347.3	1766.2	2233.1	7008.6	6579.5	3897.6	2651.2	4872.9	5580	1940.7	2438.1	7592.9	6901.1	2980.2	2885.9	6894.8	8012.1	2912.3	3007.3
	Pcp4	Purkinje cell protein 4	P63054	P63054	6.8073	38	736040000	74.577	0	3	3	3	43.5	43.5	43.5				63081	63323	27515	30543	83117	70295	51033	25663	42639	74008	21490	30164	104550	94162	53643	42718	105000	113420	56658	57993
	Eif4e	Eukaryotic translation initiation factor 4E	P63073	P63073	25.053	2	51428000	3.9296	0	1	1	1	5.1	5.1	5.1				2117.5	1880.3	1012.8	1113.2	2615.6	2316.8	2024.5	1072.3	971.19	2039.1	882.14	1240.1	2748.2	2063.6	1773.4	1207.4	3493	3316.4	2116.7	2436.6
	Mapk1	Mitogen-activated protein kinase 1	P63085	P63085	41.275	35	1111700000	22.418	0	11	11	8	34.6	34.6	24.6				48527	45901	38925	42897	65782	59463	63359	41060	34429	55501	31647	46209	78620	70165	67156	60081	80051	82649	65982	65135
	Gnas	Guanine nucleotide-binding protein G(s) subunit alpha isoforms short;Guanine nucleotide-binding protein G(s) subunit alpha isoforms XLas	P63094;Q6R0H7	P63094;Q6R0H7	45.663	16	306490000	12.974	0	7	7	7	22.1	22.1	22.1				17034	16688	9952.7	10608	23237	21847	19098	9775.3	11880	19959	8070.7	10946	26029	22728	16041	12806	33989	30476	21881	20755
	Ywhaz	14-3-3 protein zeta/delta	P63101	P63101	27.771	196	8631900000	306.79	0	17	15	12	66.9	59.6	52.2				231860	224030	154470	168570	336560	297530	330870	152540	151110	261900	110140	168400	390940	344700	289660	221100	489090	450940	395970	387680
	Gabrb2	Gamma-aminobutyric acid receptor subunit beta-2	P63137	P63137	59.196	2	73964000	9.2516	0	1	1	1	2.1	2.1	2.1				5559.2	5198.4	2489.2	3017.9	7914.5	7226.2	4484.8	3188.4	4542.6	7019.7	2295.9	4082.5	8776.2	8279.8	4606.4	3872.6	7639	8047.4	4129.2	3761.6
	Kcna2	Potassium voltage-gated channel subfamily A member 2	P63141	P63141;P16388;P16390	56.7	11	111840000	25.351	0	4	4	4	15	15	15				1842.9	1826.1	2325.5	2576.8	3411	3222.9	5214.8	2893.4	1249.5	2552.6	1747	1972.1	2298.6	2776.2	3837.2	3031.3	3984.4	4333.2	6066.2	5292.2
	Dynll1	Dynein light chain 1, cytoplasmic	P63168	P63168	10.366	3	22793000	18.458	0	2	1	1	37.1	24.7	24.7				1457.2	1651.5	1119.6	876.18	3000.6	2477.2	2040.6	1129.1	844.77	1802.8	698.86	908.76	2776.6	2241.1	1568.9	1045.4	5083.2	3898.8	3503.8	3143.3
	Gng2	Guanine nucleotide-binding protein G(I)/G(S)/G(O) subunit gamma-2	P63213	P63213	7.8501	25	911470000	78.657	0	5	5	5	69	69	69				62522	56673	34789	40910	75659	63888	52287	35865	47019	64417	27289	42334	89706	76908	57729	52432	74538	86523	55493	52648
	Gng3	Guanine nucleotide-binding protein G(I)/G(S)/G(O) subunit gamma-3	P63216	P63216	8.3047	18	182120000	38.162	0	2	2	2	60	60	60				16809	14949	14849	17167	19370	17177	22432	16120	14276	20752	14993	18719	24530	22623	24948	23303	19647	20781	21458	22836
	Eif5a;Eif5a2	Eukaryotic translation initiation factor 5A-1;Eukaryotic translation initiation factor 5A-2	P63242;Q8BGY2	P63242;Q8BGY2	16.832	13	161220000	8.8719	0	3	3	3	33.1	33.1	33.1				34029	33709	3642.7	3678.7	50844	42864	7485.3	3556.4	22420	41608	3008.8	4185	53104	49252	6081.5	4976.4	62377	64982	8401.9	7962.3
	Pkia	cAMP-dependent protein kinase inhibitor alpha	P63248	P63248	7.9604	7	213000000	18.005	0	1	1	1	19.7	19.7	19.7				13577	15559	6981.9	9543.4	21954	18378	19423	7109.2	6914.6	17272	5888	8048.5	23553	20593	14377	9457.6	44476	33960	29717	27593
	Actg1	Actin, cytoplasmic 2;Actin, cytoplasmic 2, N-terminally processed	P63260	P63260	41.792	7	24841000	165.88	0	21	1	1	62.1	4.5	4.5				11729	9152.7	8681.2	7943	13659	12273	9823.9	9685.8	10167	12370	7683.2	9948.7	17739	15572	13059	12123	11214	13176	9278.8	8931.4
	Ube2i	SUMO-conjugating enzyme UBC9	P63280	P63280	18.007	4	53775000	3.0622	0	2	2	2	10.8	10.8	10.8				3083	2683.8	4825.2	5778.7	3325.1	3157.7	7802.4	5987.9	2303.4	3275.8	4183.9	6461.2	4377	3784.3	9751.4	8111.4	2859	3945.2	7701	7143.5
	Sepw1	Selenoprotein W	P63300	P63300	9.6871	2	40758000	2.1688	0.0026724	1	1	1	11.4	11.4	11.4				4626.3	4419.8	2316.9	2547.4	5471.1	5411.3	3160	2253.1	2145.2	4487.5	1189.6	2475.1	6094.7	4918	3512.9	2660.6	6717.6	7311.6	3433.8	3767.6
	Prkcg	Protein kinase C gamma type	P63318	P63318	78.357	28	365270000	32.413	0	11	11	9	22.7	22.7	18.7				27880	25919	18231	21164	34649	31883	31750	20191	20461	32940	16867	22962	48589	44236	36504	30231	51514	47063	37080	38367
	Rala	Ras-related protein Ral-A	P63321	P63321	23.553	20	670080000	101.55	0	6	6	3	33	33	15				27369	28119	19025	21514	38659	34125	39155	19472	17145	32862	13994	21070	39650	35562	32695	26090	50637	50573	45303	42358
	Ppp3ca	Serine/threonine-protein phosphatase 2B catalytic subunit alpha isoform	P63328	P63328;P48455	58.643	47	1263800000	54.177	0	13	13	7	31.9	31.9	20.3				85623	83184	32022	35407	118890	105070	59372	35797	54577	95252	26099	38038	157890	140780	67963	58629	153140	153160	63213	64577
	Ppp2ca	Serine/threonine-protein phosphatase 2A catalytic subunit alpha isoform	P63330	P63330	35.608	28	484250000	63.276	0	8	8	2	36.2	36.2	6.8				26553	25839	14764	16609	38339	31532	31665	15135	18838	30963	11936	15374	39549	35391	26268	21441	53244	49178	38007	36781
	Phb	Prohibitin	P67778	P67778	29.82	58	942930000	23.512	0	10	10	10	44.5	44.5	44.5				64026	65898	19392	21178	96437	84004	41467	20584	42958	81683	14448	23139	106590	89564	35042	26979	137950	124160	45184	42991
	Csnk2b	Casein kinase II subunit beta	P67871	P67871	24.942	10	91056000	12.587	0	5	5	5	33.5	33.5	33.5				5893.7	5614.1	5117.2	6093.7	7730.1	6781.6	10717	5904.7	5331	7065.6	4495.3	7032.8	9281.7	8114	9499.6	8780.9	7669	9881.3	11774	10983
	Rpl22	60S ribosomal protein L22	P67984	P67984	14.759	8	74838000	17.373	0	3	3	3	39.1	39.1	39.1				8318.3	7839.8	2510.1	2812.7	13114	11079	6262.6	3413	5710.3	9922.5	2062.3	3399.8	13531	12932	5107.2	3932.5	17320	15998	6277.6	5632.6
	Acta1;Actc1;Actg2;Acta2	Actin, alpha skeletal muscle;Actin, alpha cardiac muscle 1;Actin, gamma-enteric smooth muscle;Actin, aortic smooth muscle	P68134;P68033;P63268;P62737	P68134;P68033;P63268;P62737	42.051	48	1903200000	18.034	0	15	3	3	37.7	11.7	11.7				96628	101840	78799	91301	158930	138800	191230	81841	57873	119660	53190	85716	163860	147500	157490	112730	225970	227420	212980	217020
	Ube2l3	Ubiquitin-conjugating enzyme E2 L3	P68037	P68037	17.861	4	155740000	3.7423	0	3	3	3	26	26	26				12291	12599	3582.1	3692.4	15474	13989	5880.7	2898	5958.7	13983	2277.5	4213.3	17662	16065	6055.4	4143.1	22855	21354	6992.7	6256.8
	Gnb2l1	Guanine nucleotide-binding protein subunit beta-2-like 1;Guanine nucleotide-binding protein subunit beta-2-like 1, N-terminally processed	P68040	P68040	35.076	16	190950000	15.888	0	7	7	7	21.8	21.8	21.8				11440	10230	4868.4	5133.8	16411	15645	11763	4770.2	7358.2	13949	3332.6	5576.5	19392	17575	9983	6191.2	25818	22225	14934	13190
	Prkacb	cAMP-dependent protein kinase catalytic subunit beta	P68181	P68181	40.707	6	20100000	7.693	0	6	1	1	20.8	4.8	4.8				7634.8	8760.4	2043.1	2285.1	10933	9919.2	3869.2	1723.4	5278.1	9744.4	1633.7	2150	11934	12030	3651.3	3178.6	16399	15569	4958.2	4423.4
	Ywhaq	14-3-3 protein theta	P68254	P68254	27.778	56	2746700000	194.7	0	14	10	10	60	49	49				67866	69193	54829	60290	91820	79488	105830	55720	44414	78617	44603	62635	96314	91131	93104	74615	137070	120090	122630	120250
	Tuba4a	Tubulin alpha-4A chain	P68368	P68368	49.924	131	2214300000	232.2	0	22	4	4	58.3	12.1	12.1				131010	127510	141740	152790	170170	149690	225390	151850	101530	147570	123590	169810	188620	172180	235070	206470	186730	200000	227080	223880
	Tuba1a;Tuba1c;Tuba3a	Tubulin alpha-1A chain;Tubulin alpha-1C chain;Tubulin alpha-3 chain	P68369;P68373;P05214	P68369;P68373;P05214;Q9JJZ2	50.135	19	18791000	6.617	0	23	1	1	57.9	2.9	2.9				24194	24777	12011	13575	34266	32553	27215	10953	13442	27754	8240.1	12753	36838	33155	19860	15374	66320	51248	38539	36665
	Tubb4b	Tubulin beta-4B chain	P68372	P68372	49.83	396	16544000000	323.31	0	19	10	1	59.8	37.5	2.7				1000500	982140	773460	841980	1360900	1185300	1458400	755640	689760	1158300	611380	868390	1467900	1324100	1295600	1044000	2043000	1826100	1752700	1714600
	Prkcb	Protein kinase C beta type	P68404	P68404	76.75	13	328910000	10.379	0	9	7	5	16.2	12.1	8				14670	14041	12070	13130	18794	17108	20526	12434	10854	18308	9724.6	13962	25770	22033	22119	18529	24555	26024	21670	22134
	Ywhah	14-3-3 protein eta	P68510	P68510	28.211	49	3526500000	252.26	0	14	11	10	57.3	50	46.3				79652	78108	66207	69125	113310	100120	146760	65921	53893	87172	47990	69200	121070	108840	115930	87368	162520	142400	175470	171620
	Sbds	Ribosome maturation protein SBDS	P70122	P70122	28.78	2	17439000	1.6952	0.0050125	1	1	1	3.6	3.6	3.6				1647	1612.8	1370.6	1363	2243.6	2074	2470.8	1537	1284.5	1914.5	958.84	1321.7	2524	2090.1	2187.1	1770.6	2827	2452.8	2951.9	3196.9
	Kpnb1	Importin subunit beta-1	P70168	P70168	97.183	31	568350000	60.908	0	13	13	12	19.6	19.6	18.6				43090	39560	22874	21695	56736	49122	36914	23113	33486	48999	19424	25039	61892	55273	36664	31165	65294	66974	37803	39428
	Kifap3	Kinesin-associated protein 3	P70188	P70188	91.29	3	12617000	2.7106	0.00057078	1	1	1	1.5	1.5	1.5				1153.4	1165	1784.5	1822.4	1511.8	2005	3103.8	2055.3	897.46	1054.2	1816.9	2148	1997.8	1763.9	3013.4	3194.7	1872	2073.7	2695.5	2721.9
	Psmb7	Proteasome subunit beta type-7	P70195	P70195	29.891	9	174300000	5.9063	0	3	3	3	13.7	13.7	13.7				23728	23333	3072.3	3121.8	32892	27336	5092	3359.2	15202	28255	3450.9	3641	36112	30171	4966	3840.5	38418	41341	4117.7	5147.1
	Lxn	Latexin	P70202	P70202	25.492	9	143360000	37.617	0	2	2	2	12.2	12.2	12.2				9966.7	10491	8232.6	9794	11624	10530	15889	9474.2	6401	11218	6819.8	10753	14521	13252	13281	13147	15328	15873	18204	18477
	Plxna4;Plxna2;Plxna3;Plxna1	Plexin-A4;Plexin-A2;Plexin-A3;Plexin-A1	Q80UG2;P70207;P70208;P70206	Q80UG2;P70207;P70208;P70206	212.56	3	54476000	1.3344	0.0099479	2	2	2	1.2	1.2	1.2				2814.7	2715.1	1692.4	2482.6	3353.7	2738.3	3174	2126.2	1979	3368.2	1658.4	2466.2	3864.9	3375.3	3059.3	3183.8	3520.6	3348.3	3341.3	3102.9
	Chl1	Neural cell adhesion molecule L1-like protein;Processed neural cell adhesion molecule L1-like protein	P70232	P70232	135.07	7	54950000	9.1027	0	4	4	4	5.6	5.6	5.6				7993.2	8014.5	4313.7	4930.3	10815	9873.7	8321.8	5372.5	6495.4	10403	4103.7	5351.6	12567	11386	7401.5	6882.3	13651	12672	8187	8306.1
	Mpp1	55 kDa erythrocyte membrane protein	P70290	P70290	52.227	2	9511800	2.591	0.00056465	1	1	1	2.4	2.4	2.4				1726.8	1755.2	1317.5	1423.9	2417.8	1907.3	2558.4	1052.9	1206.3	1810.4	1024.6	1182.5	1988.5	2083.7	2162.4	1906.8	3063.8	3165	2449.4	2546.6
	Pebp1	Phosphatidylethanolamine-binding protein 1;Hippocampal cholinergic neurostimulating peptide	P70296	P70296	20.83	55	1906500000	133.39	0	8	8	8	81.8	81.8	81.8				79359	80948	67333	75519	112790	100670	152510	68154	51839	90772	49391	74807	124930	110070	125620	93010	175630	158170	201300	190350
	Stam	Signal transducing adapter molecule 1	P70297	P70297;O88811	59.771	6	102500000	10.149	0	4	4	4	9.5	9.5	9.5				6642.1	5817.9	5519.6	6960.3	8418	7567.6	10142	6174.6	4021.3	7199.4	4463.6	7009.3	9689.1	8939.5	9839.2	8491.3	9526.4	9536.6	10824	10522
	Hnrnph2	Heterogeneous nuclear ribonucleoprotein H2	P70333	P70333	49.279	11	33292000	12.566	0	6	2	2	19.2	6.7	6.7				3610.9	3276.2	2245.3	2733.6	5122.1	4768.3	4177.6	2596.1	3098.2	4486.6	2083.2	3025	6115.7	5239.3	4273.2	3856.1	5566	4968.2	3852.4	3500.6
	Rock2	Rho-associated protein kinase 2	P70336	P70336;P70335	160.58	9	125390000	11.792	0	6	6	6	4.5	4.5	4.5				12951	12966	5022.2	5184.3	18182	16349	8481.1	6061.2	8963	14339	4149.6	6175.2	19971	17633	8453.5	7160.6	23420	24002	10512	9901.2
	Hint1	Histidine triad nucleotide-binding protein 1	P70349	P70349	13.777	14	1060600000	8.7398	0	3	3	3	23	23	23				32655	30657	38192	41400	41335	33938	66662	37435	20846	35179	29940	43805	45119	40488	64261	54494	47619	49618	68871	69269
	Ufd1l	Ubiquitin fusion degradation protein 1 homolog	P70362	P70362	34.481	2	114300000	1.9333	0.0031283	1	1	1	3.3	3.3	3.3				1612.2	1392.8	5328.1	6005.7	2509.9	2221.5	11310	5813.2	896.91	1819.8	4503.6	6714.7	2828.5	2341.7	10991	8771.9	2704.8	2828	10822	11069
	Usp9x	Probable ubiquitin carboxyl-terminal hydrolase FAF-X	P70398	P70398	290.71	14	350790000	26.808	0	11	11	11	5.5	5.5	5.5				16299	15422	6935.4	7483.9	20979	18159	10997	7589.7	11644	16760	5196.9	8391.6	23532	20247	11363	10218	23107	25937	11880	11858
	Idh3g	Isocitrate dehydrogenase [NAD] subunit gamma 1, mitochondrial	P70404	P70404	42.785	49	1384000000	102.01	0	11	11	11	37.4	37.4	37.4				84040	78962	40588	43852	113230	101920	90285	45573	66742	99140	33803	48057	118340	110840	72333	60659	124510	126320	106110	101690
	Evl	Ena/VASP-like protein	P70429	P70429	44.337	4	119040000	8.847	0	2	2	1	6.8	6.8	4.6				1528.7	1597	2540.5	3020.9	2355.2	1794.5	5279.9	2723	907.18	1700.1	1425.3	2943.4	2448.1	2368	4888.4	3229.7	3248.3	3468.9	5512.2	5774.1
	Slc9a3r1	Na(+)/H(+) exchange regulatory cofactor NHE-RF1	P70441	P70441	38.6	12	242900000	8.7258	0	5	5	5	18	18	18				23586	21883	8194.3	9533.3	29361	27244	13962	9114.6	17865	27864	7511.3	11067	36382	32689	16320	12655	37137	38279	17545	15661
	Sparcl1	SPARC-like protein 1	P70663	P70663	72.286	22	525650000	49.471	0	11	11	11	22.8	22.8	22.8				31929	31414	6971.2	7442	46232	40978	14169	7463.2	23353	38952	5876.8	7480.9	48390	42228	11682	9476.7	54164	54085	17929	16161
	Naca	Nascent polypeptide-associated complex subunit alpha;Nascent polypeptide-associated complex subunit alpha, muscle-specific form	Q60817;P70670	Q60817;P70670	23.384	12	105130000	6.2763	0	2	2	2	13.5	13.5	13.5				7605.1	7333	8333.4	9785.7	12216	10495	19400	10155	4714.4	8644.8	6763.3	8726.4	12751	11384	16054	11524	15272	14974	21545	22744
	Gaa	Lysosomal alpha-glucosidase	P70699	P70699	106.25	2	95838000	2.5153	0.00055835	1	1	1	1	1	1				2829.1	2739.3	1495	1540	2861	2636.6	1934.2	1444.9	2373.5	2848.7	1171.9	1807.9	4083	3809.2	1869.2	1749.4	3098.4	3619.5	1715.3	1931.3
	Atp8a1	Phospholipid-transporting ATPase IA	P70704	P70704;Q148W0	131.41	18	357200000	13.139	0	8	8	8	8.8	8.8	8.8				13627	12272	9386.8	10229	18184	15919	19371	11698	7865.4	13536	8190.8	11734	19818	16712	16356	14050	21457	21244	22485	22889
	Cct7	T-complex protein 1 subunit eta	P80313	P80313	59.652	43	965690000	76.629	0	11	11	11	26.8	26.8	26.8				38135	37360	37532	41361	53132	44222	65764	40211	27430	41396	30619	45410	54583	51229	64014	54903	62796	64375	72080	71750
	Cct2	T-complex protein 1 subunit beta	P80314	P80314	57.477	26	871530000	110.1	0	10	10	10	23.4	23.4	23.4				37011	34689	17549	18771	46183	41683	28609	17786	25537	40178	14225	20377	50089	44989	27246	23675	59633	60587	29661	30978
	Cct4	T-complex protein 1 subunit delta	P80315	P80315	58.066	46	681900000	85.167	0	12	12	12	33.6	33.6	33.6				55342	49542	31574	33312	67392	60442	49637	35109	42793	59583	26704	36949	78725	71302	52551	44983	68030	74078	45627	47721
	Cct5	T-complex protein 1 subunit epsilon	P80316	P80316	59.623	44	996890000	50.441	0	13	13	13	29.6	29.6	29.6				33097	33342	34378	37532	48796	42198	70944	36229	20950	39960	26634	40957	50730	45528	59914	48742	67259	59812	77868	76433
	Cct6a	T-complex protein 1 subunit zeta	P80317	P80317;Q61390	58.004	43	732920000	28.453	0	14	14	14	29.9	29.9	29.9				52813	48999	24522	26290	72300	59868	49928	24401	37521	57335	18609	27260	76480	69790	42480	34461	80846	84893	55738	56414
	Cct3	T-complex protein 1 subunit gamma	P80318	P80318	60.629	38	1390900000	31.726	0	18	18	18	35	35	35				43702	41242	21636	22952	60992	54412	39492	24259	31550	51386	18252	25172	69060	61674	35927	29536	76370	76782	45292	43203
	Ptprn2	Receptor-type tyrosine-protein phosphatase N2	P80560	P80560	111.5	8	180960000	8.2038	0	6	6	5	7.9	7.9	6.5				5204.1	5769.8	3934.6	4530.7	7345.8	7798.8	7853.5	4556.6	5263.5	7245	3104.4	5183.6	8407.3	8225.9	7133.1	5376.1	11473	9837.8	8737.1	9302.4
	Tnik;Map4k4;Mink1	Traf2 and NCK-interacting protein kinase;Mitogen-activated protein kinase kinase kinase kinase 4;Misshapen-like kinase 1	P83510;P97820;Q9JM52	P83510;P97820;Q9JM52	150.37	3	116590000	1.8523	0.0030785	2	2	2	1.6	1.6	1.6				6179.6	6038.7	1769.8	1965.8	10640	8500.5	3562.4	1804.6	2812.5	6903.7	1462.7	2610.2	9475.5	7663.8	3431.8	2888.5	18816	14695	3647.3	3848.5
	Rpl36a	60S ribosomal protein L36a	P83882	P83882	12.441	3	120450000	1.8714	0.0030896	2	2	2	17.9	17.9	17.9				11068	10998	2600	3022.2	16537	15119	5376.5	2897.7	8623.6	13796	2522	3337.7	18646	17897	5327.7	4194.1	17296	20178	5896.5	6280.3
	Tceb1	Transcription elongation factor B polypeptide 1	P83940	P83940	12.473	12	126970000	29.293	0	3	3	3	37.5	37.5	37.5				8246.5	7618.7	4270.3	4562.7	11674	10120	7085.2	4434	6508.4	9510.8	2844.5	5199.2	12773	10602	6692.8	5926.8	12074	12362	6370.8	7091.7
	Hpca	Neuron-specific calcium-binding protein hippocalcin	P84075	P84075	22.427	18	397010000	42.416	0	7	7	2	42.5	42.5	15				13713	13893	16708	16729	19371	17081	31829	15387	8078.4	16394	12515	17324	24513	22329	32819	24384	30440	28261	36540	39232
	Arf5	ADP-ribosylation factor 5	P84084	P84084	20.529	5	183380000	4.3746	0	4	1	1	22.2	5.6	5.6				16408	17315	3950	4843.6	27591	22672	8800.8	4331.3	8703	19991	3016.4	4783.4	29793	25398	8355.8	5885.9	41939	41033	8950.8	9235.6
	Cplx2	Complexin-2	P84086	P84086	15.394	29	845980000	21.941	0	5	5	4	37.3	37.3	29.1				14781	14967	20408	24602	22727	19615	46959	27444	10051	16476	16703	26878	24034	22088	44893	37105	26052	28628	47302	47042
	Erh	Enhancer of rudimentary homolog	P84089	P84089	12.259	8	204670000	14.733	0	2	2	2	21.2	21.2	21.2				23847	20713	5238.6	5166.7	32046	29432	8776.9	7167.2	20989	26980	4984.1	6276.1	38542	36025	9791.6	7954.7	32954	34665	7827.7	8347.6
	Ap2m1	AP-2 complex subunit mu	P84091	P84091	49.654	27	1164300000	38.069	0	11	11	11	26	26	26				45076	43914	25086	26926	62279	55786	51568	25544	29618	51630	19508	28314	70686	64907	46512	36884	88827	82789	63708	59485
	Rhog	Rho-related GTP-binding protein RhoG	P84096	P84096	21.308	27	564270000	66.211	0	7	7	6	40.8	40.8	35.1				41175	39309	23383	23911	63016	50858	51273	23482	26764	48239	16690	26865	61278	51331	37484	28799	92490	77430	61036	53813
	Isoc2a	Isochorismatase domain-containing protein 2A, mitochondrial	P85094	P85094	22.417	9	8537400	44.46	0	1	1	1	7.8	7.8	7.8				2470	2732.7	2152.2	2567.3	4044.4	3688.8	5903.6	2494.1	1311.9	3283.7	1275.7	2735.2	4471.5	2956.6	4098.2	2824.1	5131.4	4652.5	5622.3	5657.6
	Nptn	Neuroplastin	P97300	P97300	44.373	37	1793700000	24.316	0	7	7	7	22.2	22.2	22.2				86111	85849	42596	46254	132990	111480	73864	45319	62528	107800	34795	52570	144900	125050	75099	64891	165930	164780	75677	74070
	Csrp1	Cysteine and glycine-rich protein 1	P97315	P97315	20.583	34	807250000	97.346	0	9	9	9	46.6	46.6	46.6				61887	61865	23792	27188	85360	74696	41704	26889	42158	74841	19615	30175	88449	79631	39172	33523	94242	101830	43834	43818
	Rps3a	40S ribosomal protein S3a	P97351	P97351	29.885	21	794330000	23.334	0	8	8	8	32.2	32.2	32.2				43521	46098	23623	28536	70888	65626	57453	27126	27878	55816	18163	26870	72253	65698	45695	36097	108100	95958	60394	60377
	S100a13	Protein S100-A13	P97352	P97352	11.158	4	124610000	2.8052	0	3	3	3	27.6	27.6	27.6				6426.3	7074.2	4064.9	4241.3	10289	9002.3	9478	3685	3840.1	7785.6	2482.2	3935.5	9760	9177.7	6205.2	4989.7	14980	14633	9956.1	11166
	Sms	Spermine synthase	P97355	P97355	41.313	7	20638000	9.4247	0	4	4	4	20.2	20.2	20.2				3038.7	3977	3655.4	2814.9	4039.5	3435.8	5729.9	3554.6	2186.5	4112.5	2748.7	4149.3	5164.5	4838.3	5470.8	5466.3	5801.3	5191.8	5750.1	5990.8
	Atp1b3	Sodium/potassium-transporting ATPase subunit beta-3	P97370	P97370	31.775	12	176380000	8.516	0	5	5	5	21.6	21.6	21.6				11433	11179	2590.2	3237	16280	13527	5911	2662.1	8615.2	12969	2191.9	3336.5	16273	14749	4307.7	4012.6	21726	21026	6255.7	5988.4
	G3bp2	Ras GTPase-activating protein-binding protein 2	P97379	P97379	54.087	8	45991000	9.2273	0	3	3	3	7.3	7.3	7.3				2405.6	2053.7	2142	2397.2	4261.6	3894.6	5424.1	2127.9	1621.6	2654.4	1297.4	2100.9	5693.4	3972.5	3958.7	2895.9	5338.6	5983.3	5632.5	6027
	Vps45	Vacuolar protein sorting-associated protein 45	P97390	P97390	65.052	2	10689000	2.1157	0.0031864	1	1	1	1.8	1.8	1.8				1275.9	1178.1	1550.4	1355.3	1637.5	1529.6	2462.5	1533.5	885.88	1401.1	1195.9	1533.3	1851.8	1860.1	1968.6	2077.8	1890.2	1936.6	2454.5	2271.9
	Crmp1	Dihydropyrimidinase-related protein 1	P97427	P97427	62.167	67	1637000000	156.96	0	18	15	15	43.9	37.4	37.4				130930	123080	46260	50072	154480	138360	72677	45889	91528	144050	37709	54939	198380	175940	78532	67789	217860	206740	84526	84149
	Fhl1	Four and a half LIM domains protein 1	P97447	P97447	31.888	10	181350000	8.1611	0	4	4	4	18.2	18.2	18.2				27472	25711	6287.4	6416.7	36110	32106	10980	6750.8	17339	29419	5360.4	6838.5	41526	35301	11315	9208.6	35335	42693	9622.6	10928
	Atp5j	ATP synthase-coupling factor 6, mitochondrial	P97450	P97450	12.496	27	1443700000	56.344	0	5	5	5	45.4	45.4	45.4				128160	121940	59110	66411	185240	157190	115020	65173	102850	159350	47554	74621	199940	175620	100750	87627	204210	197780	134330	126040
	Rps5	40S ribosomal protein S5;40S ribosomal protein S5, N-terminally processed	P97461	P97461	22.889	7	197490000	110.38	0	2	2	2	12.7	12.7	12.7				8777.9	7780.7	7859.3	8113.5	13237	11619	13218	9611.3	6822.9	9426.9	6854.5	10120	14658	12284	13864	12261	12608	14634	13012	12586
	Wbp2	WW domain-binding protein 2	P97765	P97765	28.032	3	22192000	2.0267	0.0031662	1	1	1	3.8	3.8	3.8				3896.3	4375.5	2093	2157.2	5783.5	5224.1	3949.4	1853.4	2224.9	4954.7	1224.6	1974	6337.1	5483.3	3627.2	2327.4	9088.6	8003.8	4812	4748.9
	Sirpa	Tyrosine-protein phosphatase non-receptor type substrate 1	P97797	P97797	56.424	25	346590000	31.442	0	8	8	8	24.4	24.4	24.4				11334	9927.6	11438	13356	14280	12955	19751	12152	7434.5	12072	9703.4	13442	17094	15146	20898	16883	18139	20797	23117	23101
	Nrsn1	Neurensin-1	P97799	P97799	21.595	2	24011000	3.7397	0	1	1	1	6.1	6.1	6.1				1410	1278	529.17	743.21	1791.4	1597.9	1049.2	699.39	1264	1636.6	493.95	495.29	1962.8	1596.7	657.45	631.94	1870.1	1898.7	811.17	645.45
	Fh	Fumarate hydratase, mitochondrial	P97807	P97807	54.356	70	2301700000	43.261	0	13	13	13	32.7	32.7	32.7				132250	128000	76550	82181	206870	167980	161080	84545	90296	161840	59451	95340	211820	180010	138690	106620	236620	250910	176750	174840
	Lypla1	Acyl-protein thioesterase 1	P97823	P97823	24.687	8	156680000	8.1079	0	4	4	4	22.6	22.6	22.6				19907	17246	7229.2	7576.1	27328	22313	12012	7822.2	13128	20312	4921.1	7871.9	27915	23181	11445	9697.7	29412	32584	12272	11169
	Lama4	Laminin subunit alpha-4	P97927	P97927	201.82	3	23465000	10.932	0	1	1	1	0.8	0.8	0.8				789.92	595.1	222.93	669.33	798.18	915.9	712.04	674.75	471.57	889.07	591.01	816.79	991.5	1117.7	803.98	633.07	1264.4	1110	910.76	755.61
	Scn1b	Sodium channel subunit beta-1	P97952	P97952	24.65	5	91729000	1.7173	0.0050352	2	2	2	11	11	11				5611.3	6003.9	1657.6	1885.5	8663.9	7041.6	3950.7	1811.4	4351.9	7132.7	1362.2	2002.7	8584.2	7787.2	3732.7	2682.4	10461	9666.3	5628.3	4808.7
	Tubb5	Tubulin beta-5 chain	P99024	P99024	49.67	32	704900000	59.071	0	17	3	3	52.3	12.2	12.2				53659	54550	28599	32773	75055	64467	56098	26397	35997	62472	20223	31402	83590	72075	49648	40283	118630	101350	68849	68916
	Psmb4	Proteasome subunit beta type-4	P99026	P99026	29.116	7	60489000	13.512	0	4	4	4	28.4	28.4	28.4				2238.6	2019.3	4698.3	5534.1	2977	2711.2	9832.6	4900	1628.1	2384.8	3858.4	5596.6	3586.4	3617.9	7639.6	7492.8	3978.9	4044.3	12370	11932
	Rplp2	60S acidic ribosomal protein P2	P99027	P99027	11.651	16	354800000	25.075	0	4	4	4	53	53	53				13641	14278	13589	17192	25065	21542	38273	15082	8543.3	17697	10489	17130	26052	22101	29006	21080	41539	35661	48908	47001
	Uqcrh	Cytochrome b-c1 complex subunit 6, mitochondrial	P99028	P99028	10.435	9	1868300000	48.784	0	2	2	2	29.2	29.2	29.2				18441	19883	19836	20442	30341	27477	46883	20675	13221	25203	15397	24634	30584	29478	37396	26330	45198	41705	54985	53523
	Prdx5	Peroxiredoxin-5, mitochondrial	P99029	P99029	21.897	68	1993800000	263.27	0	8	8	8	43.8	43.8	43.8				122220	126210	105070	111870	191960	169900	239460	110310	82518	156030	79262	123100	198490	171230	185820	137990	281250	256940	271030	270250
	Cpe	Carboxypeptidase E	Q00493	Q00493	53.255	9	183510000	10.015	0	5	5	5	10.3	10.3	10.3				13990	13873	9419.9	11854	19778	16911	19187	10337	8543.5	16438	8139.6	11293	20927	19618	17997	13861	26809	27380	24247	22691
	G6pdx	Glucose-6-phosphate 1-dehydrogenase X	Q00612	Q00612;P97324	59.262	10	211280000	12.351	0	6	6	6	12.8	12.8	12.8				11124	9810.8	5659.9	6720.3	15275	14804	11042	6123.5	8603.8	15224	4942.8	7418.6	18911	15776	10147	9037.2	20063	21199	14039	12613
	Apoa1	Apolipoprotein A-I;Proapolipoprotein A-I;Truncated apolipoprotein A-I	Q00623	Q00623;CON__P15497	30.615	11	186680000	15.636	0	4	4	4	13.6	13.6	13.6				8176.4	7805.2	4572.1	5363	15217	13911	13784	6819.3	7797.7	15441	6080.2	8354.7	18683	16549	13229	9695.8	24264	21333	17827	15829
	Hnrnpul2	Heterogeneous nuclear ribonucleoprotein U-like protein 2	Q00PI9	Q00PI9	84.939	5	33061000	10.271	0	2	2	2	4.3	4.3	4.3				4120	3717.8	3093.2	3323.3	4985	4738	5060.7	2997.3	2975.6	4214.6	2453.3	2841.3	5787.6	5285.2	4722.6	4343.1	6735.8	7031.1	5400.3	5958.4
	Pde1b	Calcium/calmodulin-dependent 3,5-cyclic nucleotide phosphodiesterase 1B	Q01065	Q01065	61.225	5	45119000	11.114	0	3	3	3	6.9	6.9	6.9				3892.3	2993.2	2482.4	2130.8	6119.3	4996.9	5516.3	3017.9	2929.6	4684.2	2030.2	3037.5	8572.6	7294.3	6136.6	5333.4	8183.3	7738.8	6649.5	6001.3
	Sec23a	Protein transport protein Sec23A	Q01405	Q01405	86.161	6	74059000	5.7052	0	4	4	4	6.8	6.8	6.8				7500.4	7249.7	2980	3585.7	10456	9255.8	4614.5	3471.5	5981.4	9056.5	2808.3	4106.9	11025	9564.8	5269	4914.4	11105	11344	5350.4	4822.1
	Nme2	Nucleoside diphosphate kinase B	Q01768	Q01768	17.363	7	510500000	13.001	0	6	2	2	44.1	13.8	13.8				26720	25696	21182	24666	39871	34524	48801	19796	14417	29566	13142	21771	41973	36164	35391	27786	78496	62649	81412	70381
	Vcp	Transitional endoplasmic reticulum ATPase	Q01853	Q01853	89.321	95	2279200000	233.25	0	26	26	25	49.3	49.3	48.4				95749	95777	78988	87333	138230	122980	159640	82789	69451	113980	62301	90143	147580	133720	141540	109980	195120	180270	181760	176440
	Uba1	Ubiquitin-like modifier-activating enzyme 1	Q02053	Q02053;P31254	117.81	86	2293000000	219.74	0	22	22	22	27.6	27.6	27.6				128860	121030	78558	88782	174870	152160	153090	85011	89537	142650	64849	94944	194590	166390	135580	114810	238110	224710	180280	173430
	Ctnnb1	Catenin beta-1	Q02248	Q02248;Q02257	85.47	12	197190000	20.752	0	6	6	6	9.7	9.7	9.7				12156	11123	5757	6506.4	16792	15992	10337	7215.4	9271.5	13931	4666.5	7081.6	18737	16823	10096	8947.9	25200	21969	9852.3	10136
	Ank1	Ankyrin-1	Q02357	Q02357	204.22	12	125740000	15.991	0	9	8	8	6.3	5.7	5.7				8408.2	7898.3	6709.5	7993.6	13458	11595	15750	8747.1	7218.3	11139	6214.8	8968.3	13912	12695	12413	10078	12597	13438	15962	16440
	Nucb1	Nucleobindin-1	Q02819	Q02819	53.408	3	56133000	3.7568	0	2	2	2	4.4	4.4	4.4				4708.2	5488.5	1186.5	927	7258.5	6278.2	1437.5	1161.4	4099.8	5406.1	747.93	1074.5	7674.7	6793	1440.9	1364.7	9489.2	9113.7	1982	1935.5
	Atp5a1	ATP synthase subunit alpha, mitochondrial	Q03265	Q03265	59.752	441	22643000000	323.31	0	23	23	23	47.4	47.4	47.4				425250	416520	367520	403510	669300	585580	847470	412820	313140	538470	308020	447300	675430	592620	668090	536260	948430	848370	1027500	958780
	Scg2	Secretogranin-2;Secretoneurin;Manserin	Q03517	Q03517	70.643	44	906400000	161.74	0	16	16	16	34	34	34				49093	51190	45476	52119	79247	70133	108370	45202	26790	57846	29241	47232	83034	75285	83813	61493	123730	120180	124270	124140
	Pfdn6	Prefoldin subunit 6	Q03958	Q03958	14.454	4	22988000	5.1805	0	1	1	1	9.4	9.4	9.4				1805.3	1492.6	381.08	812.45	1707.4	1280.6	1019.7	667.56	996.52	1774.8	463.48	575.67	2241.4	1988.7	1115.9	557.4	2763.3	2237.9	1493.2	1455.9
	Ckb	Creatine kinase B-type	Q04447	Q04447;P07310	42.713	567	11337000000	323.31	0	16	16	16	59.6	59.6	59.6				622370	612930	439500	487860	924550	813490	906270	480120	428130	728790	354630	512960	953610	861280	771550	630410	1205100	1146800	1000000	990850
	Cdk18;Cdk17	Cyclin-dependent kinase 18;Cyclin-dependent kinase 17	Q04899;Q8K0D0	Q04899;Q8K0D0;Q04735	51.847	5	70903000	3.2209	0	5	4	4	11.5	9.8	9.8				9230.6	8183.4	890.78	1141.5	11604	9346	1850.5	1133.3	6274.5	9826.1	638.63	1245.4	13387	11299	1959.8	1537.4	14359	14287	1600.1	1897.8
	Hspg2	Basement membrane-specific heparan sulfate proteoglycan core protein;Endorepellin;LG3 peptide	Q05793	Q05793	398.29	6	174200000	36.155	0	4	4	4	1.4	1.4	1.4				4232.2	4074.2	3443.4	3612.7	5570	6067.7	5165.9	4014.6	4927.3	5316.5	3372.5	4405.9	6860.1	6359.8	5371.5	5236	5210.2	5572.2	4576.8	4573.5
	Fabp5	Fatty acid-binding protein, epidermal	Q05816	Q05816	15.137	25	524260000	29.951	0	6	6	6	50.4	50.4	50.4				39102	38468	23839	26228	59317	52455	53733	25534	25714	45664	18657	27204	59029	52596	44682	33372	79732	74391	57894	56990
	Pc	Pyruvate carboxylase, mitochondrial	Q05920	Q05920	129.68	54	946040000	95.741	0	17	17	17	19.5	19.5	19.5				52124	51203	33966	39046	76816	69815	62297	41079	42252	65699	30961	42465	82024	73941	58210	51487	90882	93666	64748	65011
	Eml1	Echinoderm microtubule-associated protein-like 1	Q05BC3	Q05BC3	89.679	2	77736000	1.3849	0.009574	2	2	2	2.8	2.8	2.8				1650	1230.8	3030.4	2775.3	2019.1	1553.7	4826	2755.8	1046.3	1485.2	1806.9	2684.5	2023.8	1687.3	4118.5	3982	1557	1614.6	4665.5	4598.8
	Cab39	Calcium-binding protein 39	Q06138	Q06138	39.842	10	242540000	6.0048	0	4	4	4	13.8	13.8	13.8				9968	9813.8	8456.3	8721.9	14448	11713	14341	8803.4	5981.8	11248	6232.1	9467.2	14820	12656	13854	10973	15972	16642	14990	13309
	Atp5i	ATP synthase subunit e, mitochondrial	Q06185	Q06185	8.2355	17	574950000	80.067	0	2	2	2	32.4	32.4	32.4				33747	31967	30888	34135	55472	45865	70481	32486	20459	41628	21584	36116	52350	47356	57615	43463	73230	75113	76463	75021
	Clu	Clusterin;Clusterin beta chain;Clusterin alpha chain	Q06890	Q06890	51.655	10	167110000	9.2978	0	5	5	5	12.1	12.1	12.1				9101.1	8244.6	7824.8	8247.4	11581	9821.6	14265	8855	6041.6	9719.7	5816.2	8267.2	12912	11809	13278	11096	16541	14297	17420	16565
	Anxa7	Annexin A7	Q07076	Q07076	49.925	17	216780000	32.608	0	4	4	4	10.2	10.2	10.2				20588	18042	15492	17374	28584	24835	26028	17975	14743	22163	12786	19924	32575	28717	26434	23799	31388	32136	27662	27030
	Calb2	Calretinin	Q08331	Q08331	31.372	46	1090000000	91.956	0	14	14	13	64.9	64.9	55.7				72292	72889	41294	44640	90721	81189	72057	34178	47138	88113	32356	45786	102840	94937	66642	50200	166650	143040	96830	93201
	Padi2	Protein-arginine deiminase type-2	Q08642	Q08642	76.249	7	71790000	3.8549	0	3	3	3	4.8	4.8	4.8				4856.4	4204.5	2754.1	3074.9	5131	5243	4419.8	2348.4	3577.8	4816.9	1878.2	2867.7	5819.1	5657.1	3706.1	2881.7	7043.7	6836.4	4021.9	4517.5
	Ssrp1	FACT complex subunit SSRP1	Q08943	Q08943	80.859	2	1327200	19.236	0	1	1	1	2	2	2				306.04	480.79	420.48	407.11	463.13	471.01	1101	793.7	459.23	469.62	401.13	757.51	977.32	820.73	944.1	734.79	442.98	631.5	962.41	726.61
	Npepps	Puromycin-sensitive aminopeptidase	Q11011	Q11011	103.32	51	824690000	79.572	0	20	20	20	27.9	27.9	27.9				67635	68343	38995	42902	100480	87141	76970	37928	41794	80912	28730	40178	108440	94527	69361	52530	138750	136380	92961	92260
	Pepd	Xaa-Pro dipeptidase	Q11136	Q11136	55.028	5	158720000	15.796	0	3	3	3	5.7	5.7	5.7				9226.9	7749.2	6243.7	7052.9	10750	9942.5	9598.8	6353.6	7261	10377	5440.3	8057.5	12274	11012	9536.7	8284.3	11670	12473	10150	9320.4
	Psd3	PH and SEC7 domain-containing protein 3	Q2PFD7	Q2PFD7	114.72	6	126790000	6.0373	0	5	5	5	5.2	5.2	5.2				1598.5	1564.1	6275.6	6379.7	2062.8	1522.4	14111	5775.3	1386.5	1873.5	4423.7	6898.3	2713.9	1846.6	13430	9339.1	1897.2	1893.8	17361	19555
	Hsdl2	Hydroxysteroid dehydrogenase-like protein 2	Q2TPA8	Q2TPA8	54.208	4	58049000	2.7111	0.0005711	2	2	2	4.3	4.3	4.3				3159	2436.2	455.08	814.82	3880.4	3610.7	1215.3	810.04	2413.7	3065.9	446.71	653.19	4162.3	3245.4	833.46	854.62	4960.6	5049.2	1260.3	906.71
	Acot9;Acot10	Acyl-coenzyme A thioesterase 9, mitochondrial;Acyl-coenzyme A thioesterase 10, mitochondrial	Q9R0X4;Q32MW3	Q9R0X4;Q32MW3	50.56	3	21024000	2.858	0	2	2	2	5.7	5.7	5.7				777.36	946.05	1555.8	1530.5	1534.7	1077.5	3665.9	1560.6	843.54	1249.7	1319.5	1584.5	1522.2	1400.4	2316.3	2119.1	1907.8	2025.3	3298.5	3925.4
	Osbp	Oxysterol-binding protein 1	Q3B7Z2	Q3B7Z2	88.796	3	96119000	9.5732	0	2	2	2	5.1	5.1	5.1				10705	10642	5916.2	5907	13995	13134	10334	6045.6	7043.9	11829	4740.2	5852	16830	14654	10324	7490.9	17916	18863	10825	11476
	March5	E3 ubiquitin-protein ligase MARCH5	Q3KNM2	Q3KNM2	31.231	4	27453000	2.9026	0	1	1	1	5.8	5.8	5.8				1575.7	1324.7	717.49	466.14	1852.2	1738.7	1229.3	548.52	991.68	1547	855.86	1069.2	2523.5	2178.4	1195.7	944.38	2656.1	2353.4	1344.3	1218.5
	Fahd2	Fumarylacetoacetate hydrolase domain-containing protein 2A	Q3TC72	Q3TC72	34.69	3	43675000	19.938	0	2	2	2	9.3	9.3	9.3				2423.9	3045.4	272.82	412.11	3428.7	3229.8	751.77	310.31	2055.5	3316.3	486.22	253.01	3890.7	3776.5	662.48	567.3	4151	4754.4	911.34	870.13
	Rogdi	Protein rogdi homolog	Q3TDK6	Q3TDK6	32.1	6	156400000	24.487	0	3	3	3	13.2	13.2	13.2				2341.9	2326.1	3688.8	3343.7	3215.7	2936.1	5705.3	3891.6	1967.8	3427.5	3452.7	4370.3	3403.4	3545.7	6326.6	4526.1	3456.7	3760.5	5607.9	5236.2
	Hp1bp3	Heterochromatin protein 1-binding protein 3	Q3TEA8	Q3TEA8	60.866	11	162070000	10.013	0	5	5	5	9.2	9.2	9.2				18767	18404	6612.7	6886	23649	22228	10763	7533.5	14099	22955	5706.2	8867.3	27846	27123	11228	9764.7	27790	30391	11996	10806
	Iqsec3	IQ motif and SEC7 domain-containing protein 3	Q3TES0	Q3TES0	129.12	10	99480000	15.021	0	7	6	6	8.5	7.9	7.9				8509.7	7882.8	5041.6	5504	11660	10354	7962.7	5603.1	8214.4	9883.8	4993.5	6331.7	13631	12127	8248	6689.3	11395	13133	6786.7	6033.1
	Myl12b	Myosin regulatory light chain 12B	Q3THE2	Q3THE2;Q9CQ19	19.779	6	222480000	8.5609	0	3	3	3	18	18	18				10252	9982.6	6242.4	7243.2	14566	13194	13976	7011.7	7919.2	11899	5842.3	7491	14410	13867	11287	9402.7	19957	17211	14962	15026
	Aarsd1	Alanyl-tRNA editing protein Aarsd1	Q3THG9	Q3THG9	44.97	2	25797000	1.9867	0.0031496	2	2	2	5.6	5.6	5.6				1398.3	1137.9	1311.5	1251.3	1663.3	1368	1926.3	1129.6	1175.8	1743	1130.9	1334	1827.5	1528.7	1762.2	1734.1	1544.9	1750.6	1880.4	2214.2
	Gmps	GMP synthase [glutamine-hydrolyzing]	Q3THK7	Q3THK7	76.723	11	221970000	12.083	0	5	5	5	8.5	8.5	8.5				16988	15743	5988.8	5683.8	24384	20553	10817	5299.6	10899	19370	3966.4	6062.3	26051	22191	9262.9	7694.5	33524	30843	11024	11266
	Mat2a	S-adenosylmethionine synthase isoform type-2	Q3THS6	Q3THS6	43.688	7	220730000	3.9296	0	4	4	4	7.3	7.3	7.3				14317	13947	6625.1	7624.9	18105	17106	10745	7203.9	9035.3	16377	5128.5	7608.2	21007	19597	10850	9465.2	21828	23286	9906.5	10043
	Psmd1	26S proteasome non-ATPase regulatory subunit 1	Q3TXS7	Q3TXS7	105.73	5	96454000	8.8628	0	4	4	3	7.8	7.8	5.7				2075.5	2024.2	2056.5	1664.1	3289.3	3102.3	3167.8	2932.5	1439.2	2407.7	2169	3391.5	3706.3	3833.4	4039.7	4062.7	5465	4993.8	2377.7	2363
	Fam131b	Protein FAM131B	Q3TY60	Q3TY60	35.958	5	166620000	3.1956	0	1	1	1	4.2	4.2	4.2				9863.9	8744.3	10657	11127	11989	10166	14247	11573	8255.7	9695.5	9843.2	12800	13827	12951	15925	15659	10050	12375	11606	13008
	Mphosph8	M-phase phosphoprotein 8	Q3TYA6	Q3TYA6	97.466	4	1909900000	7.6628	0	1	1	1	0.8	0.8	0.8				12706	11530	16286	16453	17866	16429	26954	21319	10096	12069	13628	17561	19207	18262	26849	26922	13626	16274	21200	20947
	Khsrp	Far upstream element-binding protein 2	Q3U0V1	Q3U0V1	76.775	10	351370000	24.084	0	6	6	5	10.8	10.8	9.9				23127	22524	9487.4	9727.9	34644	29678	16968	10563	17048	29280	8290.1	11903	39513	34670	16575	15510	38228	40542	16082	16821
	Myeov2	Myeloma-overexpressed gene 2 protein homolog	Q3U898	Q3U898	6.1966	6	1854900	3.868	0	1	1	1	35.1	35.1	35.1				840.69	558.89	518.6	412.93	955.21	749.63	572.06	562.45	297.86	547.58	345.52	581.26	1105.8	1261.3	436.42	875.64	859.23	865.15	637.3	712.17
	Puf60	Poly(U)-binding-splicing factor PUF60	Q3UEB3	Q3UEB3	60.248	3	38877000	1.9666	0.0031414	2	2	2	3	3	3				3393.5	2724.6	1078	1111.7	4720.9	4576.4	1916.3	1152.3	2784.7	4136.2	483.47	1071.3	4747.3	5113.8	1714.1	1595	5465.8	6048.1	1667	1721.5
	Eif3j1;Eif3j2	Eukaryotic translation initiation factor 3 subunit J-A;Eukaryotic translation initiation factor 3 subunit J-B	Q3UGC7;Q66JS6	Q3UGC7;Q66JS6	29.343	5	62844000	3.6645	0	3	3	3	10.7	10.7	10.7				6811.8	6974.4	4560.8	4295.7	10725	9187.7	7541.5	4641.6	4761.1	7931.9	3033.8	4930.1	10678	9548.5	6609.1	6547.8	11831	13059	7574.7	7185.5
	Fam195b	Protein FAM195B	Q3UGS4	Q3UGS4	11.101	2	22075000	7.1678	0	1	1	1	18.6	18.6	18.6				1030.2	1241.4	1234.6	1406.5	1528.1	1787.2	2243.1	1582.1	984.53	1208.8	1011.2	1702.1	1829.4	1637.4	2074.3	1872.9	2183	2141.1	2028.9	2230.4
	Nt5dc3	5-nucleotidase domain-containing protein 3	Q3UHB1	Q3UHB1	63.17	9	77969000	6.805	0	4	4	4	7.9	7.9	7.9				8521.9	8847.7	8118.1	8816	11731	10276	15304	8528.1	6517.4	10401	6197.7	10567	13655	11020	14219	11654	12769	13379	14496	15266
	Snx27	Sorting nexin-27	Q3UHD6	Q3UHD6	60.988	9	166920000	5.8798	0	4	4	4	8.3	8.3	8.3				12934	11632	2600.8	2750.2	16910	15946	4664.8	3649.8	9903.4	15291	2682.6	3247.9	18972	17882	4622.8	4186.2	18203	20662	4913.9	4515.2
	Aak1	AP2-associated protein kinase 1	Q3UHJ0	Q3UHJ0;Q91ZK0	103.35	45	821270000	133.5	0	17	17	17	28.6	28.6	28.6				43258	41607	38443	40409	62042	54237	75569	39379	33528	50398	31130	43109	66545	60193	68692	53180	72097	74549	75748	79704
	Slc2a13	Proton myo-inositol cotransporter	Q3UHK1	Q3UHK1	69.062	2	26182000	11.723	0	2	2	2	4.9	4.9	4.9				2354.3	2203.9	288.82	249.48	2759.9	2411.4	558.57	34.3	1800.8	2449.6	219.55	280.43	3241.6	2979.7	235.05	304.85	2809.2	3458.2	374.92	487.33
	Camkv	CaM kinase-like vesicle-associated protein	Q3UHL1	Q3UHL1	54.819	13	144090000	41.009	0	7	7	7	21.5	21.5	21.5				6206.7	5818.8	8092.9	8864.2	7749.9	7402.8	12511	7058.6	3982.7	6805.6	6400.6	8945.1	12610	11646	16422	13460	12472	12349	16448	17566
	Pdap1	28 kDa heat- and acid-stable phosphoprotein	Q3UHX2	Q3UHX2	20.605	11	72285000	6.727	0	4	4	4	19.3	19.3	19.3				14551	13331	6060.5	6775.6	18691	16599	9930.3	6289.5	10646	15913	5601.2	7830.4	21951	18607	10634	9913.7	19776	23081	9875.2	10260
	Ndufb6	NADH dehydrogenase [ubiquinone] 1 beta subcomplex subunit 6	Q3UIU2	Q3UIU2	15.515	8	425410000	56.752	0	2	2	2	20.3	20.3	20.3				2301.6	2148.4	13181	13362	3728.6	2740.1	21091	16291	2129.2	2490.6	12571	18133	3484.4	3322.1	22796	20275	4805.5	3586.7	18042	18510
	Rmdn3	Regulator of microtubule dynamics protein 3	Q3UJU9	Q3UJU9	52.028	9	45605000	12.139	0	4	4	4	13.4	13.4	13.4				5735.7	5391.4	3631.4	4660.8	7567.6	7283.1	7992.4	3752	4055.6	6716.3	3169.8	4805.2	7537.2	7441.4	6925.8	6203.2	9073.8	9409.1	8490	7895.6
	Mccc2	Methylcrotonoyl-CoA carboxylase beta chain, mitochondrial	Q3ULD5	Q3ULD5	61.378	6	74610000	21.148	0	3	3	3	7.5	7.5	7.5				4405.3	3987.4	2591.4	2616.2	5840.1	5130.3	3659.1	3382.4	3937.4	5229.9	2621.6	2990.9	6946.4	6266.9	4322	4236	6592.7	6514.5	3460.6	3119.5
	Gpd1l	Glycerol-3-phosphate dehydrogenase 1-like protein	Q3ULJ0	Q3ULJ0	38.225	12	201430000	7.6641	0	5	5	5	13.7	13.7	13.7				25971	24608	11359	12557	34386	30434	22097	12165	15455	28249	8599.3	13302	38757	35499	20528	16726	48016	44335	21975	22194
	Ppp1r7	Protein phosphatase 1 regulatory subunit 7	Q3UM45	Q3UM45	41.291	21	195510000	58.986	0	11	11	11	39.9	39.9	39.9				9101	8744.8	7562.7	7548.2	12492	12158	13500	7671.5	7852.8	10647	5640.4	8447.9	14599	14740	13557	11205	13891	14843	16119	15068
	Mcu	Calcium uniporter protein, mitochondrial	Q3UMR5	Q3UMR5	39.681	8	62512000	8.7119	0	3	3	3	11.1	11.1	11.1				8436.8	9644.3	5488.2	5887.3	14803	13029	13962	5791.8	5804.3	11324	4224.8	6255.2	16472	14375	11122	7914.5	22868	21287	14913	15324
	Gprin1	G protein-regulated inducer of neurite outgrowth 1	Q3UNH4	Q3UNH4	95.495	11	201480000	25.545	0	10	10	10	13.1	13.1	13.1				17839	18637	3855.7	3589.7	26198	23284	6485.9	3680.1	12327	22699	2622.6	3799.5	30914	27694	5834.5	4340.1	39634	36761	7278.9	6987.7
	Sec31a	Protein transport protein Sec31A	Q3UPL0	Q3UPL0	133.57	7	148300000	12.208	0	4	4	4	4.6	4.6	4.6				7152.9	7314.7	3842.5	4590.5	11151	9627.5	7446.5	4636	4896.6	7790.9	3786.3	4811.8	11499	10090	7040.3	6241.1	12366	12982	8559.9	8377.8
	Plcl1	Inactive phospholipase C-like protein 1	Q3USB7	Q3USB7	122.67	17	133280000	18.405	0	10	10	10	12.9	12.9	12.9				10994	10687	6977.6	8050.5	15824	13965	13578	7226.8	7475.7	14308	5561	8912.9	15660	14655	11924	10093	19123	18531	15621	15580
	Krt76	Keratin, type II cytoskeletal 2 oral	Q3UV17	Q3UV17	62.844	4	308090000	3.3865	0	4	1	1	4.2	1.5	1.5				31885	32206	12241	12486	22606	18982	10103	5941	19961	34371	7690.7	13056	26876	23859	12158	9960.1	36060	39591	14824	15372
	Vps51	Vacuolar protein sorting-associated protein 51 homolog	Q3UVL4	Q3UVL4	86.186	5	58237000	5.3683	0	3	3	3	4.6	4.6	4.6				3518.4	3652	3240	2795	4741.8	4359.1	4209.9	3286.2	3093.4	4055.4	2609.5	3517.6	5703.2	5608.1	4307.8	4163.7	4291.5	4951.3	3995	4126.7
	Ppm1h	Protein phosphatase 1H	Q3UYC0	Q3UYC0	56.379	5	52657000	7.2524	0	2	2	2	6	6	6				4737.9	4373	2614.6	3271.1	7023.5	5796.2	6910.9	3491.5	3301.6	5573.1	2403.4	3723	8944.1	7422.9	6548.4	4679.1	8999.6	8702.2	8038.8	8101
	Svip	Small VCP/p97-interacting protein	Q3UZP4	Q3UZP4	8.3635	6	66502000	4.4359	0	1	1	1	14.3	14.3	14.3				10808	9500.4	5713.6	6512.8	15031	12297	9215.3	6992.2	8087.5	11748	4570.3	7352.9	15515	14050	9978.3	9152.3	13489	14509	9546.1	8463.4
	Pls1	Plastin-1	Q3V0K9	Q3V0K9	70.407	3	9169100	3.485	0	2	2	2	4.9	4.9	4.9				1206.6	955.65	1006.9	861.88	1950.7	1589.6	1599.7	1085.6	731.96	1149.9	644.54	908.46	1636.5	1212.6	1364.2	1093.6	2421.2	2272	1875.2	2140
	Mthfd1l	Monofunctional C1-tetrahydrofolate synthase, mitochondrial	Q3V3R1	Q3V3R1	105.73	12	142450000	11.08	0	6	6	6	6.4	6.4	6.4				15351	15884	8488.8	8903.6	22383	20710	16460	10589	12060	18903	7346.4	11794	24078	22943	15845	13271	23136	26380	14738	15026
	Rltpr	Leucine-rich repeat-containing protein 16C	Q3V3V9	Q3V3V9	141.37	4	87193000	42.865	0	3	3	3	4.2	4.2	4.2				1086.8	876.51	1680.3	1453.6	1206.5	1274.9	2377.7	2080.2	1019.3	1117.1	1210.6	2123	1695.8	1391.4	2919.5	2687.1	1350.7	1520.4	2120.7	1972.2
	Oxr1	Oxidation resistance protein 1	Q4KMM3	Q4KMM3	95.911	20	352950000	58.171	0	11	11	11	16.9	16.9	16.9				17924	17415	14954	15889	26449	21665	26492	15033	11272	19833	10896	16816	27794	24697	24044	20197	29914	32145	28709	30646
	Tmem65	Transmembrane protein 65	Q4VAE3	Q4VAE3	24.918	6	96485000	28.961	0	4	4	4	20.1	20.1	20.1				8178.6	7692.6	2101.7	2276.9	12571	9806.8	4323.2	2117.9	5625.5	9121.3	1415.9	2283.5	11953	10458	3805.1	2809.9	15387	15190	5743	5148.6
	Lrrc47	Leucine-rich repeat-containing protein 47	Q505F5	Q505F5	63.589	5	83282000	6.226	0	3	3	3	7.1	7.1	7.1				2913.8	2586.8	2100.2	1365.6	3660	2956.2	3082.8	1784.4	2149.9	3563.8	1099.4	2093.6	4171.9	3856.5	2444.6	2391.8	4050.6	4288.8	2819	2866.9
	Scn2b	Sodium channel subunit beta-2	Q56A07	Q56A07	24.227	4	66310000	5.1715	0	3	3	3	14.4	14.4	14.4				2934.3	2886.9	2886.7	3350.6	3877.6	3399.5	5025.5	2608	1731.9	3310.7	1799	3063.3	4195.3	3803.3	4484.2	4050.3	6151.4	4784.9	5970.1	6284.8
	Ndufaf2	Mimitin, mitochondrial	Q59J78	Q59J78	19.628	6	30885000	30.037	0	2	2	2	17.9	17.9	17.9				2948.1	3107.8	2636.4	3177.9	4954.4	4521.3	5253.6	2965.7	2726.9	3855.7	2210.3	3439.8	5412.1	4455.5	4316	3567.1	5398.6	6418	5254.5	5471.7
	Slc4a10	Sodium-driven chloride bicarbonate exchanger	Q5DTL9	Q5DTL9	125.82	3	37324000	4.6563	0	2	2	1	2.5	2.5	1.5				4112.6	4813.3	1136.7	1293.9	5838	5247.6	2896.1	1418.3	2925.7	5001.5	1097.6	1546.2	6383.2	6140	2063.1	2017.1	9418.3	7812	3532.8	3583.4
	Ermn	Ermin	Q5EBJ4	Q5EBJ4	32.148	28	350190000	189.66	0	7	7	7	40.9	40.9	40.9				34427	33139	27563	30384	52128	44000	55257	30603	21002	39462	22271	33242	48670	43329	43737	36478	70689	66337	62899	59761
	Arhgap1	Rho GTPase-activating protein 1	Q5FWK3	Q5FWK3	50.41	7	53164000	25.049	0	3	3	3	11.8	11.8	11.8				5943.9	5837.3	3793.6	3997.7	8069.2	6780.8	5872.9	3605.4	3550.2	6484.8	2454.3	3670.2	9387.8	7807.1	6087.7	5145.3	10349	9199.8	5992.2	6196
	Cnrip1	CB1 cannabinoid receptor-interacting protein 1	Q5M8N0	Q5M8N0	18.612	9	104410000	19.433	0	2	2	2	14.6	14.6	14.6				11917	11223	9394	10434	16452	14514	20066	9383.4	7768.2	14059	7212.7	10108	19181	17787	17349	14023	23691	23452	22133	22242
	Diras2	GTP-binding protein Di-Ras2	Q5PR73	Q5PR73	22.498	15	179140000	17.463	0	6	6	5	33.7	33.7	30.2				15309	15363	7897.7	8334.1	23082	20857	16322	8165	9187.9	17181	5242.3	8443.2	25138	22553	14865	10965	32815	31076	19444	17736
	Cyfip2;Cyfip1	Cytoplasmic FMR1-interacting protein 2;Cytoplasmic FMR1-interacting protein 1	Q5SQX6;Q7TMB8	Q5SQX6;Q7TMB8	145.66	8	228260000	15.369	0	5	5	5	4.5	4.5	4.5				12946	12330	4809.7	5546.1	18367	16033	13124	5149.3	8196.9	14072	3122.5	5398.6	19837	18303	10707	7132.2	28683	25995	17394	16481
	Tom1l2	TOM1-like protein 2	Q5SRX1	Q5SRX1	55.662	30	158750000	80.823	0	11	11	11	38.3	38.3	38.3				20049	18033	11570	11951	29050	25370	19324	14016	14414	23597	11168	13599	29823	29860	19256	17535	33638	33392	19056	19118
	Abr	Active breakpoint cluster region-related protein	Q5SSL4	Q5SSL4	97.666	15	278920000	34.749	0	8	8	8	10.8	10.8	10.8				20389	20076	12291	13756	25352	22686	20514	14180	14195	24136	10070	14303	28507	26157	19851	18479	29184	31077	22279	23478
	Arhgap44	Rho GTPase-activating protein 44	Q5SSM3	Q5SSM3	88.993	4	36341000	19.679	0	3	3	3	6.5	6.5	6.5				2727.2	2800.8	2320	2602.8	3818.5	3565.5	3427.2	3243.8	1872.3	3084.7	2119.5	3257.1	4584.1	3542.4	3643	3560.6	5916	5737.5	3214.3	4278.9
	Rap1gap2	Rap1 GTPase-activating protein 2	Q5SVL6	Q5SVL6	78.253	3	18385000	3.2922	0	1	1	1	2.8	2.8	2.8				527.6	556.45	1910.3	2260.7	999.6	933.94	3169	2545.9	380.75	810.15	1852.4	2686.6	939.3	827.64	3332.7	2920.5	895.83	893.03	3282.9	3225.9
	Specc1	Cytospin-B	Q5SXY1	Q5SXY1	118.1	6	47811000	7.454	0	4	4	4	6.1	6.1	6.1				3805.9	3583.3	1927.7	1553.2	4909	4922.8	3407.2	2196.1	2739.7	4831.3	1179.3	2407.8	7604.2	5855.5	3219.7	2750.1	7021.2	6884.2	3419.5	3186.1
	Myo1d	Unconventional myosin-Id	Q5SYD0	Q5SYD0	116.08	12	207080000	9.0512	0	8	8	8	7.7	7.7	7.7				10181	9906.4	8811.7	9614.3	15132	12607	17485	10097	6500.7	11791	6956.6	10784	14499	13221	15352	12476	17349	17030	17227	17492
	Rabl6	Rab-like protein 6	Q5U3K5	Q5U3K5	79.83	3	7606300	6.1765	0	2	2	2	4.4	4.4	4.4				624.42	625.58	1495.8	1246.7	995.02	651.42	2346.9	1632.1	640.88	787.16	1029.2	1617.3	1047.7	1022.3	2618.7	1951.7	822.67	938.87	2623	2434.8
	Dnajc11	DnaJ homolog subfamily C member 11	Q5U458	Q5U458	63.232	12	131150000	12.526	0	7	7	7	15.2	15.2	15.2				18591	16797	5102.1	5075.7	24789	22103	8513.8	5910.9	16277	21146	4825.2	6108.4	27845	25983	9139.7	7905.1	23408	25722	7022.5	7411.6
	Ogdh	2-oxoglutarate dehydrogenase, mitochondrial	Q60597	Q60597	116.45	79	1239400000	190.46	0	24	24	24	31.4	31.4	31.4				79448	79162	43457	46329	128820	113640	96172	46169	54352	102460	36416	50623	130810	113960	78389	61286	187440	171800	110670	108400
	Cttn	Src substrate cortactin	Q60598	Q60598	61.249	16	496870000	12.707	0	8	8	8	16.3	16.3	16.3				44330	40902	17796	17778	63130	57619	36562	18390	33569	52337	12959	19433	75759	65612	31900	25205	86687	84647	43048	42394
	Myl6	Myosin light polypeptide 6	Q60605	Q60605;Q8CI43	16.93	16	267250000	103.99	0	3	3	3	26.5	26.5	26.5				34863	33378	10442	10054	52691	46640	20068	11620	25750	43688	9229.2	12130	57864	50898	18699	15402	60278	62969	19264	20647
	Grb2	Growth factor receptor-bound protein 2	Q60631	Q60631	25.238	11	94875000	24.543	0	5	5	5	35.5	35.5	35.5				6051.5	6187.5	6645.9	8876.4	8468	7449.4	11466	7826.4	3087.7	6331.6	5629.1	8980.5	9164.8	8077.2	11362	12280	11805	11083	13972	12801
	Flot2	Flotillin-2	Q60634	Q60634	47.037	3	46932000	3.4584	0	2	2	2	5.4	5.4	5.4				4543.1	4733.6	1238.4	1451.5	7928.7	6458.4	2773.3	1385.8	2423.3	5965.6	651.65	1216.3	8168.4	7050.6	2211.1	1619.4	13270	11023	3161.3	3323.8
	Hnrnpd	Heterogeneous nuclear ribonucleoprotein D0	Q60668	Q60668	38.354	14	430550000	19.745	0	4	4	4	14.1	14.1	14.1				15410	16191	21037	25211	26922	22869	54454	21581	9012.8	20171	15342	26044	29357	24829	42697	29839	45005	40082	65276	66810
	Ptprn	Receptor-type tyrosine-protein phosphatase-like N	Q60673	Q60673	106.08	4	69060000	5.5962	0	3	2	2	5.3	3.9	3.9				11743	10645	3211.5	3176.9	13305	13281	5269	3493.8	10347	11968	2444.4	3404	15941	14521	5900.6	4059.5	11621	14287	5441.3	6001.3
	Ppp5c	Serine/threonine-protein phosphatase 5	Q60676	Q60676	56.876	13	186630000	46.32	0	6	6	6	13.6	13.6	13.6				19073	18076	7201.4	7120.9	25978	23532	11236	6859.3	13578	22243	5105.8	7949.9	30001	26518	11180	10133	33494	31246	11055	11194
	Psmb6	Proteasome subunit beta type-6	Q60692	Q60692	25.378	10	78913000	5.576	0	4	4	4	21.8	21.8	21.8				8926.9	8708.4	2604.9	2477.8	14231	13621	5846.3	2971.6	7828.5	12489	1653.1	2915.8	16073	14079	4361.3	3731	21359	18579	6904.6	6980.6
	Csnk2a1	Casein kinase II subunit alpha	Q60737	Q60737	45.133	8	98695000	7.2839	0	6	6	6	21.7	21.7	21.7				7181.5	7002.8	3384.9	3561.6	9795.6	8381.6	6939.4	3246.4	5508.8	8839.9	2556.9	3216.3	12349	11845	5906.3	4593.3	14273	15788	8508.9	7989.1
	Khdrbs1;Khdrbs2	KH domain-containing, RNA-binding, signal transduction-associated protein 1;KH domain-containing, RNA-binding, signal transduction-associated protein 2	Q60749;Q9WU01	Q60749;Q9WU01	48.37	5	131040000	2.727	0.00057208	2	2	2	4.1	4.1	4.1				8074.8	8195.7	4053.8	4978	12123	10785	9590.9	5356.1	5640.8	9366.7	3317.5	5503.2	14174	10855	8746.8	7060.9	16732	15509	13096	12306
	Cldn11	Claudin-11	Q60771	Q60771	22.114	26	1802500000	27.887	0	3	3	3	15	15	15				94232	94393	26345	27718	145760	123560	56884	26898	56173	114210	18974	28273	136140	121190	40660	34538	201620	195070	70046	68529
	Traf3	TNF receptor-associated factor 3	Q60803	Q60803	64.293	4	62481000	2.2235	0.0026969	3	3	3	5.1	5.1	5.1				6505.3	6757.6	4053.8	4353.2	9822.5	8067.2	8890.9	4246.4	4096.7	7674.9	2709.3	4644.2	9451.3	8297.7	6884.6	5123.9	13313	13683	10318	9988.9
	Ppp1r1b	Protein phosphatase 1 regulatory subunit 1B	Q60829	Q60829	21.78	18	339060000	61.893	0	4	4	4	36.6	36.6	36.6				4482.2	4366.7	9610.6	11223	8054.8	7189.1	21184	14504	4074.3	6115.9	9365.3	12983	19020	18221	37571	33737	10146	10836	23644	24902
	Stip1	Stress-induced-phosphoprotein 1	Q60864	Q60864	62.581	64	2233800000	74.944	0	21	21	21	40.9	40.9	40.9				145030	138210	69415	74811	207100	177480	131460	70366	93784	162620	49283	75204	218710	189100	114420	92213	267940	260110	135610	134220
	Caprin1	Caprin-1	Q60865	Q60865	78.168	4	28327000	4.22	0	3	3	3	6.4	6.4	6.4				321.81	601.01	2621.6	2741.3	685.31	604.14	5633.5	2696.5	253.12	615.68	1911.8	2466.2	695.81	819.55	5135.5	4139.6	1181.5	1046.4	6955.5	6630.7
	Reep5	Receptor expression-enhancing protein 5	Q60870	Q60870	21.05	9	375400000	3.8013	0	3	3	3	10.8	10.8	10.8				18691	17109	11372	12303	26477	23553	21446	11094	12833	20597	7677.7	12321	27382	24419	17860	15014	32472	34638	24765	24114
	Elavl2	ELAV-like protein 2	Q60899	Q60899;Q60900	39.577	2	19650000	1.5583	0.0058852	5	1	1	15	3.1	3.1				712.81	785.25	1088.2	1069.4	945.47	1013.7	1671.8	890.9	782.26	985.26	931.22	1438.4	1385.2	1221.6	1656.7	1434.4	1777.4	1772.8	2858.9	2178.4
	Eps15l1	Epidermal growth factor receptor substrate 15-like 1	Q60902	Q60902	99.307	9	42616000	17.067	0	4	4	4	7.7	7.7	7.7				3063.3	3567.9	1582.7	1455.7	4650.5	3777.2	2702.9	1664.7	2940.3	4168.6	1419.2	1728.1	5200.6	4494.6	3158.7	2616.9	4808.6	5504	2608.4	2982.2
	Vdac2	Voltage-dependent anion-selective channel protein 2	Q60930	Q60930	31.732	56	2825700000	232.27	0	10	10	10	38.6	38.6	38.6				99069	100340	59458	64856	154070	135080	140260	63181	61973	122910	44711	69809	151700	138330	103010	81266	247640	206970	169590	164370
	Vdac3	Voltage-dependent anion-selective channel protein 3	Q60931	Q60931	30.752	40	1434300000	150.48	0	9	9	9	42.8	42.8	42.8				38031	38005	48320	53174	53922	49036	86598	54826	30247	46550	43397	60871	59478	54295	83768	73522	71576	65172	94587	91013
	Vdac1	Voltage-dependent anion-selective channel protein 1	Q60932	Q60932	32.351	182	3657500000	255.99	0	10	10	10	42.9	42.9	42.9				189610	193920	101650	111470	296010	256830	229460	107830	129540	237410	75366	120520	309210	272450	180750	142490	451350	381890	285040	264690
	Pla2g7	Platelet-activating factor acetylhydrolase	Q60963	Q60963	49.258	2	15432000	1.5613	0.0058939	1	1	1	3.6	3.6	3.6				1668.7	1707.1	911.61	956.92	2466.2	1975	1758	1114.8	1422.4	1820.3	813.84	1199.4	2497.1	2322.6	1537.1	1435.4	2046.6	2198.9	1565.7	1527.8
	Papss1	Bifunctional 3-phosphoadenosine 5-phosphosulfate synthase 1;Sulfate adenylyltransferase;Adenylyl-sulfate kinase	Q60967	Q60967	70.793	2	8963600	2.631	0.00056721	1	1	1	3.2	3.2	3.2				1757.3	1437.5	614.87	675.4	2767.5	1817.3	1262.4	780.88	968.92	2123.5	364.53	632.62	2278.2	2048	1395.5	814.69	2510.4	3225.7	1164.6	1486.3
	Rbbp4;Rbbp7	Histone-binding protein RBBP4;Histone-binding protein RBBP7	Q60972;Q60973	Q60972;Q60973	47.655	6	40374000	10.504	0	3	3	3	8	8	8				7562.2	7829	1342.3	1108	12013	10352	1999.9	1347.4	5992.8	9932.8	1010.8	1726.8	13229	11584	2524.7	1900	13112	13353	1908.2	2045.9
	Gng7	Guanine nucleotide-binding protein G(I)/G(S)/G(O) subunit gamma-7	Q61016	Q61016	7.4796	6	332090000	5.4892	0	1	1	1	20.6	20.6	20.6				10946	11928	10119	10899	16137	14875	18693	11559	9512.4	14955	8078.6	12853	25149	25454	24779	21356	21173	22246	21877	21313
	Hars	Histidine--tRNA ligase, cytoplasmic	Q61035	Q61035;Q99KK9	57.432	11	255670000	11.834	0	5	5	5	12.2	12.2	12.2				4137.4	4249.6	12391	13578	6009.1	5607.9	21436	13116	3072.8	5109.7	9439.6	14191	7264.3	5636.5	18545	15794	6934.8	8652.5	26966	27211
	Pak3	Serine/threonine-protein kinase PAK 3	Q61036	Q61036	62.397	5	83211000	6.8024	0	7	4	2	16.5	10.4	5.5				9731.4	8643.1	2278.1	2470	12307	12021	4734.7	2793.5	5553.6	10152	1758.2	2509.9	13337	13052	4677.5	3441	15665	17641	5260	5100.6
	Cdc37	Hsp90 co-chaperone Cdc37;Hsp90 co-chaperone Cdc37, N-terminally processed	Q61081	Q61081	44.593	10	41428000	43.276	0	3	3	3	12.4	12.4	12.4				11383	12320	5964.4	6569.8	17296	15147	11786	6521.8	8400.5	13580	4541.1	7086.4	18308	16982	11250	9018.5	23375	22000	12920	13050
	Ppp2r5e	Serine/threonine-protein phosphatase 2A 56 kDa regulatory subunit epsilon isoform	Q61151	Q61151	54.713	15	129130000	37.292	0	6	6	5	16.7	16.7	15.2				8220.3	6731.3	5822.2	5981.1	9926.4	9465.1	10363	5627.3	5081.8	8414.4	4560	7304.9	12176	9879.4	10001	8529	12195	12397	11571	10860
	Mapre1	Microtubule-associated protein RP/EB family member 1	Q61166	Q61166	30.016	13	138570000	21.372	0	7	6	6	36.2	32.5	32.5				7129	6718.3	5868.2	6478.4	9699.5	7745.9	12277	5887.7	4094.9	7616.1	4946.6	6692.4	11035	9268.5	10679	8313.5	12811	13069	14087	14570
	Prdx2	Peroxiredoxin-2	Q61171	Q61171	21.778	37	1910800000	79.59	0	7	7	6	39.4	39.4	34.8				34382	34307	44672	49471	50538	46426	92974	46560	23690	42272	35321	49823	56683	52016	79065	63326	69494	64725	111950	106760
	Tsg101	Tumor susceptibility gene 101 protein	Q61187	Q61187	44.123	3	36099000	1.9268	0.0031217	2	2	2	5.6	5.6	5.6				3472.9	2753.8	2181.3	2322.6	4756	3739.4	4953.7	2716.9	2516.4	3816.4	2208.6	2795.5	5893.5	4229.6	4760.3	3674.2	5107.2	4679.9	5255	5504.6
	Pafah1b3	Platelet-activating factor acetylhydrolase IB subunit gamma	Q61205	Q61205	25.853	10	286220000	38.381	0	3	3	3	20.3	20.3	20.3				9910.9	9033.2	4158	4417.8	12615	10839	5063.9	4642.9	8135.6	11861	3392.5	4915.3	14710	13437	6592.3	5681.5	11154	12789	5133	4995.4
	Pafah1b2	Platelet-activating factor acetylhydrolase IB subunit beta	Q61206	Q61206	25.581	20	255930000	77.079	0	2	2	2	17.9	17.9	17.9				2448.6	2846.8	2517.6	2777.1	3583.2	3290.2	5387.5	2748.8	2019.7	3134.4	2231.9	4162.1	3164.7	3293.1	4543.8	3851.9	4743.7	3821	5188.1	4835.2
	Psap	Prosaposin	Q61207	Q61207	61.422	45	550830000	41.218	0	7	7	7	14.4	14.4	14.4				58348	60050	33136	36093	86454	75220	65673	29614	40245	74337	26677	40786	96841	84850	60450	46673	129420	119820	72650	72506
	Snta1	Alpha-1-syntrophin	Q61234	Q61234	53.664	4	39452000	4.6991	0	3	3	3	6.4	6.4	6.4				4928.1	4341.4	801.85	1016.1	6132.7	5448.5	1173.3	988.73	3343.1	5509.2	982.06	956.17	6751.9	6428.8	1202	1560.2	7837.8	9014.7	1427.6	1269.3
	Fnta	Protein farnesyltransferase/geranylgeranyltransferase type-1 subunit alpha	Q61239	Q61239	44.013	4	4842100	19.997	0	2	2	2	7.4	7.4	7.4				919.6	1343.9	441.97	295.45	1710.9	1533.7	1255.8	277.26	896.14	933.05	446.2	325.94	2320.4	1561.1	868.11	839.88	2308.2	2377.1	1321.2	1132.9
	Lamb2	Laminin subunit beta-2	Q61292	Q61292	196.58	9	99833000	13.136	0	5	5	5	3.5	3.5	3.5				5570	5185.4	3716.9	3388.4	8428.7	7398.1	6685.3	4832.1	5198.5	6702.3	3806.7	4851.7	8230.9	7575	6299.6	5241.9	7448.7	9234.3	6869.6	6772.3
	Ctnna2	Catenin alpha-2	Q61301	Q61301	105.28	18	161370000	17.621	0	7	7	6	7.1	7.1	6.2				14160	13816	9535.3	10939	20103	18230	18255	10478	9075.4	16309	7157.3	11150	22664	21160	17240	14156	23720	26316	19596	19965
	Hspa4	Heat shock 70 kDa protein 4	Q61316	Q61316	94.132	92	2198800000	266.74	0	30	30	29	44.5	44.5	42.8				153430	147840	110730	124400	223820	195520	215180	113630	96457	173290	86231	125480	237670	204290	197590	156930	311870	289430	240730	234520
	Cntn2	Contactin-2	Q61330	Q61330	113.22	9	219980000	17.355	0	5	5	5	7.1	7.1	7.1				5067.5	4665.8	8711.1	9668.6	6928.5	6654.1	17828	10193	4338.6	6402.6	7146.1	11151	8066.4	7133.2	15177	12888	7549.5	7999.8	18184	17970
	Bcap31	B-cell receptor-associated protein 31	Q61335	Q61335	27.956	5	272510000	9.8016	0	3	3	3	15.1	15.1	15.1				6257.3	8561.7	3757.1	4480.6	9490.5	10136	8345.7	3669.9	3908.8	8368.9	2915	4166.9	9957.9	10196	6115.6	4818.8	15515	13299	10635	10644
	Cox7a2l	Cytochrome c oxidase subunit 7A-related protein, mitochondrial	Q61387	Q61387	12.399	4	13028000	42.994	0	1	1	1	11.7	11.7	11.7				2950.1	3120.8	2392.7	2476	4402.6	4072.7	5781.6	2193.4	1628.9	3298.4	1470.3	2613.1	4418.4	3835.4	4037.2	3070.5	8491.5	5667.4	7801.1	7597.6
	Hras	GTPase HRas;GTPase HRas, N-terminally processed	Q61411	Q61411	21.298	28	379820000	38.438	0	8	8	2	58.7	58.7	11.1				34657	34885	22692	25277	48035	43329	47547	23045	21235	39808	17214	26359	52461	48141	39144	30825	66418	64507	55258	52929
	Hadh	Hydroxyacyl-coenzyme A dehydrogenase, mitochondrial	Q61425	Q61425	34.463	7	292170000	6.8108	0	5	5	5	18.2	18.2	18.2				15304	14920	6745.9	6895.6	23264	19045	15207	6821.3	9948.2	19648	4267	7112.2	23489	21722	10731	8378.8	25577	27894	16020	15583
	Alcam	CD166 antigen	Q61490	Q61490	65.091	16	120300000	17.125	0	8	8	8	18.4	18.4	18.4				15225	15025	11069	11213	21173	18696	18369	10978	11123	16795	8243.9	11624	26162	22375	18371	15739	22777	26030	18866	21643
	Glg1	Golgi apparatus protein 1	Q61543	Q61543	133.73	9	71895000	11.363	0	5	5	5	6.1	6.1	6.1				4654.6	4540.9	5435.3	5893.1	6615.9	6596.4	9282.9	6622.9	3615.4	5834.8	4044.8	6096.1	8124.6	7134.3	9310.8	8574.7	5883.7	6816.1	8600.4	8545
	Ewsr1	RNA-binding protein EWS	Q61545	Q61545	68.461	3	58691000	27.175	0	1	1	1	2.1	2.1	2.1				6458.6	5977.5	1924.6	2266.8	8765.9	8498.4	3181.1	2174.9	4905.4	7583.3	1737.1	2280	10460	9250	3749.8	2982.7	8765.3	10430	3115.3	2751.3
	Snap91	Clathrin coat assembly protein AP180	Q61548	Q61548	91.85	49	727040000	108.56	0	15	15	14	23.6	23.6	22.3				69056	69548	62558	68001	99078	86101	120470	68533	51249	80920	49349	74613	112410	102320	116190	93027	126390	124780	128170	131630
	Fscn1	Fascin	Q61553	Q61553	54.507	39	1269800000	37.166	0	15	15	15	39.6	39.6	39.6				91358	92022	24451	27546	122070	109000	53443	24413	61892	99084	18784	27814	136210	121840	45239	33712	165430	163570	62323	61460
	Fxr1	Fragile X mental retardation syndrome-related protein 1	Q61584	Q61584	76.221	3	30856000	4.1816	0	2	2	2	3.8	3.8	3.8				1336.7	1122.5	1340.4	2032.4	1762.9	1610.2	3086.9	1575.8	896.84	1383.8	762.08	1652.6	1977.3	1730.9	2778.2	2255.2	2543.1	2435.5	3137.2	3619.2
	Gdi2	Rab GDP dissociation inhibitor beta	Q61598	Q61598	50.537	36	435160000	69.452	0	14	10	10	44.9	32.6	32.6				44443	47363	22313	26538	63888	55286	42788	23651	30101	53318	17086	27304	70662	60824	38877	32121	88893	87933	47058	45791
	Pacsin1	Protein kinase C and casein kinase substrate in neurons protein 1	Q61644	Q61644	50.575	79	7906700000	295.94	0	24	24	22	61.5	61.5	58.3				163290	147070	96589	106370	225340	186550	187450	101120	106530	179720	72491	111490	255640	211090	169660	134630	296120	285420	213550	208200
	Ddx5	Probable ATP-dependent RNA helicase DDX5	Q61656	Q61656	69.289	28	462630000	18.808	0	14	14	10	23.9	23.9	16.8				25837	26208	16916	16964	36852	30836	28420	17651	18825	30731	13780	18705	40080	35079	29244	23317	43252	44969	28486	27538
	Hsph1	Heat shock protein 105 kDa	Q61699	Q61699	96.406	48	686570000	70.822	0	18	17	17	26	24.4	24.4				70009	67907	53010	57221	100150	85341	99827	53398	43554	72173	36173	55461	107940	93213	92912	72432	133890	123550	110110	113130
	Elavl4	ELAV-like protein 4	Q61701	Q61701	42.368	8	112870000	6.8206	0	5	5	1	14	14	2.9				8774.1	9003.2	4879	5610.3	14832	12514	10673	5796.4	5792	9704.7	3221	5945.8	15454	12724	8661.4	6895.7	19795	18639	11742	11665
	Phgdh	D-3-phosphoglycerate dehydrogenase	Q61753	Q61753	56.585	36	841120000	60.371	0	9	9	9	23.6	23.6	23.6				57008	57304	39313	44343	75478	66878	64617	39411	41496	67633	32425	45471	82094	74381	64819	53586	91550	92913	69181	69273
	Kif5b	Kinesin-1 heavy chain	Q61768	Q61768	109.55	8	233030000	7.3948	0	15	5	5	16	5.3	5.3				13142	11162	4307.9	4574.5	18096	15854	7561	5147.7	9872.6	13251	3322.6	5304	18442	15875	7078.1	6055.7	18245	18065	8115.1	7869.3
	Lasp1	LIM and SH3 domain protein 1	Q61792	Q61792	29.994	25	779230000	21.338	0	7	7	7	21.7	21.7	21.7				63858	62738	22585	23388	87560	77632	40712	22522	44483	74877	19907	27089	98853	90734	39514	31480	121600	115720	45871	47204
	Mapk10;Mapk8;Mapk9	Mitogen-activated protein kinase 10;Mitogen-activated protein kinase 8;Mitogen-activated protein kinase 9	Q61831;Q91Y86;Q9WTU6	Q61831;Q91Y86;Q9WTU6	52.532	4	16155000	2.8151	0	4	4	4	9.3	9.3	9.3				3442.3	3687.3	2798.3	3175.1	5883.8	5500.9	5806	3170.4	2406.8	4148.6	1417.9	2892.2	6036.6	5470.6	4428.3	4430.3	8404.2	8155.1	4756.1	5141.7
	A2m	Alpha-2-macroglobulin;Alpha-2-macroglobulin 165 kDa subunit;Alpha-2-macroglobulin 35 kDa subunit	Q61838	Q61838	165.85	2	33142000	11.004	0	2	2	2	1.5	1.5	1.5				1649.3	1740.3	938.99	910.25	3005	2591.7	1990.8	1090.6	1401.8	2218.5	1077.4	977.36	3017.9	2784.9	1539.4	1756	4025.6	3836.8	2240.3	1713.1
	Myh10	Myosin-10	Q61879	Q61879	228.99	72	1324900000	219.72	0	31	31	24	20.2	20.2	16.2				78227	77221	44318	48857	112280	101170	81162	48004	59779	93750	37860	55450	130010	116120	80815	68584	126930	135650	84685	86678
	Mog	Myelin-oligodendrocyte glycoprotein	Q61885	Q61885	28.271	57	7395100000	110.86	0	10	10	10	37.8	37.8	37.8				101180	96581	101780	108970	142200	122810	192360	108390	71058	113900	82329	117970	139690	122330	153770	129350	202770	186720	221810	212530
	Npm1	Nucleophosmin	Q61937	Q61937	32.56	15	329620000	12.471	0	5	5	5	22.9	22.9	22.9				23966	22383	10376	11841	32223	29038	19203	11445	18262	27380	8547.1	13205	36187	31833	17697	14494	36474	36397	22963	22701
	Nnt	NAD(P) transhydrogenase, mitochondrial	Q61941	Q61941	113.84	17	241720000	59.405	0	7	7	7	6.9	6.9	6.9				23210	23299	11815	13674	35387	30970	26032	12948	16186	28947	9462.3	14118	36495	32710	19993	16469	46968	46128	29686	29109
	Pcbp2	Poly(rC)-binding protein 2	Q61990	Q61990	38.221	24	692690000	34.904	0	7	7	2	25.4	25.4	7.5				32861	31300	16145	17375	46348	40998	31119	16866	24684	39703	12962	17171	51400	47793	27920	22269	54984	52814	34937	33480
	Pea15	Astrocytic phosphoprotein PEA-15	Q62048	Q62048	15.054	18	335810000	83.261	0	3	3	3	32.3	32.3	32.3				14907	14765	11449	10785	24445	19859	23231	11002	7433.7	15807	6457.2	10390	24042	19921	19129	13849	37717	33971	26306	25575
	Vcan	Versican core protein	Q62059	Q62059	366.78	22	300720000	65.257	0	6	6	6	2.5	2.5	2.5				35968	35992	14467	15966	55311	49671	33153	17111	25472	42847	12395	17088	56103	50396	26073	20570	73023	69526	35361	36597
	Dlg4	Disks large homolog 4	Q62108	Q62108	80.471	10	196890000	12.153	0	6	6	5	9.5	9.5	8.6				4641.8	4196.2	8534.2	8963.1	6464.3	5978.9	15837	8423.1	3084.1	5204.2	7140.8	10120	8310.9	6702.3	16160	12974	7245.7	8006.6	17661	17866
	Dag1	Dystroglycan;Alpha-dystroglycan;Beta-dystroglycan	Q62165	Q62165	96.904	8	50052000	4.1786	0	3	3	3	4.7	4.7	4.7				4628.2	3209.3	7599.4	7411.1	3779	4789.3	7342.9	8958.3	5453.9	4644.4	7202.8	9298.6	7141.7	6326.8	10886	11176	341.02	1488.2	6697.7	6819.2
	Dpysl3	Dihydropyrimidinase-related protein 3	Q62188	Q62188	61.936	116	2076500000	225.07	0	19	15	15	50.9	41.9	41.9				178820	175420	118620	131070	240080	209990	200240	122500	121310	198170	94864	134490	255560	226390	190520	163630	284360	292920	209560	208000
	Snrpb2;Snrpa	U2 small nuclear ribonucleoprotein B;U1 small nuclear ribonucleoprotein A	Q9CQI7;Q62189	Q9CQI7;Q62189	25.323	4	18571000	2.2189	0.0026954	2	2	2	6.7	6.7	6.7				1349.8	1085.7	2024.5	2745.1	1504.5	1129.5	2647.6	2926.5	755.88	1447	1294.4	3349.7	2207.4	2085.7	3468.3	2887.9	1491.1	1713.2	3567.6	2562.6
	Scn9a;Scn4a	Sodium channel protein type 9 subunit alpha;Sodium channel protein type 4 subunit alpha	Q62205;Q9ER60	Q62205;Q9ER60	225.81	5	14236000	5.1583	0	2	2	2	1.2	1.2	1.2				3678.7	3735.2	3903	3880.1	5266.2	4385.5	6251.5	3413.3	2601.8	4338.7	2829.3	3649.3	6020.2	5251.1	5184.2	4684.7	6474.3	5967.1	8149.1	7767.5
	Sptbn1	Spectrin beta chain, non-erythrocytic 1	Q62261	Q62261	274.22	422	13210000000	323.31	0	99	99	97	52.4	52.4	51.7				672680	663640	392130	432000	959060	833950	803950	405140	430430	783630	293050	449880	1036400	904550	691920	538250	1346200	1318400	934980	924020
	Syp	Synaptophysin	Q62277	Q62277	34.024	27	1356000000	22.146	0	3	3	2	13.7	13.7	7.3				76278	77159	71183	77300	122250	106600	177480	77228	47507	96743	52688	80176	134060	116820	143880	107630	198320	165420	226370	220100
	Trim28	Transcription intermediary factor 1-beta	Q62318	Q62318	88.846	4	44340000	17.415	0	3	3	3	6.4	6.4	6.4				5101.4	5077.5	2278.2	2969.2	7135.8	6844.6	4582.3	2363.5	3458.1	6522	1565.2	2822.6	8644.5	7249.5	4314.3	3229.8	10469	10886	4707.7	4632.3
	Tsn	Translin	Q62348	Q62348	26.201	5	198050000	4.3283	0	2	2	2	10.5	10.5	10.5				7369.7	7134	7261.1	8263.3	10603	8881	13688	7688.8	5313.2	9351.4	6459.5	8058.5	11659	10389	12684	9925.2	13047	12078	16752	17861
	Snrnp70	U1 small nuclear ribonucleoprotein 70 kDa	Q62376	Q62376	51.991	6	37212000	5.1726	0	2	2	2	4.5	4.5	4.5				4522.8	4525.7	1235.7	1258.3	6592	5176.2	1689.3	1180.5	2955.5	5799.7	1405.2	1416	6746.5	6532.8	1964.1	2209.9	7476	7634.1	2226	2075.7
	Dbnl	Drebrin-like protein	Q62418	Q62418	48.699	8	215710000	11.48	0	5	5	5	18.1	18.1	18.1				14874	14628	6972.3	7556.5	20582	19494	13138	7534.8	10917	17492	5626.7	7460.3	23892	21169	11788	9545.4	29608	27902	16905	16615
	Sh3gl2	Endophilin-A1	Q62420	Q62420	39.955	58	814450000	160.27	0	10	10	8	34.7	34.7	29.3				55189	50690	33544	37993	76866	70478	71305	37523	40605	63350	27235	43375	88572	78323	65004	51418	96387	95129	74775	75076
	Sh3gl3	Endophilin-A3	Q62421	Q62421	38.934	9	67593000	8.0423	0	5	5	5	20.5	20.5	20.5				4193.9	3542.4	4603.7	4760.4	4938.4	4782.5	7736.9	4028.7	2241.1	4092.9	3248.2	4916	6200	5463.8	7114	6142.9	5610.7	5967.4	7436.8	6959.6
	Ndufa4	Cytochrome c oxidase subunit NDUFA4	Q62425	Q62425	9.3267	26	2384200000	36.623	0	6	6	6	56.1	56.1	56.1				73017	75396	48536	54167	124700	110230	125480	53447	49215	95791	37251	58375	123500	110200	91675	67462	199860	170450	152280	152740
	Ndrg1	Protein NDRG1	Q62433	Q62433	43.008	8	150640000	12.35	0	4	4	4	15.2	15.2	15.2				5971.1	6346.7	6279.8	6986.5	8290.2	7273.9	12500	6421.1	3920.2	6504.7	5224.3	7191.5	8543.2	7254.9	10823	8150.3	12398	11152	16384	15573
	Vamp1	Vesicle-associated membrane protein 1	Q62442	Q62442	12.89	29	300150000	99.278	0	4	3	3	60.2	54.2	54.2				15246	14018	7701	8051.5	21806	21164	17824	10439	12702	19806	7848.8	10680	23847	20631	13808	12682	25166	24739	18770	18016
	Fkbp3	Peptidyl-prolyl cis-trans isomerase FKBP3	Q62446	Q62446	25.147	7	139460000	34.802	0	3	3	3	12.9	12.9	12.9				13348	12270	7694.8	8295.8	19403	16175	15698	8215.2	8970.4	14874	5745.4	7776.4	21082	18088	13200	10539	25538	23280	20686	20523
	Vat1	Synaptic vesicle membrane protein VAT-1 homolog	Q62465	Q62465	43.096	31	306440000	91.048	0	5	5	5	17.5	17.5	17.5				48059	44829	24283	25799	63088	56334	40778	26021	31661	53160	18620	28827	73920	65139	42655	35867	65886	75261	40376	39289
	Ppp3r1	Calcineurin subunit B type 1	Q63810	Q63810	19.3	14	138780000	30.164	0	3	3	3	20	20	20				13986	12958	7842.9	8194	19114	15658	15603	7476.6	8060.5	14760	5215.9	8083.8	21779	19274	15906	11181	27305	24805	21341	20426
	Mapk3	Mitogen-activated protein kinase 3	Q63844	Q63844	43.066	3	199240000	6.4343	0	7	4	3	25.3	15.8	11.8				267.09	124.59	9220	9962.5	297.37	165.61	12698	9579.1	261.41	210	7903	9448.1	224.81	420.91	13634	13275	450.91	470.79	13072	13374
	Omg	Oligodendrocyte-myelin glycoprotein	Q63912	Q63912	49.283	22	483040000	12.929	0	6	6	6	16.6	16.6	16.6				31608	29968	25757	28718	45812	39854	53913	29197	21171	36453	21134	30372	46267	43140	45118	37359	60723	57298	60415	61191
	Map2k2	Dual specificity mitogen-activated protein kinase kinase 2	Q63932	Q63932	44.402	3	30711000	3.7835	0	4	2	2	14	9	9				1720.1	1607.2	2179	2017.8	1759.4	2111.8	3123.7	2044.3	1238	2139.4	1750.1	2348.1	2019.4	2357.9	2889.5	3044.7	2869.9	2847.5	3625.8	3743.1
	Kcnc3	Potassium voltage-gated channel subfamily C member 3	Q63959	Q63959	82.142	4	23748000	9.6578	0	2	2	2	3.4	3.4	3.4				2202.4	2657.9	2530.5	2640.6	4490.5	4052	5452.3	2575.2	2047.1	3472.5	2371.1	2989.9	4221.3	3246.9	4165.2	3965.9	5845.2	5162.1	5303.9	5293.1
	Crk	Adapter molecule crk	Q64010	Q64010	33.814	6	31659000	3.4472	0	2	2	2	10.5	10.5	10.5				3769.1	4116.9	911.41	714.09	6436.2	4203.7	1556.4	777.05	3307	4616.4	528.04	676.86	6528.6	5781	913.27	842.25	4085.5	5614.8	1731.3	2069.5
	Hepacam	Hepatocyte cell adhesion molecule	Q640R3	Q640R3	46.366	14	445660000	64.477	0	4	4	4	15.3	15.3	15.3				21259	21466	12271	14929	33942	30650	29318	15088	14962	27297	10937	15131	33674	29820	21764	17743	52087	49050	33584	34356
	Spr	Sepiapterin reductase	Q64105	Q64105	27.883	11	85875000	20.052	0	5	5	5	27.6	27.6	27.6				6290.8	6826.9	5385.6	5508.2	9175.6	8295.9	10291	5045.4	5044.1	8323	4616.2	5534.4	9945	8975.3	8412.6	6689.7	9328	10452	13281	13008
	Maoa	Amine oxidase [flavin-containing] A	Q64133	Q64133	59.601	15	198960000	17.496	0	6	6	6	14.1	14.1	14.1				20576	20342	4572	4618.5	28776	24900	7713.2	4093.7	14641	24236	3077.7	4600.7	31600	25916	6999	5724.5	34823	35893	8971	9517.6
	Myo6	Unconventional myosin-VI	Q64331	Q64331	146.41	3	16082000	5.2963	0	2	2	2	1.6	1.6	1.6				1669.8	1495.9	2320.3	2779	2731	2727.9	4558.3	3329.7	883.46	2122.9	2296.1	2882.6	2740.7	2302.3	4359.2	3246.8	3455.6	3913	4815.3	4999.1
	Syn2	Synapsin-2	Q64332	Q64332	63.372	68	1450700000	138.51	0	15	14	14	34.6	31.9	31.9				109260	108230	53739	62196	166900	141810	115880	57721	69771	126260	40668	59225	184880	167440	103490	84347	238310	222750	133040	128180
	Hspe1	10 kDa heat shock protein, mitochondrial	Q64433	Q64433	10.963	29	2797500000	15.004	0	8	8	8	69.6	69.6	69.6				89113	89788	60052	66028	134220	119550	129530	64296	58865	110770	46215	68807	141250	122240	105720	84724	186150	179610	140260	146380
	Sord	Sorbitol dehydrogenase	Q64442	Q64442	38.249	8	141410000	5.1548	0	4	4	4	11.2	11.2	11.2				8086.7	7931.3	2012.3	2327.7	10972	9674.2	3319.8	2203.3	5581.3	9497.2	1679.8	2491.6	10630	10740	3655.8	2777.9	13797	13735	3377.5	3355.8
	Ptprd;Ptprf	Receptor-type tyrosine-protein phosphatase delta;Receptor-type tyrosine-protein phosphatase F	Q64487;A2A8L5	Q64487;A2A8L5	214.41	2	6937100	2.0256	0.0031646	2	1	1	1.7	0.7	0.7				1263.7	1379.5	1717.2	1813.9	2003.2	1800.5	2373.8	1616.8	1343.2	1661.9	1555.4	1812.1	1863.1	1833.3	2200.3	2286.4	1934.8	2117.4	2553.3	2094.5
	Tpp2	Tripeptidyl-peptidase 2	Q64514	Q64514	139.88	12	125050000	41.361	0	6	6	6	5.5	5.5	5.5				13086	13967	6205.4	7137.2	19389	16602	11749	6815	10509	15916	5615.5	8102.8	20327	19712	11327	8667.5	22993	22184	12720	11805
	Gk	Glycerol kinase	Q64516	Q64516	61.227	12	135760000	26.152	0	5	5	5	10.7	10.7	10.7				8056.1	7800.8	5928.1	6863	12193	10330	17068	7538.9	5417.1	9085.3	5296.2	7632.5	12096	11004	11834	9327.4	15004	13623	20015	17711
	Guk1	Guanylate kinase	Q64520	Q64520	21.918	4	45508000	12.836	0	3	3	2	19.2	19.2	11.1				989.88	1026.4	3173	3696.5	1223.7	1129.6	7062.6	3350.3	722.06	1190.6	2606.6	3751.2	1566.4	943.57	5190.6	3829.4	1627.9	1628.4	8952.4	9281.3
	Gpd2	Glycerol-3-phosphate dehydrogenase, mitochondrial	Q64521	Q64521	80.953	48	1164200000	143.47	0	14	14	14	27.4	27.4	27.4				62735	62392	33561	38000	101560	89902	75649	38512	44481	81332	28973	43161	104860	97899	64747	52294	136980	125870	84416	82288
	Srm	Spermidine synthase	Q64674	Q64674	33.995	3	30024000	2.4236	0.0016556	2	2	2	7.6	7.6	7.6				864.43	957.97	1407.1	1235.8	1101.2	1251.3	2931.5	1877.7	1009.9	1203.2	1025.2	1893.7	1651.5	1342.7	2476.7	1946.2	1253.1	1542.6	2347.6	2193.4
	Vcl	Vinculin	Q64727	Q64727	116.72	15	293710000	18.762	0	10	10	10	9.5	9.5	9.5				21314	20035	16365	18325	31747	25717	28946	18447	13993	24501	12908	19733	33081	29236	27166	22861	37584	39182	30927	29106
	Gart	Trifunctional purine biosynthetic protein adenosine-3;Phosphoribosylamine--glycine ligase;Phosphoribosylformylglycinamidine cyclo-ligase;Phosphoribosylglycinamide formyltransferase	Q64737	Q64737	107.5	4	89177000	9.5868	0	3	3	3	4	4	4				6058.4	5196.3	1045.9	1348.7	7287.8	6721.5	1820.2	900.66	3654.1	6496.8	854.83	1392.8	8900.2	7641.6	1472.3	1533.2	9461	9586.5	2012.2	1944.2
	Cltc	Clathrin heavy chain 1	Q68FD5	Q68FD5	191.55	354	11049000000	323.31	0	63	63	63	45.9	45.9	45.9				542720	541100	335020	373590	812350	711590	699840	359340	374150	666960	271000	402510	883750	785770	616470	502520	1117900	1076500	803120	793040
	Git1	ARF GTPase-activating protein GIT1	Q68FF6	Q68FF6	85.299	7	139480000	17.972	0	4	4	4	6	6	6				7040.8	6717	4580.3	4940.5	9558.3	8215.4	8658.4	5280.3	6515.9	7834.5	4295.6	5901.3	11336	10021	8543.7	6951.7	10997	10576	8107.6	8138
	Ahcyl2	Putative adenosylhomocysteinase 3	Q68FL4	Q68FL4	66.899	6	241890000	19.836	0	8	2	2	14.8	3.9	3.9				15439	13325	7924	7680.5	20291	18768	13206	8936.6	12227	18867	6974.8	10614	24136	20550	13329	12029	19643	22087	12408	12457
	Nlgn2	Neuroligin-2	Q69ZK9	Q69ZK9;Q8BYM5;Q99K10;B0F2B4	90.988	7	49021000	5.6836	0	3	3	3	5.9	5.9	5.9				8829.4	6944.8	2500.4	2747.9	11635	10491	3783	3086.8	7017.7	9939.6	2376.6	3369.3	12488	11910	4301	4065.3	10090	12048	3444.3	3819
	Cep170	Centrosomal protein of 170 kDa	Q6A065	Q6A065	175.05	7	94132000	5.0597	0	4	4	3	2.5	2.5	2.1				7023.2	7809.2	4706.1	5402	11308	10237	8121.7	5036.8	4658.5	8792.1	3410.7	5798.2	12037	10647	8388.4	6983.7	16893	15473	8453.6	8445.9
	Slc25a23	Calcium-binding mitochondrial carrier protein SCaMC-3	Q6GQS1	Q6GQS1	52.496	3	84156000	4.5082	0	1	1	1	2.4	2.4	2.4				4956.7	4789.1	1345.6	1307.1	5983.4	5923.2	2274.8	1478.2	4424.7	5798.8	859.72	1569	7141	7377.7	2128.7	2025.3	6558.2	6247.7	1737.9	1709.7
	Cltb	Clathrin light chain B	Q6IRU5	Q6IRU5	25.171	24	1542300000	27.312	0	8	8	8	34.1	34.1	34.1				62105	58992	27191	29368	95544	79153	56674	28162	38791	76686	20608	32236	103380	87288	50056	37928	143000	128710	71262	67788
	Fam134a	Protein FAM134A	Q6NS82	Q6NS82	57.541	2	45071000	3.8797	0	2	2	2	6.8	6.8	6.8				10111	6880.5	533.91	497.66	12313	8777.5	661.64	474.55	5315	8018.1	613.9	547.06	11746	8952.5	684.75	474.02	13998	12511	923.01	744.9
	Dpp10	Inactive dipeptidyl peptidase 10	Q6NXK7	Q6NXK7	90.825	11	113470000	22.802	0	5	5	5	7.3	7.3	7.3				12332	12300	2832	3031.7	17212	15263	4203.1	2166.6	7799.2	14764	1969.2	2767.6	20288	18263	4277.1	3668.7	22107	22626	3802.5	3766
	Eif4g1	Eukaryotic translation initiation factor 4 gamma 1	Q6NZJ6	Q6NZJ6	176.07	3	56924000	3.8561	0	3	3	3	2.9	2.9	2.9				5351.9	5501.3	418.18	685.84	7019.8	6601.9	1210.8	455.15	4266.8	6135.6	587.9	626.3	7593.8	6987.8	1062.1	882.69	8235.4	8150.1	1403.2	1629.1
	Soga3	Protein SOGA3	Q6NZL0	Q6NZL0	103.48	12	232250000	28.876	0	9	9	9	11.1	11.1	11.1				10023	9603.5	5960.5	6137.8	14865	12743	10763	6135.5	7913.7	11563	4220.6	6565.5	15034	14421	10665	8705.2	18731	18080	13165	12463
	Sri	Sorcin	Q6P069	Q6P069	21.627	11	117660000	12.672	0	4	4	4	21.2	21.2	21.2				16704	17399	6358.5	7681.7	24325	23990	16769	6402.6	12804	21594	4273	6786.9	30141	26683	12324	9194.8	41401	34524	23889	21821
	Xpnpep1	Xaa-Pro aminopeptidase 1	Q6P1B1	Q6P1B1	69.59	2	17917000	4.4255	0	1	1	1	1.8	1.8	1.8				1931.4	2177	1671.6	1532	2363.1	2194.7	2587.2	1519.5	1275	1988.1	1112.4	1675.6	2721	2908.8	2210.7	1889	2902.5	3394.8	2209	2154.2
	Ppp2r2a	Serine/threonine-protein phosphatase 2A 55 kDa regulatory subunit B alpha isoform	Q6P1F6	Q6P1F6;Q8BG02;Q925E7	51.691	9	151490000	22.715	0	5	5	3	13.6	13.6	7.6				17247	16720	6048.9	8234.5	26315	20809	13159	6941.7	12124	19959	4993.7	7355.8	29015	26289	11824	10054	30633	34294	13578	12831
	Sik3;Sik1;Sik2	Serine/threonine-protein kinase SIK3;Serine/threonine-protein kinase SIK1;Serine/threonine-protein kinase SIK2	Q6P4S6;Q60670;Q8CFH6	Q6P4S6;Q60670;Q8CFH6	145.78	3	56905000	1.9017	0.0031024	2	2	2	1.8	1.8	1.8				6430.5	5584.1	1339.6	1252.3	7642.5	6923.9	2202.1	1318	4417	6376	910	1389	9083.6	7679.3	2012.8	1662.7	8363.2	9520.1	2275.6	1620.1
	Dgkq	Diacylglycerol kinase theta	Q6P5E8	Q6P5E8	102.25	3	70001000	5.3544	0	2	2	2	2.1	2.1	2.1				4764.5	4537.4	1656.6	1281.7	5843.7	6109.1	3399.4	1087.2	3610.9	5050.9	948.79	1775.6	7365.8	5780.9	2839	1539.5	7491.2	8933.3	3384.7	3607.4
	Ttyh3	Protein tweety homolog 3	Q6P5F7	Q6P5F7	57.713	6	72359000	40.404	0	3	3	3	5.7	5.7	5.7				1507	1377.7	882.81	1185.7	2097.3	1752.9	1913.4	1049	1342.7	1774	827.07	1272.3	2439	2304.2	1717.6	2294.1	2812.4	2851.8	1584.8	1721.3
	Xpo1	Exportin-1	Q6P5F9	Q6P5F9	123.09	5	15578000	19.713	0	2	2	2	2.8	2.8	2.8				2264.3	2190.8	884.22	564.14	2815.8	2648.3	1096.6	710.35	1082.3	2306.3	532.44	737.06	3253.6	3021.8	1078.1	817.02	3253.4	3801	1242.2	1057.6
	Txndc15	Thioredoxin domain-containing protein 15	Q6P6J9	Q6P6J9	38.146	4	38605000	18.374	0	1	1	1	6.1	6.1	6.1				996.56	762.18	912.84	882.74	1602.7	1274.8	1667.6	1093.6	744.59	1268.5	1012.2	1411	1314.7	1208.7	1803.8	1660.3	1521.5	1822.7	2067.4	1817.3
	Caskin1	Caskin-1	Q6P9K8	Q6P9K8;Q8VHK1	150.49	36	565230000	52.85	0	17	17	17	19.4	19.4	19.4				55222	53055	22878	25914	75965	66835	44509	25073	44763	65685	20323	28888	84540	78704	40275	34450	95956	97533	48956	49953
	Nrxn3	Neurexin-3	Q6P9K9	Q6P9K9	173.43	4	32042000	3.6068	0	3	2	2	2.1	1.5	1.5				6639.5	5872.7	1708.2	1483.3	8397.3	7954.8	1844	1508.6	5571.8	6973	1266.5	1770.7	9471.6	8806.5	1859.9	1922.3	7876.1	9391.7	1666.6	1667.8
	Ptpn23	Tyrosine-protein phosphatase non-receptor type 23	Q6PB44	Q6PB44	185.21	4	56998000	9.5125	0	4	4	4	3.7	3.7	3.7				8037.9	6968.4	84.059	406.69	10974	9661.7	456.79	205.48	6841.3	9811	196.06	346.84	12589	11951	401.23	351.75	12188	14267	541.61	467.07
	Lrpprc	Leucine-rich PPR motif-containing protein, mitochondrial	Q6PB66	Q6PB66	156.61	17	141040000	25.112	0	10	10	10	9.1	9.1	9.1				7557.1	7230.7	4648.5	5153	10829	9749.9	9998.9	4747.1	6434.2	8935.9	3613.9	5281.9	11740	10213	8128.9	6406.4	10914	12357	10400	10727
	Mff	Mitochondrial fission factor	Q6PCP5	Q6PCP5	32.931	4	15600000	5.2206	0	2	2	2	9.3	9.3	9.3				1829.1	1859.6	697.84	1048.1	2866.4	2312.4	1782	639.15	1446.9	2570.6	649.21	1185	2484.9	2874.8	1531.8	1705	3062.1	3677.8	2184.5	1706.8
	Ppp2r5b		Q6PD28	Q6PD28	57.342	3	5356100	7.0159	0	2	1	1	4	2.6	2.6				661.08	400.85	2832.6	2798.7	1165.1	726.1	5054.2	3294.8	859.17	971.74	2069.4	3215	763.08	1117.3	4463.4	3914.3	967.54	858.37	3964.7	4334.6
	Fam63b	Protein FAM63B	Q6PDI6	Q6PDI6	65.636	2	44513000	19.165	0	1	1	1	2.5	2.5	2.5				1485.3	1164.1	810.88	730.27	2116.8	2011.4	1157.4	880.78	1568.1	1701.1	649.52	1018.7	2424.9	2705.5	1114.1	1067.1	1561.5	2152.2	1254.9	929.96
	Dync1li2	Cytoplasmic dynein 1 light intermediate chain 2	Q6PDL0	Q6PDL0	54.218	9	129570000	28.482	0	4	4	4	12.4	12.4	12.4				18152	17315	4133.4	4060.7	25851	22808	4952.4	4666.1	13840	21777	3210.3	4772.9	27876	25309	6274.8	5479.6	31895	31974	4068	4659
	Srsf1	Serine/arginine-rich splicing factor 1	Q6PDM2	Q6PDM2	27.744	5	31963000	8.0173	0	2	2	2	14.1	14.1	14.1				4773.8	4332.9	1471.1	1322.6	6821.2	6012.4	2119.9	1730.2	4126.8	5937.9	1443.4	2045.3	7382	5999.3	2919.8	1663.4	7543.1	7749.3	2550.3	2819
	Ado	2-aminoethanethiol dioxygenase	Q6PDY2	Q6PDY2	28.372	5	44670000	10.805	0	3	3	3	24.2	24.2	24.2				2027.6	1725.1	1635.2	1799.9	2518.9	2560.3	3633.8	2140.7	1497.4	1825.8	1273.3	2157.3	2807.8	2554	2850	3067.4	2787.1	3232.5	2856.5	3207.9
	Abhd10	Mycophenolic acid acyl-glucuronide esterase, mitochondrial	Q6PE15	Q6PE15	33.04	7	52192000	5.0606	0	3	3	3	12.8	12.8	12.8				9016.1	8246.2	3575.2	4214.6	12355	11077	6855.9	4168.2	6772.6	10586	2932.6	4436.5	13215	11808	6515.2	4950.8	16072	15171	8117.2	8496.9
	Mob4	MOB-like protein phocein	Q6PEB6	Q6PEB6	26.032	3	99305000	30.899	0	2	2	2	10.2	10.2	10.2				5378.9	5007.6	654.89	783.07	7029.1	6185.5	762.64	808.11	3941	6046.7	556.76	743.16	8695.7	8204.5	930.54	927.5	9204.8	8683	806.21	696.02
	Mapre3	Microtubule-associated protein RP/EB family member 3	Q6PER3	Q6PER3	31.966	26	733880000	53.96	0	8	8	6	31.3	31.3	24.2				21578	23136	13952	15935	32013	27761	32963	14769	13415	27840	11079	16508	33616	29034	24231	18070	48652	44364	39832	37755
	Wipf2	WAS/WASL-interacting protein family member 2	Q6PEV3	Q6PEV3	46.297	5	43501000	5.1693	0	3	3	3	9.8	9.8	9.8				5633.3	5742.8	1902.4	2311.3	7952	6847.1	4757	2133.6	3747	5965.3	1660.4	1882.8	8588.4	7690.9	3432.9	2809.2	11791	10539	5332.2	4814.2
	Dlgap3	Disks large-associated protein 3	Q6PFD5	Q6PFD5	105.87	5	72041000	4.7878	0	2	2	2	2.7	2.7	2.7				8136.5	7056.5	1707.9	1844.9	10109	9848.5	3015.1	1806.3	6263.9	9211.2	1056.9	1738.7	14996	13307	3364.2	2905.5	9628	11287	2633.9	2628.3
	Erc2;Erc1	ERC protein 2;ELKS/Rab6-interacting/CAST family member 1	Q6PH08;Q99MI1	Q6PH08;Q99MI1	110.64	6	47550000	6.581	0	4	4	4	4.6	4.6	4.6				2254.3	1977.1	2893.9	3050.7	3075.3	3312.5	5239.5	3258.1	1534.2	2313.2	2099.9	3476.6	3704.4	3415.4	6107	4363.5	3174.9	3746.1	5135.8	4848.6
	Rab35	Ras-related protein Rab-35	Q6PHN9	Q6PHN9	23.025	13	213420000	20.241	0	4	4	4	17.4	17.4	17.4				23413	25274	15474	17350	36296	33232	31764	16007	15447	29408	10651	18716	40128	38380	28413	21334	49624	49042	35383	35423
	Cacna2d2	Voltage-dependent calcium channel subunit alpha-2/delta-2;Voltage-dependent calcium channel subunit alpha-2-2;Voltage-dependent calcium channel subunit delta-2	Q6PHS9	Q6PHS9	130.38	14	86455000	10.779	0	7	7	7	7.1	7.1	7.1				9628.7	10038	5366.9	5784.5	12927	11218	8189.6	5724.4	7167.5	11126	4632.9	6734.7	14501	12446	8462.8	6738.5	14172	15578	8844	8831.3
	Camk2d	Calcium/calmodulin-dependent protein kinase type II subunit delta	Q6PHZ2	Q6PHZ2	56.369	15	199870000	31.974	0	9	4	4	20.8	11.4	11.4				24854	25645	9635.1	9784.6	35223	31034	19911	8740.7	16366	31494	6020.8	10286	39488	37323	16162	12081	50523	48253	24992	23452
	Atp1a3	Sodium/potassium-transporting ATPase subunit alpha-3	Q6PIC6	Q6PIC6;Q64436	111.69	1783	80028000000	323.31	0	50	50	35	54.5	54.5	36				1669800	1643900	1223500	1344800	2536000	2233200	2567100	1328500	1197200	2101400	1015800	1476400	2609800	2323900	2119100	1717200	3394400	3280300	2935300	2859800
	Atp1a2	Sodium/potassium-transporting ATPase subunit alpha-2	Q6PIE5	Q6PIE5;Q9WV27	112.22	292	18254000000	323.31	0	47	32	30	49.6	30.2	29.5				487200	488190	362500	394720	823750	719410	841490	421030	364930	657820	313430	463720	794820	708660	659880	520300	1042900	1009300	898730	894120
	Atp2b4	Calcium-transporting ATPase	Q6Q477	Q6Q477	133.07	9	338800000	16.591	0	18	6	6	16	5.4	5.4				15649	14760	9186.5	9237	20540	18489	12640	10176	11979	17340	8353.6	11363	22675	19871	14206	13056	27247	25916	12063	12524
	Ppp1r9b	Neurabin-2	Q6R891	Q6R891	89.519	8	124480000	24.689	0	4	4	4	7.1	7.1	7.1				8087.9	7479.3	4541.6	4788.9	12497	11093	9272.3	4942.3	5988.4	10130	3538.4	4440.5	13769	12841	8375.8	7329.3	15986	16604	10419	9595.8
	Myh14	Myosin-14	Q6URW6	Q6URW6	228.58	11	159830000	35.928	0	10	7	7	6.6	4.8	4.8				8838.9	8094.2	3278.5	4089.8	11878	9964.3	5631.8	4234.2	7110.6	10004	3232	4270.9	12067	11733	6129.2	5358.4	11469	11850	6218.2	5151.1
	Pcp4l1	Purkinje cell protein 4-like protein 1	Q6W8Q3	Q6W8Q3	7.5023	10	443940000	4.0542	0	2	2	2	32.4	32.4	32.4				18196	16854	16173	18489	28117	22821	45103	18027	11778	22075	11763	19858	31702	27421	36110	25093	37779	37285	52414	50866
	Slc44a1	Choline transporter-like protein 1	Q6X893	Q6X893	73.066	10	52661000	21.931	0	3	3	3	6.1	6.1	6.1				4822.3	5290.9	2515.7	2777.3	8669.3	6862.6	5351.7	3035.4	3205	6311.4	2145.4	2870.5	7370.4	6334.8	3850.7	2453.5	9573.4	9549.2	6016.5	6224.5
	Sbf1	Myotubularin-related protein 5	Q6ZPE2	Q6ZPE2	208.69	9	49841000	5.8061	0	5	5	5	3.2	3.2	3.2				5963.4	4998.7	4962.1	5217.3	7158.9	7579.6	7819.1	4983	4612.1	6624.2	4296.6	6024.2	8474.9	8179.3	8536.5	7154.7	8917.3	10272	8643.5	8491.8
	Ube2o	E2/E3 hybrid ubiquitin-protein ligase UBE2O	Q6ZPJ3	Q6ZPJ3	140.83	11	171210000	22.319	0	7	7	7	8.1	8.1	8.1				9603.5	9194.3	6930.5	7171.3	15310	13407	11033	8523.1	8009.6	13141	5736.4	8040.1	17013	15204	10933	9413.6	19035	18482	10622	10858
	Efr3b	Protein EFR3 homolog B	Q6ZQ18	Q6ZQ18	92.405	4	52614000	1.7044	0.0050176	2	2	2	2.4	2.4	2.4				2934.6	2636.3	415.12	563.24	4040.6	3707	619.17	493.07	2854.7	4040.3	576.55	383.87	4671.5	4604.8	590.57	707.52	3624.4	4559.8	486.47	580.81
	Cand1	Cullin-associated NEDD8-dissociated protein 1	Q6ZQ38	Q6ZQ38;Q6ZQ73	136.33	64	1380200000	121.36	0	27	27	27	26.7	26.7	26.7				69705	71461	65824	72166	99169	88864	132130	70609	45725	83526	50024	73930	106720	96348	113890	89021	140950	127010	156330	148950
	Rps9	40S ribosomal protein S9	Q6ZWN5	Q6ZWN5	22.591	7	164920000	36.292	0	4	4	4	17	17	17				7139.8	8747.4	3767	4676.2	12363	10610	10829	4286.2	4782.2	8955.5	2685	4535.7	13752	11044	7796.2	6137.2	20245	18070	13023	12010
	Syne2	Nesprin-2	Q6ZWQ0	Q6ZWQ0	782.72	4	58080000	1.92	0.0031153	2	2	2	0.4	0.4	0.4				3840.5	3484.1	9318.9	12999	5177.7	4763.9	15299	10174	2538.3	4603.8	6469.2	12915	7627.9	5624.8	13720	15314	4614.1	7162.2	20629	17193
	Rpl10;Rpl10l	60S ribosomal protein L10;60S ribosomal protein L10-like	Q6ZWV3;P86048	Q6ZWV3;P86048	24.604	5	138620000	3.9327	0	4	4	4	16.4	16.4	16.4				14220	13746	1018.3	820.25	23129	19740	2167.1	1163.9	9959.1	18164	467.53	824.03	23554	21539	1669.3	1053.1	26990	27078	2636.6	2576.2
	Rpl35	60S ribosomal protein L35	Q6ZWV7	Q6ZWV7	14.552	4	46121000	3.5499	0	2	2	2	13.8	13.8	13.8				2184.9	1990.2	2440.5	2533.1	2999.2	3057.8	5860.2	2726.9	1284.1	2407.8	2013.2	2640.3	3165.2	3524.6	4286.9	3533.9	5392.2	4231.3	7028.6	7327.3
	Eif2s1	Eukaryotic translation initiation factor 2 subunit 1	Q6ZWX6	Q6ZWX6	36.108	6	102040000	40.44	0	3	3	3	9.5	9.5	9.5				5135.2	4879.7	3657.9	4264.8	7579.2	6828.8	5548.8	4202.3	4127.8	5992.2	2885.9	4537.7	8181.4	7708.7	5385.2	5151.9	8710.2	9514.6	6131.6	6241.4
	Tmsb10	Thymosin beta-10	Q6ZWY8	Q6ZWY8	5.0256	21	633580000	25.349	0	3	1	1	63.6	31.8	31.8				57896	56038	50803	56412	73555	67271	78471	52738	36173	61583	34953	57493	91244	82290	87293	73885	73054	83602	72554	73174
	Tln2	Talin-2	Q71LX4	Q71LX4	253.62	22	587630000	21.946	0	12	12	10	6.1	6.1	5.4				39798	36144	30715	33875	47141	45441	52976	37580	35185	43090	28988	40993	56746	55146	58415	50623	44429	51645	49940	54601
	Cspg5	Chondroitin sulfate proteoglycan 5	Q71M36	Q71M36	60.405	4	45278000	4.3208	0	3	3	3	10.2	10.2	10.2				1790.9	1472.5	1968	2315.4	2392.2	2312.5	4520.5	2060	1562.1	2716	1687.5	2663.5	3156.2	2239.7	3861.6	2784.9	3481	3617.2	5689.7	6112.9
	Slc6a5	Sodium- and chloride-dependent glycine transporter 2	Q761V0	Q761V0	87.86	3	49728000	5.4032	0	1	1	1	1.5	1.5	1.5				5502.3	4539	1411.4	1579.1	10476	9337.8	2876.7	2884.8	3821.9	6396.6	1375.7	1795.8	8254.6	7691.6	3253.3	2446	6781	7722.5	3011.8	2739.9
	Ppp2r1a	Serine/threonine-protein phosphatase 2A 65 kDa regulatory subunit A alpha isoform	Q76MZ3	Q76MZ3;Q7TNP2	65.322	63	1686900000	79.122	0	17	17	17	36.2	36.2	36.2				58135	58538	53442	58917	81926	71824	113700	53731	35593	67906	37648	57697	90360	80787	94569	73686	120570	109680	138900	132240
	Usmg5	Up-regulated during skeletal muscle growth protein 5	Q78IK2	Q78IK2	6.3814	9	164680000	49.968	0	2	2	2	27.6	27.6	27.6				17924	18960	10374	12015	27134	24458	19800	11888	14425	23009	8319.4	13400	27965	26144	18294	15118	31224	32724	19129	19287
	Ubfd1	Ubiquitin domain-containing protein UBFD1	Q78JW9	Q78JW9	40.143	7	121180000	4.6449	0	4	4	4	11.1	11.1	11.1				11853	11107	7744.7	6883.2	16389	14512	14108	8229.8	7607.3	12672	5508	7952.7	18086	13942	12094	9876.1	16666	18365	14350	12972
	Snd1	Staphylococcal nuclease domain-containing protein 1	Q78PY7	Q78PY7	102.09	9	137270000	10.525	0	6	6	6	6.8	6.8	6.8				10097	9918.9	5793	6533.4	15823	13113	12258	6918.3	8713.3	12776	4915.6	7514.9	17714	16092	9923.5	8010.5	17410	18451	14647	12710
	Scoc	Short coiled-coil protein	Q78YZ6	Q78YZ6	14.155	8	3703900	2.1951	0.0026896	1	1	1	14.4	14.4	14.4				352.65	879.94	443.55	483.95	1506.6	1262.7	533.78	279.07	352.65	1050.9	473.74	544.93	1130.3	1327.8	513.89	201.79	1535	1956.6	1550.2	1175.4
	Nap1l4	Nucleosome assembly protein 1-like 4	Q78ZA7	Q78ZA7	42.679	17	119020000	185.59	0	6	6	5	23.7	23.7	21.1				5232.9	5195.4	8391.1	10702	8580.3	6931	20835	9560	3418.6	6711.2	7214.6	10835	8913.7	8233.1	16879	13011	9204.6	9713.4	24193	24869
	Mtch1	Mitochondrial carrier homolog 1	Q791T5	Q791T5	41.565	3	31566000	1.3518	0.0099952	2	2	2	4.9	4.9	4.9				3326.8	3241.8	2254.5	2789.3	5431.1	4133.2	5259.8	2315.6	1911.7	4161	1818.5	2835.1	5331.4	3878.2	4112.1	2971.2	7354.1	7023.8	5749.4	6073.7
	Mtch2	Mitochondrial carrier homolog 2	Q791V5	Q791V5	33.499	22	306660000	84.41	0	5	5	5	24.4	24.4	24.4				7448.5	7655.8	8145.8	9444.3	10920	9932.1	15380	11557	6452.9	9271.8	8790.9	11067	12376	11325	16088	14658	13125	12636	13590	13053
	Picalm	Phosphatidylinositol-binding clathrin assembly protein	Q7M6Y3	Q7M6Y3	71.543	6	195580000	4.5451	0	4	3	3	7	5.2	5.2				8307.5	7524.8	4487.8	4987.5	11629	10484	9234.6	4750.2	6189.3	8390.2	4020	5403.4	12513	11011	8340.8	6765.5	18018	15403	10588	10682
	Opalin	Opalin	Q7M750	Q7M750	15.833	10	142090000	20.507	0	2	2	2	21.7	21.7	21.7				10711	10681	6836.5	7227.8	14523	13520	12021	6647	8100.2	12843	5847.8	7934.2	14091	12501	9787	8316.8	18904	17253	14060	13828
	Ndufa12	NADH dehydrogenase [ubiquinone] 1 alpha subcomplex subunit 12	Q7TMF3	Q7TMF3	17.086	22	1011100000	67.404	0	5	5	5	38.6	38.6	38.6				27054	25390	24734	26878	41217	36605	43514	29179	23911	34489	23532	31935	43484	38334	40647	40391	48386	45717	47126	46627
	Syncrip	Heterogeneous nuclear ribonucleoprotein Q	Q7TMK9	Q7TMK9	69.632	6	89367000	5.341	0	2	2	2	4.5	4.5	4.5				3370	3373.6	2208.9	1918	5341.9	4593.1	3516.2	1906.9	1827.4	4218.8	1540.8	1769	6185.9	5135	3079.7	2877.1	6723.5	6847.7	3105.1	3417.1
	Tubb2a	Tubulin beta-2A chain	Q7TMM9	Q7TMM9	49.906	172	3966700000	95.027	0	18	6	2	54.2	20.4	3.6				204120	204560	205300	229200	269630	233870	392040	199710	129720	241670	155800	233480	305290	273870	358880	288780	392210	373280	478460	462910
	Smap2	Stromal membrane-associated protein 2	Q7TN29	Q7TN29	46.577	3	55808000	1.3544	0.010005	1	1	1	3	3	3				1173.5	1221.5	337.09	577.47	2044.1	1761.7	1041.6	689.36	1049.4	1616.5	304.44	425.11	1955.5	1818	599.15	846.24	1945.4	2642	812.22	866.7
	Eml2	Echinoderm microtubule-associated protein-like 2	Q7TNG5	Q7TNG5	70.733	11	89784000	8.0759	0	4	4	4	8.3	8.3	8.3				14618	13895	5639.1	6507.9	23312	19339	12522	6231.6	10769	19664	4789.2	7020.8	22461	20536	10087	8523.9	28366	28480	12932	12719
	Lppr3	Lipid phosphate phosphatase-related protein type 3	Q7TPB0	Q7TPB0	76.692	5	48510000	199.9	0	1	1	1	2.4	2.4	2.4				2735.3	1858.6	1292.4	1302.5	3849.8	2680.4	1941.5	812.73	1873.6	2272.3	853.83	1185.2	3814.5	3309.1	1552.3	1205	4003.7	3903.6	619.87	1084.7
	Fsd1	Fibronectin type III and SPRY domain-containing protein 1	Q7TPM6	Q7TPM6	55.524	6	11523000	42.617	0	3	3	3	13.1	13.1	13.1				1877	1481.2	199.51	413.16	1886.1	1982.4	400.92	258.26	1368.7	1817.5	183.69	283.94	2633.4	1799.4	273.87	257.17	3052.8	2752.9	508.14	294.98
	Actn1	Alpha-actinin-1	Q7TPR4	Q7TPR4;Q9JI91	103.07	7	63337000	4.9406	0	11	5	4	14.7	7.6	6.2				1894.7	2080.3	3288.2	2948.8	3163.4	2708.4	5182.9	3301.9	1455.8	2222.3	2470.5	3555.2	4723.8	4484.7	7174.9	6127.1	3880.6	3871.8	5083.7	6367.9
	Tppp	Tubulin polymerization-promoting protein	Q7TQD2	Q7TQD2	23.574	48	3208100000	126.73	0	7	7	7	43.6	43.6	43.6				62265	61313	49460	51486	87843	75652	90811	47726	38910	71238	34859	51191	94024	84669	81866	62865	121000	113220	103870	103750
	Amph	Amphiphysin	Q7TQF7	Q7TQF7;D3Z6Q9	75.012	41	1173800000	88.657	0	13	12	12	24.3	23.2	23.2				59600	59970	43947	46636	84757	71751	85013	45558	40247	67906	34393	50088	93965	84906	83513	61588	107030	109140	86649	89562
	Atxn2l	Ataxin-2-like protein	Q7TQH0	Q7TQH0	110.65	3	45218000	7.381	0	1	1	1	1.6	1.6	1.6				7387.5	6206.1	955.01	716.66	8723.5	8061.4	1229.8	1120.3	7071.1	7443.7	1144.4	1104.9	11125	10106	1247.2	1329.8	6328	9131.5	870.24	1227.3
	Otub1	Ubiquitin thioesterase OTUB1	Q7TQI3	Q7TQI3	31.27	57	2584800000	134.71	0	10	10	10	49.4	49.4	49.4				84957	80899	44305	48792	114520	98928	81977	45295	54220	92672	34382	50736	125310	108850	76036	62330	144220	142580	89016	91670
	Map6	Microtubule-associated protein 6	Q7TSJ2	Q7TSJ2	96.449	151	6070400000	264.9	0	39	39	39	57	57	57				300730	293540	195510	220030	424890	372020	364910	200700	202990	357350	160510	232480	456490	403220	332740	272320	600850	568580	413210	417220
	Pgm2	Phosphoglucomutase-2	Q7TSV4	Q7TSV4	68.747	2	16020000	1.8617	0.0030832	2	2	2	3.2	3.2	3.2				2047.2	1661.8	1708.3	2061.3	2327.7	1899.9	3276.7	2286.2	1477.4	1708.5	1724.5	2675.9	2176.5	2436.7	2644.2	2948.8	2541.9	2511.4	2713.2	2991.8
	Cdc42bpb	Serine/threonine-protein kinase MRCK beta	Q7TT50	Q7TT50;Q3UU96;P54265;Q8BYW1	194.75	12	283480000	12.877	0	8	8	8	5.1	5.1	5.1				20566	19421	3701.5	3889.3	27244	24149	5541.4	3983	15359	23217	3071	3768.9	32977	30222	5373.2	4988.8	28867	30136	5995.1	5859.5
	Ahcyl1	Putative adenosylhomocysteinase 2	Q80SW1	Q80SW1	58.951	71	3663200000	135.31	0	15	15	9	29.6	29.6	17				106620	103680	65228	74754	181790	160730	148540	85811	87272	150910	60664	94301	185880	165970	128840	107030	235590	224540	154730	152840
	Gng5	Guanine nucleotide-binding protein G(I)/G(S)/G(O) subunit gamma-5	Q80SZ7	Q80SZ7	7.3184	2	186590000	2.2999	0.0021786	1	1	1	14.7	14.7	14.7				4996.2	4457.4	4589.6	5080.7	7596.7	6709.6	5545.1	6117.4	5570.6	6646.9	4224.8	6685.6	8299.8	8027.6	6930.2	7940	5862.6	6781.2	5437.2	5370.3
	Vat1l	Synaptic vesicle membrane protein VAT-1 homolog-like	Q80TB8	Q80TB8	45.817	31	468110000	63.648	0	9	9	9	24	24	24				52754	52652	26092	27574	72989	62843	47317	23264	31164	61565	18947	27709	80450	70882	44315	34402	106250	101350	58226	54226
	Cadps	Calcium-dependent secretion activator 1	Q80TJ1	Q80TJ1	153.11	55	942710000	83.845	0	17	17	13	14.5	14.5	10.4				85823	80315	34471	40484	130600	114000	79626	38799	57382	103970	26778	40935	136170	116870	64489	51155	172200	167390	90754	86130
	Ppm1e	Protein phosphatase 1E	Q80TL0	Q80TL0	83.418	4	45993000	35.48	0	1	1	1	2.4	2.4	2.4				9215.8	8875.2	3391.7	3103.3	12155	11255	7011.4	3994.7	6277.8	10301	2495	3596	12948	11899	6329.5	4950.5	13730	15463	6719.2	7066.8
	Kiaa1045	Protein KIAA1045	Q80TL4	Q80TL4	45.222	18	703090000	40.529	0	7	7	7	24	24	24				24797	22990	13498	14200	31773	28687	22276	14540	19690	28068	11265	15525	39969	36497	24396	21173	36492	36352	22064	21609
	Clasp1	CLIP-associating protein 1	Q80TV8	Q80TV8	169.23	5	147410000	3.9028	0	5	4	4	3.8	3.1	3.1				9615.6	9333.8	4623.8	4922.1	13101	10287	7694.7	4929.4	7216.9	12110	3590.8	5296.9	14259	12739	7960.8	6203.9	11202	12963	7564	7138.2
	Fnbp1	Formin-binding protein 1	Q80TY0	Q80TY0	71.343	3	2578300	40.605	0	2	2	2	6.2	6.2	6.2				1289.3	1092.9	699.67	890.92	2152.4	1628.3	1847	885.12	896.93	1544.5	736.11	1038.9	2094	1893.9	1422.8	1472.6	1971.5	1691.9	1550.3	1803.5
	Dnajc6	Putative tyrosine-protein phosphatase auxilin	Q80TZ3	Q80TZ3	102.3	25	456340000	96.797	0	9	9	8	10.4	10.4	9.3				36987	35625	18788	20933	48068	42243	33105	20103	24479	41722	14752	22635	54272	47223	31719	26979	56717	59181	36971	36364
	Snph	Syntaphilin	Q80U23	Q80U23;Q8BHS8	53.752	10	77304000	22.613	0	4	4	4	10.3	10.3	10.3				10308	10376	4658	5139.1	15759	13789	9345.9	5261.6	7676.9	13466	3899.7	5073.2	14832	14479	7831	6581	19292	18599	9701.9	11207
	Mfn2	Mitofusin-2	Q80U63	Q80U63	86.187	3	72860000	2.2985	0.0021775	3	3	3	4.4	4.4	4.4				1955.1	2214.4	1575	1742.6	2795.1	2475	1933.2	1582.1	1814.1	2587.4	1737.1	1932.4	3139.3	3441.3	2597.1	2603.4	1982.6	2216.1	2336.5	2474.6
	Sept9	Septin-9	Q80UG5	Q80UG5	65.574	5	122120000	9.2256	0	4	4	4	7.2	7.2	7.2				6807.4	7016.9	3357.7	3433.7	12013	10403	5728.3	3476.5	4710.3	8232.9	2869.4	3408.5	11504	11022	5254.8	4454.8	17068	16044	5490.1	5786.9
	Naa15	N-alpha-acetyltransferase 15, NatA auxiliary subunit	Q80UM3	Q80UM3	100.96	3	25306000	1.4524	0.0072534	1	1	1	1.2	1.2	1.2				1263.3	1014.8	2171.1	2430.3	1506.5	1376.5	3006.2	2668.8	767.85	1213.6	2006.2	3051.5	1513.3	1607.9	4346.6	3608.8	1466.7	1301.8	2898	3489.5
	Fbxo2	F-box only protein 2	Q80UW2	Q80UW2	33.676	8	31138000	4.5996	0	2	2	2	9.1	9.1	9.1				7045.2	5853.7	3360.2	3708	10568	9441.8	7092.9	4581.5	5588.7	8479.9	3571	4565.6	10516	8420.7	6469.4	5338.9	13184	12113	7554.4	7824.6
	Cpm	Carboxypeptidase M	Q80V42	Q80V42	50.555	6	114830000	8.2258	0	3	3	3	10.8	10.8	10.8				4304.7	4436.5	4236.9	4187.2	5786.7	5968.3	7230	4962	3487.7	5113.1	3415.8	5200.3	6249.8	5943	6916.7	5794.8	6792.1	6641.3	7184.8	7070.6
	Hapln4	Hyaluronan and proteoglycan link protein 4	Q80WM4	Q80WM4	42.808	7	39997000	68.916	0	4	4	4	17	17	17				4131.8	4043.9	2651	2721.2	6573.1	6190	4810	3638.1	4488.2	5880.3	2548.7	3757.6	6728.4	6064	5148.7	4196.4	6890.3	7783.9	4641.2	5136.2
	Vac14	Protein VAC14 homolog	Q80WQ2	Q80WQ2	88.047	2	21756000	4.9235	0	2	2	2	3.5	3.5	3.5				2780.4	2625.7	755.73	920.58	4182.3	3935.3	1131.4	1256.8	1844	3267.4	636.71	1039.7	4613	3812.8	1515	960.23	5188.4	6225.2	1173.1	1123.4
	Ubap2l	Ubiquitin-associated protein 2-like	Q80X50	Q80X50	116.8	4	74711000	7.2911	0	3	3	3	3.4	3.4	3.4				8585	7513	1465	1530.6	11907	10705	2619.7	2024	6383.3	9578.5	1268.8	1862.6	14651	12118	2532.6	2777	12138	13170	2117.1	2030.5
	C2cd2l	C2 domain-containing protein 2-like	Q80X80	Q80X80	76.328	3	55343000	2.7126	0.00057143	1	1	1	2	2	2				11196	10798	2125.2	2150.8	15356	12824	3473.2	2467.8	9198.4	13825	2305.3	3008.9	18933	16519	4080.8	3466.1	14451	17953	3630.8	3693
	Pip4k2b	Phosphatidylinositol 5-phosphate 4-kinase type-2 beta	Q80XI4	Q80XI4	47.318	3	34563000	8.8935	0	4	2	2	13.2	7	7				2364.2	2462.7	1064.1	1377.5	3753	3470.8	2213	1146.4	1282.4	2989.8	635.04	1210.4	4115.2	3445.7	2050.2	1352.9	6110	5329.4	2834	2894.5
	Atg2b	Autophagy-related protein 2 homolog B	Q80XK6	Q80XK6	231.4	4	43107000	2.7023	0.0005698	2	2	2	1.7	1.7	1.7				10302	8420.7	2723.2	3098.7	11443	10687	3082.6	3077.2	8986.3	10795	2121.7	3045.9	16263	13649	4536.9	4117.1	3651	8397	2948.4	3027.3
	Acad11	Acyl-CoA dehydrogenase family member 11	Q80XL6	Q80XL6	87.365	5	63116000	2.2708	0.002713	1	1	1	2.1	2.1	2.1				19376	16823	2435.6	3398.8	23072	20101	3300.3	2265	13355	20249	2003.1	3758.1	26127	23261	3737.4	4149.5	21640	25810	4104.4	3945.6
	Mppe1	Metallophosphoesterase 1	Q80XL7	Q80XL7	46.012	2	74130000	1.4066	0.0086538	1	1	1	3.3	3.3	3.3				5381.9	4526.9	3599.5	4489.4	3718.2	3156.4	1603.5	4257.1	6195.3	4468.2	4407.8	4803.8	4805.1	5682.9	4001.7	5741.6	458.04	1060.3	507.99	447.35
	Bdh1	D-beta-hydroxybutyrate dehydrogenase, mitochondrial	Q80XN0	Q80XN0	38.299	9	130520000	24.438	0	4	4	4	14	14	14				4993.2	4949.1	1884	1575.4	8016.5	7880	4303.5	1833.2	3856.1	6902	1272.8	1910.4	8734.1	7550.3	2395.4	2236.2	12124	10228	5291.7	4314.3
	Nucks1	Nuclear ubiquitous casein and cyclin-dependent kinase substrate 1	Q80XU3	Q80XU3	26.313	2	101410000	1.4344	0.0072499	1	1	1	3.8	3.8	3.8				13627	13426	5144.3	5848.9	20187	17596	9485.7	5508.2	9394.6	16293	4116.8	6133.2	21219	19278	8756.3	7331.4	23875	24484	9868.8	9488.1
	Glrx5	Glutaredoxin-related protein 5, mitochondrial	Q80Y14	Q80Y14	16.292	7	92213000	12.175	0	3	3	3	29.6	29.6	29.6				865.88	696.63	4938.7	4994.6	1343.2	1177.8	10896	5173.3	931.89	897.83	4483.8	5545.4	1743	1426.8	9133	5998.9	1141.4	1324.9	10187	12449
	Mapk15	Mitogen-activated protein kinase 15	Q80Y86	Q80Y86	60.678	2	81802000	1.9056	0.003104	1	1	1	1.5	1.5	1.5				1583.1	1646.8	1521.9	1500.2	2255.6	2105.1	2540.1	1500.4	1076.8	1785.3	1067.8	1618.7	2397.7	2099.3	2597	1654.4	3654.7	3133.6	3442.6	3263.4
	Bcas1	Breast carcinoma-amplified sequence 1 homolog	Q80YN3	Q80YN3	67.377	43	3874200000	166.04	0	13	13	13	24.3	24.3	24.3				104200	103200	62428	70188	158030	135170	134240	62456	64841	122140	45236	68084	148510	129700	100020	76651	223530	202030	154700	147910
	Pank4	Pantothenate kinase 4	Q80YV4	Q80YV4	91.521	2	24508000	4.2146	0	1	1	1	1.7	1.7	1.7				1868.1	1522.3	1205.5	1570.5	2236.7	1675.5	1891.6	1547.9	1251.1	1959.2	997.82	1458.8	2447	1843.1	1807.3	1928.8	2779.7	2746.7	1956.2	2283.3
	Negr1	Neuronal growth regulator 1	Q80Z24	Q80Z24	37.9	4	9643300	4.5067	0	2	2	2	9.5	9.5	9.5				356.03	442.78	3147.7	2742.7	394.49	394.36	7673.9	2976	111.95	228.51	2014.7	3121.4	549.83	357.49	5659	4015.4	413.75	732.77	10409	9606.5
	Rap2a	Ras-related protein Rap-2a	Q80ZJ1	Q80ZJ1	20.642	7	21851000	5.6888	0	5	2	2	41	15.3	15.3				1421.1	1552.7	1751	2158.8	1864.7	1657.2	3166.3	1907.7	974.27	1566.9	1619.1	1796.9	2043.1	1786.6	1924.7	2186.9	1989.4	2207.4	2893.4	3005.9
	Nfasc	Neurofascin	Q810U3	Q810U3	137.97	78	2030400000	164.78	0	24	24	24	25.4	25.4	25.4				81404	78403	52938	56823	119420	104240	103830	56878	55275	96543	43176	62188	124450	109750	91341	73924	162820	154490	118430	116110
	Nrcam	Neuronal cell adhesion molecule	Q810U4	Q810U4	138.52	14	230300000	15.454	0	4	4	4	4.3	4.3	4.3				29089	27508	18587	20062	38102	31963	29191	18232	20591	33351	14545	23012	43210	40645	31780	26628	43511	45977	36493	34588
	Dlg1	Disks large homolog 1	Q811D0	Q811D0	100.12	7	201880000	8.9655	0	5	4	4	7	6.2	6.2				7917.9	8492.3	20537	22295	13158	10807	37596	21550	6056.8	9546.7	15767	22814	13254	11785	35258	29301	18887	16777	37281	38783
	Srgap3	SLIT-ROBO Rho GTPase-activating protein 3	Q812A2	Q812A2;Q91Z69	124.42	6	86635000	4.8407	0	4	4	4	4	4	4				8284.8	7833.2	3420.4	3628.8	11441	10126	5041.5	3680	6713.8	9778.5	2868.5	3985.7	11590	12354	5578.1	4712.7	12240	13294	5826.6	6029.7
	Tufm	Elongation factor Tu, mitochondrial	Q8BFR5	Q8BFR5	49.508	54	1932400000	117.1	0	19	19	19	42.9	42.9	42.9				67757	65465	49614	54283	97814	84104	98789	54264	47075	77428	40486	58349	98137	90385	83313	72011	121230	119580	107810	106070
	Rnf214	RING finger protein 214	Q8BFU3	Q8BFU3	73.624	2	37969000	1.5894	0.0054241	1	1	1	1.2	1.2	1.2				2893.2	2768	1184.5	1776	3628.7	2409.9	2337.9	1439.3	1778.2	3203.4	1504.2	1724.4	3860.4	3224.9	2329.9	2311.4	3778.3	3721.1	1942.6	2015
	Tnpo1	Transportin-1	Q8BFY9	Q8BFY9	102.36	3	50746000	6.5528	0	2	2	2	3.3	3.3	3.3				4312.2	4580.1	1059	1194.3	6299.8	5432	1937.2	1127.7	3330.9	4997.8	1099.6	1313.4	7597.1	6591.8	1498.2	1035.3	9241	7219.9	2298.2	2439.7
	Erlin2	Erlin-2	Q8BFZ9	Q8BFZ9	37.872	5	72081000	7.1463	0	4	4	4	9.1	9.1	9.1				9132	8315.3	287.84	521.53	11694	10467	904.89	467.54	7118.7	9656	270.06	491.42	13997	13082	971.21	819.41	10718	13365	1384	1227.2
	Hnrnpa3	Heterogeneous nuclear ribonucleoprotein A3	Q8BG05	Q8BG05	39.652	28	449100000	323.31	0	9	9	9	32.5	32.5	32.5				45340	42652	16821	19305	64342	58395	33732	19625	37932	55067	15214	21069	74879	69199	31224	25910	69312	72408	38851	39348
	Psmd11	26S proteasome non-ATPase regulatory subunit 11	Q8BG32	Q8BG32	47.436	6	53876000	4.9877	0	3	3	3	8.3	8.3	8.3				1272	1693.2	773.78	1388.2	1608.6	1795.8	2128	1409.1	867.3	1682.5	1241.6	1305.9	2103.4	1947.6	1795.2	1880.9	2456.1	2573.9	2256.6	1916.1
	Rhot1	Mitochondrial Rho GTPase 1	Q8BG51	Q8BG51	72.241	3	22230000	4.3986	0	2	2	2	5.4	5.4	5.4				2803.2	2669.1	1961.6	1996.6	4519.3	3154.8	3575.2	2237.4	2376.8	3218.9	1436.3	2288.9	4899.1	4041.6	4026.2	3125.9	4176.6	5333.2	2674.4	3302.6
	Sh3bgrl2	SH3 domain-binding glutamic acid-rich-like protein 2	Q8BG73	Q8BG73	12.255	7	40546000	14.395	0	1	1	1	11.2	11.2	11.2				5570.7	5690.1	3912.9	3589.9	8141.3	7397.6	8608.9	3809.4	3148.8	7716	2589.8	3418.3	9417	7648.7	5983.3	4362.3	13369	11380	9870.3	10046
	Zadh2	Zinc-binding alcohol dehydrogenase domain-containing protein 2	Q8BGC4	Q8BGC4	40.528	5	44916000	3.6781	0	2	2	2	7.7	7.7	7.7				2366.6	1961.7	1035.9	1025	3195.6	2412.5	1472.8	943.03	1958.3	2371.6	1055.7	1174.1	3149.2	2773.9	1526.2	1883.6	2600	2940.7	1681.7	1730.5
	Eif4b	Eukaryotic translation initiation factor 4B	Q8BGD9	Q8BGD9	68.839	10	438430000	16.91	0	6	6	6	13.1	13.1	13.1				5720.8	5114.2	13193	16277	8884.7	7646.5	24325	14479	3549.2	6540.5	12035	16509	9313.9	9263.6	25077	20421	13144	12299	24805	26842
	Samm50	Sorting and assembly machinery component 50 homolog	Q8BGH2	Q8BGH2	51.863	15	75097000	21.016	0	5	5	5	15.1	15.1	15.1				8941.4	8907.2	4430.1	5778.9	16147	13255	9233.9	6686.7	5969.2	12757	4247.4	6290.2	16611	13483	8441.7	7693.1	25062	22215	8915.8	9825.2
	Reep1	Receptor expression-enhancing protein 1	Q8BGH4	Q8BGH4	22.284	4	68941000	3.094	0	2	2	2	13.4	13.4	13.4				413.1	267.03	1450.4	1719.1	585.55	499.02	2867.9	2123.4	291.49	394.28	1510.1	2339.9	572.27	530.78	3014.9	2083.7	795.78	849.73	2472.9	2346.4
	Enpp6	Ectonucleotide pyrophosphatase/phosphodiesterase family member 6	Q8BGN3	Q8BGN3	50.618	8	108470000	18.139	0	5	5	5	13.9	13.9	13.9				6961.1	6811.9	615.97	471.28	10329	7974.6	1220.5	295.96	5054.3	7820	236.14	279.28	8605.7	8446.4	1090.3	602.96	11466	11791	1355	1371.4
	Aars	Alanine--tRNA ligase, cytoplasmic	Q8BGQ7	Q8BGQ7	106.91	31	1133500000	44.649	0	16	16	16	19.1	19.1	19.1				63706	59133	34941	40161	90369	79548	68815	37574	41327	72984	28403	44055	98271	85380	63419	52854	118910	117920	74008	74173
	Phyhipl	Phytanoyl-CoA hydroxylase-interacting protein-like	Q8BGT8	Q8BGT8	42.34	18	519640000	19.956	0	7	7	7	23.7	23.7	23.7				31863	30072	17785	21014	43943	39624	39160	19462	23436	35809	14412	20881	49674	43092	30539	26260	52756	52316	51235	46383
		Uncharacterized protein C19orf52 homolog	Q8BGX2	Q8BGX2	29.415	3	82255000	5.3599	0	3	3	3	16.5	16.5	16.5				1542.9	1455.2	2883.7	3505	1966.9	1560.2	5106.7	3588.5	1076.9	1711.2	3239.2	4084.9	1713	1988.1	4931.9	4377.3	2047.4	2259.4	5787.6	5902.7
	Hpcal4	Hippocalcin-like protein 4	Q8BGZ1	Q8BGZ1	22.215	4	16811000	27.861	0	3	2	2	21.5	16.8	16.8				1771.4	1416.6	1453.4	1465.2	2159.4	1754.2	2727.5	1211.2	1160.7	1856	933.05	1146.3	2287.9	2185.7	3203.3	2398.2	2629.7	3360.7	3499.4	2997.1
	Pck2	Phosphoenolpyruvate carboxykinase [GTP], mitochondrial	Q8BH04	Q8BH04	70.527	11	64719000	18.363	0	5	5	5	10.8	10.8	10.8				6653.7	6809.3	4742.6	5009.7	8948	8197.7	8414	5316.4	4827.2	8565.5	3766.9	5981.6	10465	9259.3	8140.4	7304.1	10292	12639	7830.8	7504.3
	Coro2b	Coronin-2B	Q8BH44	Q8BH44	54.936	6	96452000	5.7373	0	4	4	4	9	9	9				5841.5	5843.1	124.8	310.81	9236.4	7690.1	384.57	278.58	4792.9	7653.6	248.62	258.5	10180	9054.3	455.34	440.67	12748	11719	328.31	295.98
	Tiprl	TIP41-like protein	Q8BH58	Q8BH58	31.253	3	133440000	2.2437	0.0027042	2	2	2	7.7	7.7	7.7				9746.7	9659.8	2762.7	3499.1	14020	12159	3878.9	2531.3	6392.1	11784	2596.3	3116.5	15426	13451	4593	4006	17915	19069	4842.3	4358.7
	Slc25a12	Calcium-binding mitochondrial carrier protein Aralar1	Q8BH59	Q8BH59	74.569	91	1913300000	132.21	0	20	20	16	38.3	38.3	32.9				113270	106550	42610	47566	166020	143560	95645	47646	79144	137900	34360	52963	174010	154470	77923	64851	221120	206100	111850	106740
	Atl1	Atlastin-1	Q8BH66	Q8BH66;Q91YH5;Q6PA06	63.377	10	293530000	10.579	0	6	6	6	12.2	12.2	12.2				9189.6	8781.5	7455.7	7704.1	11569	9927.5	11013	7453.9	6222	9606.6	6606.1	7628.2	14121	12428	12163	9739.9	15519	14377	12445	12114
	Echs1	Enoyl-CoA hydratase, mitochondrial	Q8BH95	Q8BH95	31.474	28	291720000	39.797	0	6	6	6	25.5	25.5	25.5				28207	27454	16014	17832	42941	38051	33056	18637	17687	31948	12319	18801	43543	35273	29113	21965	57368	51569	34480	34456
	Atcay	Caytaxin	Q8BHE3	Q8BHE3	42.178	11	215910000	39.929	0	4	4	4	17.5	17.5	17.5				18909	17072	3844.4	4458.8	24483	22443	5816.9	3805.7	16900	20846	3195.8	4695.7	29261	27132	5736.5	4867.4	27923	27685	8924.1	6400.5
		UPF0587 protein C1orf123 homolog	Q8BHG2	Q8BHG2	18.02	4	93125000	9.0714	0	3	3	3	26.2	26.2	26.2				3142.3	2763	3492.1	3152	3730.7	2808.2	5250.8	3120.9	2406.9	3545.5	2793.5	4178.7	4415	3807.1	5091.8	4825	4056.8	5168.9	5723.3	6113.5
	Nipa1	Magnesium transporter NIPA1	Q8BHK1	Q8BHK1	34.105	4	60147000	10.169	0	2	2	2	9.9	9.9	9.9				1047.7	822.12	2686.2	3838.2	1578.4	1593.5	4818.6	3277.5	899.29	1454.5	2734.7	3910.4	1825.9	1450.5	4458.8	4599.3	1174.6	1246.8	4719.1	5500.4
	Psmf1	Proteasome inhibitor PI31 subunit	Q8BHL8	Q8BHL8	29.664	2	2640400	3.4146	0	1	1	1	7.4	7.4	7.4				216.84	382.96	177.19	374.08	236.41	375.79	542.76	335.5	430.23	228.23	294.93	301.4	805.21	387.26	510.38	463.65	557.65	381.29	587.62	298.1
	Ganab	Neutral alpha-glucosidase AB	Q8BHN3	Q8BHN3	106.91	7	98890000	3.7438	0	4	4	4	3.8	3.8	3.8				1925	2433.5	504.82	481.43	3237	2797.3	1406.3	809.3	1303.9	2205.7	712.28	741.82	3904	3468.6	918.55	868.95	5900.2	5457.5	1080	1452.3
	Oscp1	Protein OSCP1	Q8BHW2	Q8BHW2	43.231	3	12600000	1.9572	0.0031381	1	1	1	4.7	4.7	4.7				1321.8	1075.2	1169	1268	1360.7	939.83	1896.4	1784.9	1204.1	1303	1099.3	1658	1557.5	1323.5	2583.8	2237	1436	1188.1	2090.4	2313.2
	Cdca8	Borealin	Q8BHX3	Q8BHX3	32.214	2	0	1.7662	0.0045547	1	1	1	5.5	5.5	5.5				1986.6	2101.4	1137.9	1586.8	2785.8	2205.6	2704.4	1337.1	1552.4	2293.9	1059.8	1510.2	3148.8	2659.4	1945.6	2401.7	3692.2	3944.3	3142.2	3248.4
	Mia3	Melanoma inhibitory activity protein 3	Q8BI84	Q8BI84	213.67	2	34270000	2.275	0.0021727	1	1	1	1	1	1				3540.4	2669.3	2609.8	2889.8	3836.4	3845.9	2978.3	3805.2	3248.1	3643.7	2787	3853.9	4850.5	5103.8	4606.7	4387.2	1533.8	2858.4	2043.7	1692.6
	Cd99l2	CD99 antigen-like protein 2	Q8BIF0	Q8BIF0	25.463	4	30155000	8.3103	0	1	1	1	7.6	7.6	7.6				6291	5767	5481.5	6114.5	7969.4	6925.8	8642.8	6278.9	5003.2	7607.2	5267.7	7684.1	8798.6	7365.2	8946.3	8258.4	6901.2	8442	7796.6	8057
	Comtd1	Catechol O-methyltransferase domain-containing protein 1	Q8BIG7	Q8BIG7	28.96	8	242910000	2.977	0	3	3	3	10.7	10.7	10.7				9341.8	9452.5	8806.2	9686.7	16153	12238	20204	9572.7	6409	11638	8202.5	10903	16038	12701	16215	13464	21495	21973	21822	21557
	Iars2	Isoleucine--tRNA ligase, mitochondrial	Q8BIJ6	Q8BIJ6	112.8	10	90167000	9.2605	0	5	5	5	5.5	5.5	5.5				7703.4	7481.3	5680.8	5771.3	12154	9400.3	8871.3	5634.8	5629.4	9248.9	4375.2	5962.7	12997	10615	8049.3	6962.7	13820	13773	10564	10036
	Zc2hc1a	Zinc finger C2HC domain-containing protein 1A	Q8BJH1	Q8BJH1	35.152	6	84125000	5.3315	0	3	3	3	12.3	12.3	12.3				16995	17358	4806.7	4490.4	23588	19603	7173.9	5015	12049	19081	3952.2	5806.7	25929	22956	7967.5	6495.3	29024	29891	7583.2	7835.8
	Slc6a17	Sodium-dependent neutral amino acid transporter SLC6A17	Q8BJI1	Q8BJI1	81.07	3	164000000	7.3746	0	2	2	2	3.4	3.4	3.4				7105.3	7045.6	1371.3	1444.8	10356	8905.4	2516.5	1414.6	5581.1	8061.7	1309.3	1561	11500	10385	2679.6	2174.1	11646	12858	2712	2382.9
	Sgta	Small glutamine-rich tetratricopeptide repeat-containing protein alpha	Q8BJU0	Q8BJU0	34.322	12	216970000	45.717	0	3	3	3	12.1	12.1	12.1				21027	18321	5841.5	5883.9	25887	22618	8900.4	5962.1	14892	21442	5268.5	6328.3	28873	25141	8361.2	8063.7	27622	31672	8277.3	8410.5
	Psmd5	26S proteasome non-ATPase regulatory subunit 5	Q8BJY1	Q8BJY1	55.971	15	139120000	13.125	0	7	7	7	17.5	17.5	17.5				7204	6915.6	5713.1	6387.4	9778.8	9411.4	9735.6	6239.1	5175.9	8733.6	4880.2	6544.4	11118	9418.1	9154.3	7753.6	10446	9876.8	9274	9009.2
	Ndufv3	NADH dehydrogenase [ubiquinone] flavoprotein 3, mitochondrial	Q8BK30	Q8BK30	11.813	5	238510000	20.5	0	2	2	2	16.3	16.3	16.3				6568.6	6453.5	7459.1	8656.2	9065.9	6913.9	15945	7672.8	4228.1	7940	6570.4	10322	9986.9	8269.5	14037	10907	9103.8	9696.4	20401	20775
	Ahsa1	Activator of 90 kDa heat shock protein ATPase homolog 1	Q8BK64	Q8BK64	38.117	23	390960000	37.901	0	6	6	6	22.8	22.8	22.8				17462	16128	13500	15076	23638	20882	23696	15058	13705	18970	12298	15261	24858	21581	21791	18744	25591	25594	24837	23504
	Ipo5	Importin-5	Q8BKC5	Q8BKC5	123.59	4	33343000	3.727	0	4	4	3	5.7	5.7	3.5				6331.9	6091.8	1042	1163.1	9763.1	7456.8	2090.9	1476.8	3534	7711.3	645.98	1572.2	9391.7	8932.7	2174.5	1799	12243	12250	1097.7	1169.8
	Baiap2	Brain-specific angiogenesis inhibitor 1-associated protein 2	Q8BKX1	Q8BKX1	59.236	5	38276000	12.974	0	4	4	4	9.5	9.5	9.5				1867.9	1888.9	2506.1	2759.6	2831.9	2316.1	4971	3260.1	960.2	1657.9	1837	2527.4	4309.4	3555.8	6449.7	5844.3	3437.6	3516.2	4135.5	4771
	Pdhx	Pyruvate dehydrogenase protein X component, mitochondrial	Q8BKZ9	Q8BKZ9	53.998	22	978970000	101.11	0	8	8	8	18.6	18.6	18.6				30618	29444	20819	22162	45598	36700	42678	23992	20749	36882	16706	26726	46385	39789	37806	31398	57066	54120	44201	44686
	Ablim2	Actin-binding LIM protein 2	Q8BL65	Q8BL65	68.106	10	86698000	28.712	0	5	5	4	13.7	13.7	8.7				11186	12069	2758.1	2959	15960	16074	6384.7	4021.7	9454.5	13691	2668.4	3345.3	17963	18060	6090.9	5496.2	21409	21403	7111.3	6941.6
	Eea1	Early endosome antigen 1	Q8BL66	Q8BL66	160.91	10	79359000	19.658	0	7	7	7	6.1	6.1	6.1				6016.4	6369.7	5081.1	5803.1	9247	7509.7	9051.8	5614.5	4532.3	7286.3	4225.8	6146.2	9898.8	8880.3	9887.7	8518.2	10510	11693	9354.3	9499
	Srsf7	Serine/arginine-rich splicing factor 7	Q8BL97	Q8BL97	30.817	4	12084000	6.8936	0	2	2	1	9.7	9.7	4.5				1825.7	1198.4	1629.9	2010.8	1972.4	2299.9	3613.8	2030.4	1184.9	1900.2	1369.9	1916.7	2558.7	2131.2	3089.7	2352.1	3675.7	3237.7	3442.5	3855.3
	Slc17a6	Vesicular glutamate transporter 2	Q8BLE7	Q8BLE7;Q61983;Q5SZA1;Q8BFU8	64.56	9	249860000	4.4611	0	3	3	2	5.2	5.2	4				19693	23237	2960.9	3671.2	32491	27393	6577.5	3066.8	13982	26545	2066.3	3225.6	32879	30748	5029.2	4403.4	45673	43723	7465.8	7284.3
	Nceh1	Neutral cholesterol ester hydrolase 1	Q8BLF1	Q8BLF1	45.739	7	65888000	9.5455	0	3	3	3	9.8	9.8	9.8				2602.7	2455.7	2555.7	2811.2	3803.4	3170	5609.9	3461.4	2048.2	3083.2	2743.7	3657.1	4036.2	3361.2	4929.2	4094.8	4916.2	4724.9	7103.5	6818.5
	Plcxd3	PI-PLC X domain-containing protein 3	Q8BLJ3	Q8BLJ3	36.313	3	37314000	2.6313	0.00056754	2	2	2	8.7	8.7	8.7				4062.7	3382.6	2329.8	2636.4	4968.4	3882	3843.5	2255.1	2336.9	4073.8	1882.1	2672.1	5667.8	5033.9	3758.7	3114.7	5804	6036.6	4169.6	3891.6
	Lsamp	Limbic system-associated membrane protein	Q8BLK3	Q8BLK3	38.086	33	1642200000	122.39	0	7	7	7	25.8	25.8	25.8				52621	52134	25508	30830	71838	59643	48664	26214	37888	60875	19078	29989	80983	71217	45938	37282	90179	91109	53046	54314
	Cadm2	Cell adhesion molecule 2	Q8BLQ9	Q8BLQ9	47.558	19	623920000	99.195	0	7	7	7	20.2	20.2	20.2				39191	35781	29460	33133	49683	43017	55968	30495	27565	45831	23697	35578	59283	52088	56079	45117	61075	66169	63671	63733
	Me3	NADP-dependent malic enzyme, mitochondrial	Q8BMF3	Q8BMF3	67.098	23	571780000	9.3376	0	7	7	6	15.7	15.7	14.2				19646	18468	13757	16305	29700	25536	26469	17284	17716	24593	13074	18644	35251	29560	27717	25569	35264	36364	25500	24047
	Dlat	Dihydrolipoyllysine-residue acetyltransferase component of pyruvate dehydrogenase complex, mitochondrial	Q8BMF4	Q8BMF4	67.941	104	2386600000	134.37	0	15	15	15	32.2	32.2	32.2				86290	82041	69368	76346	129320	112220	136800	83129	70899	111300	62969	90358	139110	127580	127190	107850	137160	146820	133150	133780
	Rab3gap2	Rab3 GTPase-activating protein non-catalytic subunit	Q8BMG7	Q8BMG7	152.53	5	58052000	3.6366	0	2	2	2	1.3	1.3	1.3				2766	2874.5	2113.7	2006.2	4220.7	3650.9	3247.7	2255.1	2017.7	3133.3	1587.7	2309.4	4626.3	3866.1	3034.3	2976.9	4539	4939.7	3578.7	3441.9
	Lars	Leucine--tRNA ligase, cytoplasmic	Q8BMJ2	Q8BMJ2	134.19	3	12330000	3.2394	0	1	1	1	0.9	0.9	0.9				1024.9	929.58	1661.1	1722.4	1452.3	1283.2	3820.4	2156.9	844.98	1138.7	1513.6	1702.9	2189.5	1665.3	2740.6	2683.7	2210	2135.8	4619.8	4749.1
	Ckap4	Cytoskeleton-associated protein 4	Q8BMK4	Q8BMK4	63.691	4	111330000	3.3219	0	2	2	2	3.8	3.8	3.8				20513	19607	8675.3	9848.2	31012	26505	17217	10362	13920	22907	7425.7	9483.5	34745	29133	17423	14447	27460	32998	14487	15979
	Acbd3	Golgi resident protein GCP60	Q8BMP6	Q8BMP6	60.18	3	63495000	2.1487	0.0026652	1	1	1	2.9	2.9	2.9				5591	4909.2	592.24	935.73	7420.2	7216.3	1116.1	790.11	3918.6	7137.6	644.6	883.51	9101.8	8188.7	1207.1	1078	3980.6	7460.7	1228.8	1012.6
	Hadha	Trifunctional enzyme subunit alpha, mitochondrial;Long-chain enoyl-CoA hydratase;Long chain 3-hydroxyacyl-CoA dehydrogenase	Q8BMS1	Q8BMS1	82.669	56	1140900000	73.246	0	18	18	18	31.1	31.1	31.1				70096	68544	41156	46371	106430	93859	81059	50757	53588	88701	36251	53144	107350	94555	73873	61253	114290	123700	80725	80565
	Kbtbd11	Kelch repeat and BTB domain-containing protein 11	Q8BNW9	Q8BNW9	67.945	2	9067000	2.1916	0.0026867	1	1	1	2.5	2.5	2.5				714.7	642.87	558.89	915.71	944.41	710.01	1182	758.3	590.63	926.69	653.08	840.82	1000.2	831.53	881.24	1035	578.89	844.86	842.7	1101.3
	Nars	Asparagine--tRNA ligase, cytoplasmic	Q8BP47	Q8BP47	64.279	29	244200000	74.937	0	7	7	7	17	17	17				21973	21394	15495	16064	30701	28255	30347	15396	13805	24908	11847	17338	32941	29203	25320	20514	38171	38587	33830	34371
	Rpl24	60S ribosomal protein L24	Q8BP67	Q8BP67	17.779	15	266080000	10.958	0	4	4	4	20.4	20.4	20.4				20563	19913	14478	16966	31661	27764	29534	19178	14295	24491	12764	19123	33439	28716	28494	23741	33976	35943	30442	31586
	Rbfox1;Rbfox2	RNA binding protein fox-1 homolog 1;RNA binding protein fox-1 homolog 2	Q9JJ43;Q8BP71	Q9JJ43;Q8BP71	42.678	3	7186300	2.182	0.0026838	1	1	1	3.8	3.8	3.8				871.96	711.28	1604.5	1223.6	889.83	679.12	2658.5	1711	505.94	764.04	1649.4	1936.4	1119.7	897.82	2334.9	1826.2	1081.9	982.32	2045.1	1853.4
	Rcn2	Reticulocalbin-2	Q8BP92	Q8BP92	37.27	18	142370000	46.418	0	5	5	5	28.1	28.1	28.1				17149	17645	7933.9	9567.6	26989	23561	18160	8731.5	11824	21356	6420.4	10546	28263	26234	15955	12126	35525	35048	20937	20392
	Dmxl2	DmX-like protein 2	Q8BPN8	Q8BPN8	338.2	17	274000000	68.013	0	9	9	9	4.7	4.7	4.7				36992	35098	5574.4	6128.9	57513	46931	10440	6590	26006	42608	4531.9	7559.7	61784	53837	10758	9144.4	66068	71214	11328	11360
	Sgsm1	Small G protein signaling modulator 1	Q8BPQ7	Q8BPQ7	123.19	4	14412000	4.9951	0	2	2	2	2.6	2.6	2.6				657.43	583.36	1022	888	1176.2	800.04	1570	834.3	213.51	845.36	869.03	1328.4	977.5	1156.5	1539.8	1280.8	1388.4	1197.6	1576.9	1802.9
	Ralgapb	Ral GTPase-activating protein subunit beta	Q8BQZ4	Q8BQZ4	165.2	3	3487700	2.885	0	1	1	1	1.3	1.3	1.3				293.86	755.42	808.03	668.68	630.33	635.91	1606	1264.1	403.72	568.62	362.73	747.07	577.54	948.57	1378.8	1610	841.79	704.76	1858.6	1535.6
	Palm2	Paralemmin-2	Q8BR92	Q8BR92	42.095	9	164640000	5.3047	0	7	6	6	21.8	19.9	19.9				11738	10859	5038.9	5620.6	17227	15107	10018	5915.7	5879.9	13443	4573.6	6167.5	17505	16394	8933.8	7407.6	26586	22261	10971	11062
	Clasp2	CLIP-associating protein 2	Q8BRT1	Q8BRT1	140.74	19	272250000	33.711	0	9	9	8	8.9	8.9	8.1				19205	17861	17161	18385	27669	23708	31956	16548	12808	20549	12755	19017	28372	24489	27603	23082	35600	37660	32748	32812
	Ndrg4	Protein NDRG4	Q8BTG7	Q8BTG7	38.508	7	96234000	2.2157	0.002694	2	2	2	7.1	7.1	7.1				6971.2	8107	5434.7	5484	10905	10042	11705	5841.9	4535.3	8454.8	3982.9	6580.2	10996	10769	9634.3	8172.6	14803	12879	12961	12553
	Hsdl1	Inactive hydroxysteroid dehydrogenase-like protein 1	Q8BTX9	Q8BTX9	36.867	6	103850000	4.5676	0	3	3	3	8.5	8.5	8.5				5751.2	5047.5	1397.1	2054.1	7303.7	6984.4	2839.3	1636.4	4068.4	5840.4	922.96	1922.7	7505.5	7386.7	2517.4	2052.4	8143.9	8307.1	2497.8	2421.8
	Gphn	Gephyrin;Molybdopterin adenylyltransferase;Molybdopterin molybdenumtransferase	Q8BUV3	Q8BUV3	83.281	14	529050000	17.699	0	8	8	8	11.1	11.1	11.1				39279	36516	11430	14428	61028	55255	27162	15096	38408	47827	9899.5	15560	61705	58711	24517	19244	68373	64239	27381	26562
	Atp6v1h	V-type proton ATPase subunit H	Q8BVE3	Q8BVE3	55.854	48	1008300000	152.74	0	12	12	12	36.9	36.9	36.9				62850	61188	35511	37812	89935	79098	70498	37044	41139	74913	28807	42496	100250	90638	63616	53895	121560	114780	79796	77367
	Qdpr	Dihydropteridine reductase	Q8BVI4	Q8BVI4	25.57	73	1331300000	169.45	0	8	8	8	49.8	49.8	49.8				124480	118350	88567	96156	174620	153560	162790	99803	88569	144840	73008	104310	175300	160820	142990	123220	188330	198640	166900	164410
	Ppme1	Protein phosphatase methylesterase 1	Q8BVQ5	Q8BVQ5	42.256	7	113830000	24.865	0	5	5	5	20.2	20.2	20.2				10452	9465.6	2015.1	2205.8	15360	11763	3467.5	1983	6707.4	10666	1951.9	2332.5	16087	13128	4239.9	3210	17624	18722	4077.7	4222.6
	Maob	Amine oxidase [flavin-containing] B	Q8BW75	Q8BW75	58.557	13	251800000	9.7681	0	5	5	5	14.4	14.4	14.4				18856	19518	6910.6	7566.1	26448	23113	12571	6795.2	11425	22159	5692.2	7801.6	27078	24921	12124	9657.4	35597	33882	14444	14542
	Aldh5a1	Succinate-semialdehyde dehydrogenase, mitochondrial	Q8BWF0	Q8BWF0	55.968	68	3351300000	97.992	0	14	14	14	34.8	34.8	34.8				111950	109110	71596	79734	165240	141710	151800	76371	74633	132860	57613	84817	159700	147740	120400	95893	223110	202940	170200	169470
	Arrb1	Beta-arrestin-1	Q8BWG8	Q8BWG8	46.972	12	75319000	18.69	0	4	4	4	17.5	17.5	17.5				9828.7	10254	9405.7	10939	14593	13732	16910	10613	7603.4	12783	7009.7	11477	16984	15311	16793	13839	17491	19513	16984	18093
	Acaa2	3-ketoacyl-CoA thiolase, mitochondrial	Q8BWT1	Q8BWT1	41.829	18	194850000	22.631	0	6	6	6	22.2	22.2	22.2				8964.5	8529.1	6300.2	7491.2	11541	10007	11382	7354.7	5846.4	10584	5006.7	7591.4	13480	11409	10516	9355.1	16354	14823	18753	12443
	Slc7a14	Probable cationic amino acid transporter	Q8BXR1	Q8BXR1	83.983	4	174480000	4.5736	0	1	1	1	1.4	1.4	1.4				6058.4	4650.6	4946.4	5331.1	7950.9	6252.8	10054	5303.8	5329.3	5828.2	4726.8	5919.3	9478.9	8226.8	8886.8	7111.5	7656.5	7001.1	10999	11136
	Slc44a2	Choline transporter-like protein 2	Q8BY89	Q8BY89	80.109	3	57464000	1.5533	0.0058737	2	2	2	2.5	2.5	2.5				2394.9	2211.6	1047.6	1246.2	2891.5	3136.7	2215.6	1044.1	1606.2	2836.9	992.76	1229.5	3927.2	3058.7	1577.7	1204.4	3326.6	3679.3	1882.1	2430.5
	Tnr	Tenascin-R	Q8BYI9	Q8BYI9	149.59	116	1876500000	323.31	0	23	23	23	24.8	24.8	24.8				86722	85074	67555	76420	122810	109520	132810	73517	64549	106330	61763	86799	135620	122250	121690	103040	162650	154650	153150	149540
	Dnm3	Dynamin-3	Q8BZ98	Q8BZ98	97.189	31	703920000	27.301	0	16	11	11	22.6	16.3	16.3				34316	33605	11788	13785	46590	41908	21092	13310	27625	39674	10996	13757	50194	47675	19633	16921	54283	55866	21253	21322
	Dcun1d2;Dcun1d1	DCN1-like protein 2;DCN1-like protein 1	Q8BZJ7;Q9QZ73	Q8BZJ7;Q9QZ73	30.068	4	69362000	4.792	0	2	2	2	10	10	10				2770.6	2621	1694.5	1630.7	3529.9	3377.2	2835.8	1896.2	1746.6	2880.2	1490.9	2157.4	4438.6	3573.3	2507	2204.6	4383.5	4538.6	2903.9	3228
	Farsa	Phenylalanine--tRNA ligase alpha subunit	Q8C0C7	Q8C0C7	57.598	4	82943000	2.4695	0.00055432	4	4	3	6.1	6.1	3.9				4840.3	4012	1494.5	1547	6573.5	5824.2	1824.9	1940.9	3328.9	5029.6	1489.2	1926.4	7278.4	5806	2384.5	2124.4	6191.5	7631	1083.5	1276.4
	Vps26b	Vacuolar protein sorting-associated protein 26B	Q8C0E2	Q8C0E2	39.124	7	134790000	5.9319	0	3	3	3	11.9	11.9	11.9				12751	12527	7623.2	8001.8	18006	15348	13908	7701.7	8178.1	14982	6123.5	8379.7	19273	16521	12714	10980	26362	24235	16193	14396
	Tmx4	Thioredoxin-related transmembrane protein 4	Q8C0L0	Q8C0L0	37.131	7	149680000	12.815	0	3	3	3	11.9	11.9	11.9				11487	10082	4866.9	4658.2	15310	14097	8537.4	5538	7998.1	13266	3999.7	5647.1	17515	15485	7948.7	6832.5	21834	20702	9494.4	9215.5
	Asrgl1	Isoaspartyl peptidase/L-asparaginase;Isoaspartyl peptidase/L-asparaginase alpha chain;Isoaspartyl peptidase/L-asparaginase beta chain	Q8C0M9	Q8C0M9	33.95	13	501520000	9.6683	0	6	6	6	20.9	20.9	20.9				24147	21714	16685	19675	30768	25865	26912	16748	18241	27706	14256	20293	34911	31193	26172	24019	34322	39995	28121	27619
	Galnt5	Polypeptide N-acetylgalactosaminyltransferase 5	Q8C102	Q8C102	105.78	4	164010000	1.7204	0.0050403	1	1	1	1.2	1.2	1.2				18035	15876	14587	14360	24101	23081	13532	19484	20058	21825	14907	19676	32888	29936	24407	23692	7350.4	15649	4891.9	6356.1
	Prepl	Prolyl endopeptidase-like	Q8C167	Q8C167	83.193	6	183860000	13.995	0	4	4	4	8.7	8.7	8.7				13899	12255	3931.1	3814.7	17476	14588	6124.6	4247.5	10105	15823	3245.3	4384.7	20275	17736	5974.8	5317.9	17861	19982	6131.9	7078.2
	Thop1	Thimet oligopeptidase	Q8C1A5	Q8C1A5	78.025	9	91139000	13.247	0	5	5	5	10.3	10.3	10.3				3834.7	4480.3	7444	7700	6140.9	5691.5	13328	8077.9	3470.3	5370.3	6118.8	8801	7607.2	6761.4	12269	10181	9280.9	9051.2	13510	13270
	Sept11	Septin-11	Q8C1B7	Q8C1B7	49.694	21	600020000	61.987	0	10	8	4	30.9	24.6	12.5				23343	25431	28172	29834	36993	31694	64831	27315	15825	28433	20216	30589	39953	35406	49469	39061	58177	50462	79561	79048
	Pex5l	PEX5-related protein	Q8C437	Q8C437	63.134	9	128260000	9.9015	0	5	5	5	11.3	11.3	11.3				7562.7	6645.2	3217	3317.8	11524	10873	6252.9	3950.3	5747.7	8996.5	2480.1	3603.4	10998	9216.8	5881.3	4603.4	12711	13849	6131.9	6336.3
	Endod1	Endonuclease domain-containing 1 protein	Q8C522	Q8C522	55.262	30	684750000	26.523	0	8	8	8	23.8	23.8	23.8				34349	32426	21732	24086	47115	43042	39771	24623	27397	41233	18801	27229	49711	44704	36817	31336	52267	54381	38421	38609
	Cfap36	Cilia- and flagella-associated protein 36	Q8C6E0	Q8C6E0	39.599	2	20841000	1.8539	0.0030801	2	2	2	6.7	6.7	6.7				273.45	218.28	971.34	1008.2	341.56	321.85	1640.4	1301.9	270.92	419.89	654.44	1290.4	594.77	462.18	1681.6	1296.5	327.44	283.71	1811.4	2113.7
	Fam126b	Protein FAM126B	Q8C729	Q8C729	58.586	6	44343000	17.06	0	2	2	2	7.2	7.2	7.2				3553.7	3183.4	1279.5	1555	4237.3	4649.9	1994.4	1713.5	2995.7	3748.3	920.89	1383.8	4815.4	4621.6	1669.9	2045.2	4628.5	5669.4	2036.7	2099.6
	Uba6	Ubiquitin-like modifier-activating enzyme 6	Q8C7R4	Q8C7R4	117.96	2	60291000	2.1276	0.0031915	1	1	1	0.9	0.9	0.9				3183.8	3435.3	1947.2	2298.2	4120.4	3282.8	3359.9	2317.8	1946.8	3058.9	1582.7	2200.4	4286.8	4104.6	3072.8	2993	5314.3	5554.1	3666.7	4205.2
	Myef2	Myelin expression factor 2	Q8C854	Q8C854	63.294	7	117420000	6.939	0	3	3	2	5.2	5.2	4.4				8880	8485.1	724.1	485.64	13004	10742	1011.7	417.01	6958.9	10772	271.83	659.96	13731	11788	857.04	466.52	15677	14809	1524.2	1845.6
	Scai	Protein SCAI	Q8C8N2	Q8C8N2	70.274	3	25213000	1.8064	0.0035605	1	1	1	1.8	1.8	1.8				9190.7	9373.5	2708.7	3015	14839	12961	6532.6	3356.2	5766.2	10673	1979.8	3127.6	16384	14718	5515.8	4638.4	23117	20133	6804.7	7060
	Ank2	Ankyrin-2	Q8C8R3	Q8C8R3	426.26	128	2664100000	234.4	0	45	45	41	15.9	15.9	14.6				148800	146490	84522	94869	198740	174750	158840	88653	106380	175080	69504	99240	222970	200270	145690	121850	281440	265130	187770	180050
	Tsr2	Pre-rRNA-processing protein TSR2 homolog	Q8C8T8	Q8C8T8	20.891	3	43809000	4.0285	0	2	2	2	13.6	13.6	13.6				5286.1	5132.4	1445.1	1671.2	6648.5	5893.4	2227.6	1636.3	3509.5	5604.6	1176.7	1716.1	7909.2	7531.6	2074.1	2142.8	8839.5	7829.3	2286.4	2343.4
	Tmem163	Transmembrane protein 163	Q8C996	Q8C996	31.193	9	334310000	25.044	0	3	3	3	16.7	16.7	16.7				9262.9	8398.6	4140.3	4251.9	12334	10854	6451.8	4726.5	8163.4	10508	3563.5	4888.2	13112	12449	6395	5649.4	10637	12959	7257.4	6388.6
	Gan	Gigaxonin	Q8CA72	Q8CA72	67.67	3	11716000	3.1682	0	1	1	1	2.3	2.3	2.3				556.12	192.68	242.69	238.1	633.88	559.06	515.81	214.84	457.56	441.04	328.9	289.08	738.81	513.29	694.15	617.38	236.5	353.66	336.52	414.06
	Pgm2l1	Glucose 1,6-bisphosphate synthase	Q8CAA7	Q8CAA7	70.279	15	91496000	22.622	0	6	6	6	14.8	14.8	14.8				12807	12839	5575.2	5839.9	17484	15343	9688.2	5566.9	8298.2	12931	4310.6	5383.2	18790	16439	8549.7	7609.2	21011	20996	10857	10726
	Iba57	Putative transferase CAF17 homolog, mitochondrial	Q8CAK1	Q8CAK1	38.399	6	54317000	3.2064	0	2	2	2	6.1	6.1	6.1				5637.2	4572.9	2276	2678.3	6620.2	5629.5	4261.6	3754	3853.4	5535.1	2185.5	2907.2	7828	7181.6	4960.8	3851.6	7574.8	7949.9	3765.6	3631.1
	Immt	MICOS complex subunit Mic60	Q8CAQ8	Q8CAQ8	83.899	89	4667300000	230.18	0	26	26	26	33.6	33.6	33.6				165210	160750	100620	113780	240680	214500	205660	115950	122790	206940	89152	128580	261340	236530	185960	151560	308430	297240	232630	226490
	Acat2	Acetyl-CoA acetyltransferase, cytosolic	Q8CAY6	Q8CAY6	41.297	12	430150000	69.131	0	5	5	5	17.9	17.9	17.9				10376	11028	18984	21044	14404	12507	34915	19883	6789.1	12193	14202	21583	16008	13622	30333	26008	20515	18877	41025	40717
	Wdr37	WD repeat-containing protein 37	Q8CBE3	Q8CBE3	55.045	5	35530000	5.5302	0	3	3	3	6.7	6.7	6.7				4691.3	4909.9	1034.8	844.72	7763	6409.6	1258.1	625.61	3860.6	5954.5	606.55	1024.2	7757.5	6996.4	1338.5	859.72	10511	9598.5	1516.1	1572.5
	Abi1	Abl interactor 1	Q8CBW3	Q8CBW3	52.287	13	90902000	9.0273	0	4	4	3	9.1	9.1	7.3				12395	11886	9820	10685	16311	16473	15676	11174	9670.2	14769	8722.3	11506	20184	18445	15802	14975	19119	20865	16639	15390
	Dctn4	Dynactin subunit 4	Q8CBY8	Q8CBY8	53.056	5	64223000	9.7956	0	4	4	4	13.9	13.9	13.9				1701.2	1698.8	1916.9	2232.8	2458.3	2559.7	3868.2	2012.6	1204	1895.2	1452.9	2279.7	2555.8	2539.3	3267.6	3092.3	3276.7	3215.3	4802.5	4037
	H2afy2	Core histone macro-H2A.2	Q8CCK0	Q8CCK0	40.092	6	186210000	4.9925	0	4	4	3	9.4	9.4	7				6869.8	6527.2	1532.6	2066.3	9068.4	8636.4	3076.7	2004.4	4479.1	7727.8	1755.7	2459.9	10275	9168	3041.9	2841.1	12746	12435	3521.3	3652.6
	Tceal5	Transcription elongation factor A protein-like 5	Q8CCT4	Q8CCT4	22.038	9	341240000	4.9674	0	2	2	1	11.5	11.5	7				24138	23222	6201	6520.4	31793	27953	10857	6700.6	18951	29158	4767.8	7313.5	36714	35576	10840	9565.4	34736	39062	11479	12492
	Txnl1	Thioredoxin-like protein 1	Q8CDN6	Q8CDN6	32.237	15	252730000	24.961	0	6	6	6	37	37	37				15811	16174	11572	13239	24038	20740	25786	11773	11023	20367	9425.3	14010	24740	22635	21143	15456	39519	34265	30917	29104
	Nrn1	Neuritin	Q8CFV4	Q8CFV4	15.353	2	49461000	1.4203	0.0072394	1	1	1	5.6	5.6	5.6				2763.8	2394	1660.1	1524.1	3184.2	2537.3	2689	1338.7	1861.5	2812.1	1119.3	1869.9	4348.6	3715.8	2924.2	2586.3	3026.4	3314.3	2152.1	1907.7
	Akr7a2	Aflatoxin B1 aldehyde reductase member 2	Q8CG76	Q8CG76	40.612	15	243560000	18.854	0	5	5	5	16.6	16.6	16.6				31038	32042	13383	15612	45459	41275	25040	16896	21429	36108	11932	16876	48267	46057	25390	22032	48813	51359	22963	23486
	Ppm1f	Protein phosphatase 1F	Q8CGA0	Q8CGA0	49.61	7	72631000	7.1875	0	4	4	4	10.6	10.6	10.6				6939.8	5956.1	2238.4	1761.4	8402.4	7230.4	3064.1	1973.2	4927.5	6667.6	1493	1985.2	9020.8	8133.6	2927.5	2958.6	8626.1	9301.3	3236.6	2874.9
	Eprs	Bifunctional glutamate/proline--tRNA ligase;Glutamate--tRNA ligase;Proline--tRNA ligase	Q8CGC7	Q8CGC7	170.08	5	76415000	4.7154	0	4	4	4	3.2	3.2	3.2				5920.2	5112.1	1405.9	1895.8	8379.1	6565.5	3738.1	1667.6	4484.1	6414.7	1431.2	2020.9	9353.1	7343.4	3197.9	2862.2	7834.5	8821.6	3682.9	4131.6
	Wdr47	WD repeat-containing protein 47	Q8CGF6	Q8CGF6	102.31	3	2456300	12.802	0	1	1	1	1.4	1.4	1.4				4029.2	3433.4	1324.9	1326.7	5487.7	5023	2586.1	1522.1	2765.7	4607.6	1005.2	1716.4	6126.8	5429.2	2100.1	2353.2	5618	5774.7	2099.4	2447.4
	Lonp1	Lon protease homolog, mitochondrial	Q8CGK3	Q8CGK3	105.84	11	126680000	12.491	0	6	6	6	6.8	6.8	6.8				4775.5	5146.2	7042.2	8263.8	7024.5	6522.7	14383	8367.9	2857	5712.4	5737.6	8378.4	7781.3	7164	12699	10622	9821.8	9398.3	13743	16066
	Hist3h2ba;Hist3h2bb;Hist2h2be	Histone H2B type 3-A;Histone H2B type 3-B;Histone H2B type 2-E	Q9D2U9;Q8CGP0;Q64524	Q9D2U9;Q8CGP0;Q64524	13.994	4	36832000	3.1132	0	8	2	2	53.2	7.9	7.9				6800.3	7230.7	2302.7	1996.6	11033	8977.9	3165.8	1765.7	5083.7	9779	1643.8	2462.7	9522.6	8725.9	3293.8	2261.2	16307	13800	4252	3639.6
	Tph2	Tryptophan 5-hydroxylase 2	Q8CGV2	Q8CGV2	55.858	3	14389000	3.969	0	1	1	1	4.5	4.5	4.5				4553.1	4497.6	1996.5	2146.3	5826.4	5104	2724.5	1645.3	2480.2	3763.7	1052.2	1804.9	6159.2	6096.8	2649.5	2195.4	5311.4	5776.2	2274.4	2589.8
	Ogt	UDP-N-acetylglucosamine--peptide N-acetylglucosaminyltransferase 110 kDa subunit	Q8CGY8	Q8CGY8	116.95	11	189330000	31.926	0	7	7	7	9.8	9.8	9.8				10535	9270.7	2173	1850.3	13892	11713	2716.8	1825.4	8148.2	11241	1486.2	2213.4	15982	13861	3520.7	3027.2	14279	16048	2410.2	2554.9
	Synj1	Synaptojanin-1	Q8CHC4	Q8CHC4	172.62	53	1235500000	232.57	0	21	21	21	17.3	17.3	17.3				68012	68059	43041	49120	97151	85665	89681	45754	44698	80165	34049	51184	105010	94501	79275	65211	141980	127790	101640	104110
	Sept8	Septin-8	Q8CHH9	Q8CHH9	49.812	25	634320000	87.847	0	11	11	9	30.3	30.3	24				28366	26011	22462	24727	38132	33833	45211	22039	18112	30993	18611	25471	42380	36152	36994	30291	50541	46874	54910	51763
	Pgp	Phosphoglycolate phosphatase	Q8CHP8	Q8CHP8	34.54	20	237610000	37.954	0	5	5	5	23.4	23.4	23.4				21380	19291	8842.1	9394.2	26885	24296	15768	8989.6	16085	22550	8127.5	9933.2	28790	26152	13411	11525	26670	29608	16733	15124
	Rftn2	Raftlin-2	Q8CHX7	Q8CHX7	54.971	4	43868000	4.1943	0	2	2	2	6.6	6.6	6.6				1598.9	1758.8	1789.8	1534.7	2589.2	1854.5	2904.5	1701.3	1433.7	2261.3	1351.2	1808.7	2726.9	2243.5	2229.7	2286	3319.8	3035.6	3255.7	3342.5
	Pygb	Glycogen phosphorylase, brain form	Q8CI94	Q8CI94	96.729	102	2120100000	126.17	0	27	27	23	35.2	35.2	30.7				116410	114160	59189	65829	170350	142510	122070	61293	78912	134920	44892	67826	172870	151960	103010	79732	243200	214430	143060	137440
	Fermt2	Fermitin family homolog 2	Q8CIB5	Q8CIB5	77.8	4	31817000	1.4632	0.0067764	2	2	2	4.9	4.9	4.9				5170.1	4547.3	1329	1701.5	7281.2	6404.5	2985.9	1867	3508.6	5677.8	1281.6	1777.7	8800.3	8859	2691.8	2453.7	5447.5	7130.7	1945	3208.1
	Iglon5	IgLON family member 5	Q8HW98	Q8HW98	36.766	2	20185000	3.1218	0	1	1	1	3.3	3.3	3.3				1201.5	1326.5	1306	1099	1914	1616.1	2529.2	1159.1	845.9	1620	824.64	1447.6	2341.3	1744.1	1578.5	1628.4	2700.3	2398.4	3488	3008.8
	Hmgcs1;Hmgcs2	Hydroxymethylglutaryl-CoA synthase, cytoplasmic;Hydroxymethylglutaryl-CoA synthase, mitochondrial	Q8JZK9;P54869	Q8JZK9;P54869	57.568	3	49434000	2.0721	0.0031746	2	2	2	3.8	3.8	3.8				3802.2	4060.1	1328.2	1736.2	6226.9	5565	2852	1560.7	2538	5071.2	1294.3	1830.7	6525.1	5712	2629.3	2127.4	7182.8	7220.8	3162.4	2957.8
	Acad9	Acyl-CoA dehydrogenase family member 9, mitochondrial	Q8JZN5	Q8JZN5	68.721	11	74026000	10.557	0	5	5	5	11.2	11.2	11.2				12804	12158	2763.9	2847.8	18364	17442	5855.8	3009.2	8721.9	15450	2248.8	3661.9	19604	16693	4430.9	4643	20964	22015	5511.1	5276.1
	Afg3l2	AFG3-like protein 2	Q8JZQ2	Q8JZQ2;Q920A7	89.518	14	181620000	23.248	0	7	7	7	9.6	9.6	9.6				27861	27958	12005	13189	42110	35892	23079	13151	21051	36145	10670	15864	44836	38562	22248	19118	48436	48805	24331	23644
	Eif3b	Eukaryotic translation initiation factor 3 subunit B	Q8JZQ9	Q8JZQ9	91.369	4	136560000	76.743	0	3	3	3	6.5	6.5	6.5				1268.2	983.06	997.25	668.52	2003.3	1461.5	1944.4	1115.2	1362.2	1591.1	625.62	1089	2094.1	2011.4	1665.8	1478.6	1490.7	1735.9	2249.6	1769.1
	Slc25a1	Tricarboxylate transport protein, mitochondrial	Q8JZU2	Q8JZU2	33.931	4	73346000	4.5721	0	2	2	2	6.1	6.1	6.1				12795	13826	5629	6386.4	19862	17308	14250	5747.3	8738	17119	4261.1	7366.4	20003	18779	10049	8160.5	29216	26923	16452	16705
	Scamp1	Secretory carrier-associated membrane protein 1	Q8K021	Q8K021	38.028	15	183960000	20.291	0	5	5	5	26.6	26.6	26.6				25289	25227	14269	16685	33940	31064	25257	15290	17668	30170	11788	16804	40702	36732	26149	22164	39800	45352	28172	28089
	Faim2	Protein lifeguard 2	Q8K097	Q8K097	35.257	3	13459000	2.8654	0	1	1	1	6.9	6.9	6.9				1239.1	1928.2	3868	4319.7	2605.3	2686.7	9769.4	3972.5	787.99	1782	2347.9	4168.5	2319.8	2281.4	7381	5867.9	2985.7	2964.4	10724	10156
	Fgb	Fibrinogen beta chain;Fibrinopeptide B;Fibrinogen beta chain	Q8K0E8	Q8K0E8	54.752	3	21465000	6.0154	0	2	2	2	6.4	6.4	6.4				5360.5	4912.4	402.7	173.07	9769.4	8064.1	679.16	354.3	4481.4	7282.8	252.09	275.93	10215	9212.8	800.41	447.97	11390	13129	1192.7	936.21
	Phyhip	Phytanoyl-CoA hydroxylase-interacting protein	Q8K0S0	Q8K0S0	37.554	3	15032000	4.3803	0	2	2	1	10	10	3.6				2747.9	2380.1	474.37	620.67	3299.4	3277.4	864.63	447.22	1484.7	2636.9	506.47	642.42	3994.3	3510.1	1152.8	676.67	5057.6	4842.7	943.73	1105.9
	Rtn1	Reticulon-1	Q8K0T0	Q8K0T0	83.571	53	1288700000	81.731	0	14	14	14	25.5	25.5	25.5				75913	77117	48118	53312	107330	94467	80997	48067	53204	90044	40751	58688	121220	109100	86334	71891	167200	149030	96656	91592
	Hspa12a	Heat shock 70 kDa protein 12A	Q8K0U4	Q8K0U4;Q9CZJ2	74.87	87	3109600000	261.18	0	20	20	20	37.9	37.9	37.9				115330	110330	92019	101710	155540	136840	162880	105810	84189	135300	79258	114130	169540	152630	157770	133720	179260	181100	165850	164730
	Taco1	Translational activator of cytochrome c oxidase 1	Q8K0Z7	Q8K0Z7	32.314	2	32050000	2.2908	0.0021751	1	1	1	4.1	4.1	4.1				425.13	400.95	475.94	478.94	456.86	731.55	858.84	497.35	279.37	486.06	358.32	561.15	754.06	630.92	527.3	553.44	1281.3	1100.5	1240.2	983.96
	Pdxk	Pyridoxal kinase	Q8K183	Q8K183	35.015	40	1292500000	35.571	0	9	9	9	39.1	39.1	39.1				46933	47525	37786	41961	66800	57077	74824	36400	29239	52168	27314	42377	74144	62428	65916	54527	90982	91107	80008	85544
	Trnt1	CCA tRNA nucleotidyltransferase 1, mitochondrial	Q8K1J6	Q8K1J6	49.895	3	13336000	1.8114	0.003055	1	1	1	4.4	4.4	4.4				1755.9	1779.8	2190.2	2202.5	2769.4	2486.9	3430.4	2075.6	1464	1988.7	1649.1	2730.3	2881.1	2525.3	3528.2	3141	3251.3	3485.6	4115.2	3704.6
	Dnm1l	Dynamin-1-like protein	Q8K1M6	Q8K1M6	82.657	51	618460000	110.94	0	20	20	19	36.3	36.3	34.9				42873	44342	23910	27397	64475	57216	51305	25476	29474	52045	19122	31332	67742	63794	44587	35709	92405	85252	60747	57032
	Coq9	Ubiquinone biosynthesis protein COQ9, mitochondrial	Q8K1Z0	Q8K1Z0	35.082	6	93207000	38.771	0	3	3	3	12.8	12.8	12.8				5476.5	5795.3	1877.7	2850.4	8630.3	7987.1	5501.3	2852.5	3144	6601.9	2105.9	3203.8	8791.9	7865.6	4621.8	3573.4	13688	12211	6644.8	6168.6
	Pacs1	Phosphofurin acidic cluster sorting protein 1	Q8K212	Q8K212	104.83	6	76747000	8.5432	0	3	3	3	5.2	5.2	5.2				6060.7	6039.4	4617.4	5457	8726.4	8230.3	10744	5056.6	3874.1	7095.3	3280.1	5716.6	10121	9053.1	8362.3	6736.5	12656	12306	12485	12666
	Anln	Actin-binding protein anillin	Q8K298	Q8K298	122.79	7	157600000	6.6533	0	4	4	4	3.7	3.7	3.7				8177.8	7286.6	6617.7	7054	9350.6	7998.6	10873	7254.5	4813.9	8038.2	5815	8597.9	10822	9280	10257	9228.7	8888.6	11141	11020	11116
	Sdha	Succinate dehydrogenase [ubiquinone] flavoprotein subunit, mitochondrial	Q8K2B3	Q8K2B3	72.585	91	2220000000	144.42	0	19	19	19	46.2	46.2	46.2				118230	115370	66077	73754	176180	158520	138330	75279	91499	147110	53727	83422	184080	164920	118630	98011	208300	212890	153010	148790
	Hacd3	Very-long-chain (3R)-3-hydroxyacyl-CoA dehydratase 3	Q8K2C9	Q8K2C9	43.131	5	115950000	4.3717	0	3	3	3	9.4	9.4	9.4				1803.7	1369.5	1111.7	1505.3	2149.2	1574.1	2227.6	1774.8	1008.5	1769.4	1057.4	1491.7	2560.3	2052.1	2446.8	2194.7	3273.5	2307.3	1956.4	1634.8
	Fntb	Protein farnesyltransferase subunit beta	Q8K2I1	Q8K2I1	48.819	2	10887000	1.6358	0.0054536	1	1	1	3.7	3.7	3.7				949.47	975.36	938.7	1465.8	1228.9	1612.7	2211.3	1182.9	766.66	1126.4	902.86	1113	1625.7	1344.4	2144.7	1621.9	1571	1653.6	2392.5	2314.8
	Agfg1	Arf-GAP domain and FG repeat-containing protein 1	Q8K2K6	Q8K2K6	58.042	9	283710000	26.166	0	4	4	4	9.3	9.3	9.3				14418	12576	3658.7	3752.9	18266	16251	6194.3	3634.8	9408.3	15916	2995.7	4776.7	21098	19225	6576.8	5300	20186	23009	7130.8	6605.7
	Nmral1	NmrA-like family domain-containing protein 1	Q8K2T1	Q8K2T1	34.376	11	131980000	7.4925	0	4	4	4	14.2	14.2	14.2				12436	11788	8687.6	9176	16784	15232	14050	9298.6	9254.1	13930	7472.2	10360	18378	15466	14105	11710	16916	19622	14488	13455
	Matr3	Matrin-3	Q8K310	Q8K310	94.629	28	967830000	43.14	0	12	12	12	18.4	18.4	18.4				31836	27854	20801	23427	38933	35451	37141	24830	25818	34226	20824	26365	45462	42885	37455	32609	43234	42545	40146	37546
	Plcl2	Inactive phospholipase C-like protein 2	Q8K394	Q8K394	125.77	4	41611000	9.0717	0	3	3	3	4.1	4.1	4.1				1004.8	1131.5	1167.3	1425.3	885.76	750.37	2114.1	1140.2	938.36	1066.4	1118	1405.7	1289.7	1920.9	2124.1	1918.4	934.86	1015.6	2218.7	2196.9
	Ahi1	Jouberin	Q8K3E5	Q8K3E5	119.65	4	103950000	15.358	0	4	4	4	5.2	5.2	5.2				4051.1	4289.7	938.09	1140.6	7005.3	6071.3	1511.4	957.32	2046.1	4527	683.88	951.8	6935.2	5268.5	1218.6	1172.4	12960	11925	1898.5	2097.3
	Ndufs8	NADH dehydrogenase [ubiquinone] iron-sulfur protein 8, mitochondrial	Q8K3J1	Q8K3J1	24.038	22	381960000	30.655	0	3	3	3	17.9	17.9	17.9				29363	28200	19240	21706	45203	38776	43253	22565	21597	36541	17499	25082	45330	38985	32634	28890	59036	56496	48522	47173
	Stxbp5	Syntaxin-binding protein 5	Q8K400	Q8K400	127.65	5	10682000	5.2422	0	1	1	1	2	2	2				1308.2	1533	2391.2	2337.8	1650	1652.5	4129.6	2426	404.23	1260.3	1629.1	2217.6	2001.6	1739.4	4302.3	2395	1629.5	2453.2	3929	4000.4
	Lgi3	Leucine-rich repeat LGI family member 3	Q8K406	Q8K406	61.817	8	152960000	14.343	0	5	5	5	12.2	12.2	12.2				7136.5	7267.6	3975.4	4170.4	11686	9665.1	9244.7	4990.6	5106.2	9685.9	3339.2	4738	10814	9991.3	6937.4	5704.3	13557	13678	8879.7	8839.4
	Slc8a2		Q8K596	Q8K596	100.71	17	436880000	12.996	0	2	2	2	3	3	3				10213	10443	5593.2	6064.1	13523	11165	10313	6106.4	7374.9	11224	4649.5	6892.6	18280	16227	11862	9149.1	19455	18371	12028	12597
	Hibch	3-hydroxyisobutyryl-CoA hydrolase, mitochondrial	Q8QZS1	Q8QZS1	43.037	10	130830000	14.64	0	5	5	5	14.5	14.5	14.5				8014.7	8179.9	7926.9	9188.2	11920	10951	15864	8134	5483.1	9457.6	6010.8	9425.8	11456	11155	13984	11041	17386	15402	15740	17401
	Acat1	Acetyl-CoA acetyltransferase, mitochondrial	Q8QZT1	Q8QZT1	44.816	69	2167200000	146.99	0	15	15	15	42.5	42.5	42.5				139850	136000	55637	61251	206820	186840	121240	59470	101050	175330	44733	65048	218670	198440	99955	78823	301150	277480	150280	150720
	Eif3l	Eukaryotic translation initiation factor 3 subunit L	Q8QZY1	Q8QZY1	66.612	3	21157000	2.2526	0.0027086	1	1	1	1.6	1.6	1.6				2894.5	2664.3	3316.3	3913.5	5056.1	4578.3	8344.7	3799.5	1828.5	3340.9	2529.1	3995.6	5651.6	4316	7150.4	4896.4	7207.4	6550.3	9331.7	9525.5
	Mapre2	Microtubule-associated protein RP/EB family member 2	Q8R001	Q8R001	36.946	7	330940000	13.739	0	7	6	6	36.2	33.1	33.1				12399	11353	6805	6597.6	15786	13537	8503.7	6890.9	8501.1	13714	5811	7964.5	17821	15557	10410	8236.9	23785	21003	8277.7	8651.3
	Blmh	Bleomycin hydrolase	Q8R016	Q8R016	52.511	7	51771000	6.0183	0	3	3	3	9	9	9				1387	1754.3	2572.8	3356	2272.8	2209	5705.2	2946.1	1585.4	1593	2081.9	2620	2659.6	2810.1	4599.9	4097.5	3564	3414.7	8264.8	6930.3
	Hnrnpl	Heterogeneous nuclear ribonucleoprotein L	Q8R081	Q8R081	63.963	13	143310000	15.631	0	5	5	5	10.9	10.9	10.9				17074	19827	8035.9	8618.6	29461	26102	20075	8614.8	11692	22761	6038.6	8647.8	31454	28080	15625	12199	46196	39538	29464	26523
	Kiaa0513	Uncharacterized protein KIAA0513	Q8R0A7	Q8R0A7	46.318	5	53689000	2.5086	0.00055772	2	2	2	3.9	3.9	3.9				4131.8	4398.6	2418.6	2305.5	6317.4	5782	3897.7	2802.5	3544.6	5567.3	1698.8	2945.9	7425.4	6701.2	4217.4	3572.8	7039.5	7452.3	4324.2	4405.4
	Aamdc	Mth938 domain-containing protein	Q8R0P4	Q8R0P4	13.244	6	110230000	5.2151	0	3	3	3	29.5	29.5	29.5				20983	19173	5345.4	5679.7	29818	26105	10693	5119.2	12780	22379	4069.3	5367.7	28856	25114	8132.4	6783.3	34787	35033	12788	13261
	Iqsec1	IQ motif and SEC7 domain-containing protein 1	Q8R0S2	Q8R0S2;Q5DU25	108.01	20	498170000	25.35	0	11	11	10	12.9	12.9	12.2				7934	7874.2	20876	22023	12622	10666	33781	22213	6811.4	10516	18575	25237	13681	11618	33641	28714	15624	15400	35289	35314
	Aldh1l1	Cytosolic 10-formyltetrahydrofolate dehydrogenase	Q8R0Y6	Q8R0Y6;Q8K009	98.708	72	1019800000	136.69	0	26	26	26	37	37	37				78193	74815	56601	61866	107180	94065	106900	60717	50522	84936	43784	61326	103060	94372	87589	72071	127240	124650	115340	108950
	Flad1	FAD synthase;Molybdenum cofactor biosynthesis protein-like region;FAD synthase region	Q8R123	Q8R123	54.766	2	13323000	3.7158	0	2	2	2	6.7	6.7	6.7				878.44	982.42	339.23	331.74	1520.4	1562	451.18	115.61	960.14	1423.8	245.17	402.31	1806.4	1730.1	262.12	347.08	1984.9	2147.7	370.84	369.97
	Sccpdh	Saccharopine dehydrogenase-like oxidoreductase	Q8R127	Q8R127	47.129	15	315620000	44.442	0	6	6	6	15.9	15.9	15.9				16564	15927	10234	10174	22204	20474	17803	11428	11612	20978	9393.4	12655	23676	20845	16262	13785	32578	28825	19767	18178
	Apeh	Acylamino-acid-releasing enzyme	Q8R146	Q8R146	81.58	2	8557500	4.4155	0	1	1	1	2.5	2.5	2.5				1038.3	746.28	379.8	633.59	1398.2	1428.5	1221.6	667.51	553.29	1225	589.31	489.72	1595.2	1508.7	720.93	1097.8	1881.7	1869.7	1367.1	1184.1
	Syngr3	Synaptogyrin-3	Q8R191	Q8R191	24.561	12	874140000	21.459	0	3	3	3	16.2	16.2	16.2				27633	28074	16357	17129	37950	33984	29686	16794	19989	32605	12984	17710	42935	38436	26317	23462	55706	51189	35779	34647
	Eif3c	Eukaryotic translation initiation factor 3 subunit C	Q8R1B4	Q8R1B4	105.53	6	60859000	4.6754	0	3	3	3	3.6	3.6	3.6				10529	9080.8	1606.8	1802.7	13121	11344	2617.8	2002.8	8821.7	10916	1494.8	2115.9	15145	14794	2277.7	2711	11475	14505	1950.3	1931.5
	Uqcr10	Cytochrome b-c1 complex subunit 9	Q8R1I1	Q8R1I1	7.4454	11	253890000	11.784	0	1	1	1	26.6	26.6	26.6				13199	13674	7708.2	8502.5	20189	16852	15311	8613.1	9275.4	16498	5679.3	9042.4	20350	17179	13367	10521	20877	23980	14144	14763
	Dync1li1	Cytoplasmic dynein 1 light intermediate chain 1	Q8R1Q8	Q8R1Q8	56.614	17	235000000	14.587	0	7	7	7	19.5	19.5	19.5				10336	9669.4	10694	12658	15254	12390	23810	11464	7218.5	11970	8941.8	12160	15276	14443	20358	15950	18937	19003	30977	28909
	Ap3m2	AP-3 complex subunit mu-2	Q8R2R9	Q8R2R9;Q9JKC8	46.916	5	49120000	10.019	0	3	3	3	8.1	8.1	8.1				3841.7	3938.7	1107.5	823.61	6095.3	5085.6	1364.9	738.7	2436.9	4462	810.15	981.62	6399.7	6655.6	1016.2	1114.8	8119.4	7434.1	2630.8	2635.3
	Ubqln1	Ubiquilin-1	Q8R317	Q8R317	61.976	6	62345000	43.382	0	2	2	2	7	7	7				3933.7	3129.4	4429.7	5419.8	4713.6	4162.8	8667.6	5507.1	2924.5	4590.9	3648.5	5668.9	5957.8	5031	7847.1	7023.9	5325.3	5997.2	6998.4	8052.1
	Pspc1	Paraspeckle component 1	Q8R326	Q8R326	58.758	10	152430000	9.669	0	6	6	5	15.7	15.7	14.3				10300	10157	5285.9	5492.6	14420	13118	11980	5872.1	7369.7	12438	3659.1	5645.3	16827	14827	9305.8	8261.8	15915	17650	13510	12820
	Rab11fip5	Rab11 family-interacting protein 5	Q8R361	Q8R361	69.552	5	102600000	3.2221	0	2	2	2	4.5	4.5	4.5				14256	12083	2361.9	2876.2	21037	17670	4199.9	3013.6	9867.4	16035	1635	3586.7	24117	20007	3203.5	4274.6	19391	24292	4641.2	3503.1
	Igsf8	Immunoglobulin superfamily member 8	Q8R366	Q8R366	65.01	46	1400000000	77.203	0	9	9	9	20.9	20.9	20.9				41671	39418	26584	29019	56350	49859	50354	28804	28255	45198	21918	30188	58153	50935	43423	36402	78087	71887	56161	53539
	Aspa	Aspartoacylase	Q8R3P0	Q8R3P0	35.344	15	367420000	54.804	0	6	6	6	25.6	25.6	25.6				13446	13119	10375	11108	17840	15745	19850	11343	9190	16432	7775.5	13101	17806	16357	17158	14700	24768	22739	22881	22339
	Exoc1	Exocyst complex component 1	Q8R3S6	Q8R3S6	101.89	2	27848000	1.5583	0.0058824	1	1	1	1.2	1.2	1.2				2328.6	1970.5	1301.7	1301.3	2746	2480.7	1246	1158.4	1654.8	2385.3	793.62	1597.8	3313	3127.6	1689.4	1788.5	2635.1	2975.6	1513.9	1757.4
	Sh3glb2	Endophilin-B2	Q8R3V5	Q8R3V5	44.503	22	563060000	17.541	0	8	8	7	21.5	21.5	19.5				20392	20776	14593	15461	30637	27652	28576	15803	12723	24857	11330	18127	32265	29109	25651	19155	53394	39317	39077	32100
	Cadm4	Cell adhesion molecule 4	Q8R464	Q8R464	42.723	37	692670000	135.53	0	8	8	8	38.1	38.1	38.1				53084	49789	25453	28700	74632	63886	48790	28223	38601	60149	21899	29375	72805	67611	40426	35891	99620	92166	54438	54791
	Clybl	Citrate lyase subunit beta-like protein, mitochondrial	Q8R4N0	Q8R4N0	37.548	5	87170000	10.217	0	4	4	4	14.8	14.8	14.8				9141.4	8209.2	1726.8	1395.7	11957	10612	3852.8	1859.9	5920.5	9930.7	1031	2056.1	13137	11996	2833.6	2142	14745	14595	4593.4	4790.7
	Sh3kbp1	SH3 domain-containing kinase-binding protein 1	Q8R550	Q8R550	78.169	3	26226000	109.58	0	1	1	1	2.3	2.3	2.3				823.12	795.27	883.85	1000.1	1120.2	889.54	1927	943.45	599.8	965.41	428.09	971.83	1702.1	1226	1470.4	1068.9	2098	1753.2	1857.6	1763.6
	Snap47	Synaptosomal-associated protein 47	Q8R570	Q8R570	46.524	22	254060000	88.523	0	7	7	7	25.4	25.4	25.4				27519	25691	14888	16946	36946	31615	27377	15819	19364	29495	12537	18428	40642	34759	25372	21571	42011	43111	27732	26920
	Prpsap2	Phosphoribosyl pyrophosphate synthase-associated protein 2	Q8R574	Q8R574	40.88	7	127850000	4.9169	0	4	4	3	14.4	14.4	10.6				4732.6	4573.2	7050.9	8545	6387.2	5622	11518	8542.8	2949.8	5442.4	6281.3	8487.7	7022.2	6583.8	11809	10616	8788.4	9080.4	11242	11740
	Actr1b	Beta-centractin	Q8R5C5	Q8R5C5	42.281	14	177870000	54.442	0	5	4	4	20.5	17.8	17.8				9601.1	9107.7	8979.6	10480	14134	13120	18983	9843.7	5597.5	12319	6878.6	10447	15179	11633	16785	12813	18312	19230	21836	21247
	Usp15	Ubiquitin carboxyl-terminal hydrolase 15	Q8R5H1	Q8R5H1	112.32	3	66266000	1.9461	0.0031348	2	2	2	2.1	2.1	2.1				7580.1	6817	1283.7	1148.8	10490	9055.8	2313.5	969.83	6153.6	9234.7	754.5	1183.4	12985	9824.1	1855.4	1371.4	6459.5	11210	2372.6	2242.9
	Arl6ip5	PRA1 family protein 3	Q8R5J9	Q8R5J9	21.557	3	95289000	2.5067	0.00055741	2	2	2	9.6	9.6	9.6				5219.1	5323.3	1542.4	1645.4	6901	6611.5	2271.6	1934.9	3694.6	6323.5	1544.2	2185.3	7472.4	6423.7	2741.8	2868.5	10281	9347.6	2171.1	1798.8
	Cadm1	Cell adhesion molecule 1	Q8R5M8	Q8R5M8	49.788	5	17871000	3.9039	0	1	1	1	2.9	2.9	2.9				2874.1	2929.5	934.82	1288.2	3377.9	3214.2	2487.6	1285.9	2026.5	3497.5	1263.1	1502.2	4051.4	3357.1	1856.6	1339.4	5914.9	4772	2634.3	2791.8
	Cops8	COP9 signalosome complex subunit 8	Q8VBV7	Q8VBV7	23.255	7	70877000	5.2606	0	2	2	2	16.3	16.3	16.3				5817	5775.8	5618.5	5746.5	8264.2	7231.6	10356	5346.1	4072.1	6517.1	5016.1	6805.4	8815	7964.6	9371.8	8252.5	8312.9	9668.3	10797	10940
	Cd207	C-type lectin domain family 4 member K	Q8VBX4	Q8VBX4	37.621	5	122400000	1.42	0.0072359	1	1	1	6.3	6.3	6.3				27600	21900	17749	18722	21639	20184	5212.1	23533	30702	26427	24349	26157	25010	27056	18740	29416	4402.5	5869.4	2199.7	2193.4
	Clptm1	Cleft lip and palate transmembrane protein 1 homolog	Q8VBZ3	Q8VBZ3	75.29	3	11148000	7.807	0	2	2	2	3.6	3.6	3.6				525.12	381.58	1554.6	1349.3	316.86	777.87	2879.2	1627.3	529.23	593.94	1311.9	1939.3	688.86	659.5	2952	2150.5	70.643	445.78	3338	3098.9
	Nt5m	5(3)-deoxyribonucleotidase, mitochondrial	Q8VCE6	Q8VCE6	25.602	2	10205000	1.8501	0.0030769	2	2	2	9.1	9.1	9.1				309.68	394.21	547.19	930.11	526.96	364.89	1232.8	840.86	272.86	346.24	762.55	1001.8	436.72	425.62	1096.3	1047.4	385.12	691	1138.7	1137.5
	Ubxn4	UBX domain-containing protein 4	Q8VCH8	Q8VCH8	56.471	6	69058000	59.471	0	3	3	3	8.3	8.3	8.3				7309.1	6347.9	1098.8	1183.9	11225	8359.1	1801.4	1290.6	5040.4	7840.5	851.77	1255.1	11683	9009	1774.1	1369.2	12470	13780	1623.5	1995.4
	Rnpep	Aminopeptidase B	Q8VCT3	Q8VCT3	72.415	7	51503000	5.5055	0	3	3	3	6.6	6.6	6.6				8940.4	7665.2	3033.4	3050.6	11493	8758.3	4721	3063.4	5789.9	8648.9	2192.8	3438.2	12212	10894	4606	4249.4	12408	15680	4413.3	5145.6
	Acsf2	Acyl-CoA synthetase family member 2, mitochondrial	Q8VCW8	Q8VCW8	67.95	14	98145000	23.261	0	5	5	5	10.1	10.1	10.1				11001	10555	4798.8	5151.7	14930	12696	7502	4784.4	6847.4	11302	3699.2	5626	16777	13238	6974.4	6736.8	17411	19693	6508.1	7583.2
	Micu1	Calcium uptake protein 1, mitochondrial	Q8VCX5	Q8VCX5	54.352	4	18316000	4.4761	0	2	2	2	6.7	6.7	6.7				1109	1406.1	1295.1	1076.7	2348.1	1806.9	2468.3	1544	1176.4	1869.3	1105.6	1376.2	2575.3	1913.5	2202.6	1975.3	2706	3067.7	2650.7	2464.3
	Gripap1	GRIP1-associated protein 1	Q8VD04	Q8VD04	92.714	4	351880000	6.0725	0	4	4	4	5.8	5.8	5.8				2419.4	2022.2	2058.3	2486.7	3172.1	3170.9	2816.5	2746.7	1656	2494.6	2020.1	2743.6	3459	2958.6	3622.6	3403	3363.2	3391.9	2841.1	2681.2
	Sgip1	SH3-containing GRB2-like protein 3-interacting protein 1	Q8VD37	Q8VD37	86.062	10	171120000	17.885	0	5	5	5	8.2	8.2	8.2				7601.1	7240.2	7281.5	7842.7	11631	9938.2	15617	7387.8	4938.2	9645.9	5565.7	8733.1	13170	11492	13206	10675	17221	14799	20712	19293
	Myh9	Myosin-9	Q8VDD5	Q8VDD5	226.37	13	178520000	13.37	0	16	11	9	9.9	6.8	5.2				9174.9	8682.3	4529.1	4166.5	13649	11535	8451.2	4352.7	7047.2	10651	3227.2	4833	14306	11927	8178.5	6158	16673	16172	10879	10595
	Hdlbp	Vigilin	Q8VDJ3	Q8VDJ3	141.74	5	44938000	25.06	0	3	3	3	3.3	3.3	3.3				983.97	978.6	1664.9	1751	1466.7	1247.2	1711.6	2294.1	454.89	1238.8	2113.1	2268.9	2033.4	1284.4	2323.4	2608.9	1349	1289.6	664.34	890.81
	Adpgk	ADP-dependent glucokinase	Q8VDL4	Q8VDL4	53.902	4	49111000	3.805	0	1	1	1	3	3	3				4650	4719.3	3350.8	3284.4	5686.1	5676.4	3827.2	3106	4656.3	4867.4	2861.1	3875.3	6280.9	6437.5	4456.3	4353.9	3971.1	5450.4	3928	3608.7
	Psmd2	26S proteasome non-ATPase regulatory subunit 2	Q8VDM4	Q8VDM4	100.2	11	101270000	54.505	0	7	7	7	11.8	11.8	11.8				8328.6	8392.9	2067	2203.5	11133	9648.5	4278.8	2483.9	6869	10139	1440.4	2898.1	12360	12069	4242.3	2820.8	8525.3	9481.4	6109.2	5966.9
	Atp1a1	Sodium/potassium-transporting ATPase subunit alpha-1	Q8VDN2	Q8VDN2	112.98	110	2851500000	147.95	0	32	17	17	37.4	19.6	19.6				113560	112820	77684	86775	161210	144090	148510	82183	79474	139690	61867	94618	192120	170190	146950	119740	213820	213030	168550	166740
	Sirt2	NAD-dependent protein deacetylase sirtuin-2	Q8VDQ8	Q8VDQ8	43.256	51	1768900000	76.755	0	12	12	12	44	44	44				53445	53366	32799	36986	81320	70535	71754	36580	37102	65180	26694	39311	80185	68800	55100	45990	109820	99485	76846	77334
	Gdap1l1	Ganglioside-induced differentiation-associated protein 1-like 1	Q8VE33	Q8VE33	42.317	17	171610000	26.46	0	5	5	5	23	23	23				10420	10805	9613.1	9063.5	15687	12491	18590	10562	7297.1	13314	7783.9	11075	16333	14830	17486	14262	19705	19131	19191	18949
	Uba5	Ubiquitin-like modifier-activating enzyme 5	Q8VE47	Q8VE47	44.789	2	32920000	2.3025	0.0021798	1	1	1	2.2	2.2	2.2				2050.9	1648.1	634.52	715.87	2281.6	2391.8	1747.1	723.02	1257.7	2169.3	598.78	1076.3	2706.9	2333.2	1396.1	1045.1	4500.3	3550.5	2411.5	2470.6
	Srsf4;Srsf5;Srsf6	Serine/arginine-rich splicing factor 4;Serine/arginine-rich splicing factor 5;Serine/arginine-rich splicing factor 6	Q8VE97;O35326;Q3TWW8	Q8VE97;O35326;Q3TWW8	55.979	4	150740000	13.613	0	2	2	2	4.5	4.5	4.5				3857.6	3519	914.96	977.2	5627	4981.8	1590.8	825.85	3281	4531	703.23	922.37	6226.9	5279	1318	1068.8	5826.9	5818.3	1042.9	1356.7
	Lgalsl	Galectin-related protein	Q8VED9	Q8VED9	18.955	14	193380000	46.6	0	4	4	4	29.7	29.7	29.7				13817	12381	9139	8845.8	16513	14550	12781	9293.3	10456	14651	8145.5	11235	20601	17177	14249	12686	20338	21230	14003	13034
	Arl8a	ADP-ribosylation factor-like protein 8A	Q8VEH3	Q8VEH3	21.39	18	327260000	17.517	0	5	5	3	28.5	28.5	18.3				19068	18455	12960	14473	26865	24395	24146	13702	12279	22467	9785.3	13505	27904	25735	21535	17511	36580	34136	24267	24815
	Epm2aip1	EPM2A-interacting protein 1	Q8VEH5	Q8VEH5	70.095	3	21004000	3.4575	0	1	1	1	3.5	3.5	3.5				2871.9	2840.6	2087	2454.9	3589.3	3662.7	2693.4	2781	3064.1	3527.9	2158.6	2756.5	4555.5	3591.8	3513.9	3533.5	2761.1	3391.5	2343.6	2453.8
	Tmem30a	Cell cycle control protein 50A	Q8VEK0	Q8VEK0	41.06	3	144660000	4.4587	0	2	2	2	8.5	8.5	8.5				8798.7	8028.6	4991.8	5390	11876	10074	9472.1	5443	7163.7	10342	3994	5765.9	16268	13783	9089	7178.9	10425	14625	8304.5	10295
	Hnrnpu	Heterogeneous nuclear ribonucleoprotein U	Q8VEK3	Q8VEK3	87.917	17	305680000	19.187	0	6	6	6	10	10	10				30022	27948	12938	14322	42125	37279	22830	13271	24609	35094	10657	15847	45739	42456	22720	20126	46504	49859	21982	22932
	Slc25a3	Phosphate carrier protein, mitochondrial	Q8VEM8	Q8VEM8	39.632	43	4721900000	123.95	0	10	10	10	26.6	26.6	26.6				63468	61489	42073	47109	93778	83723	92229	46607	47173	81133	36506	51864	96980	83907	70832	58987	135370	119780	112480	106660
	Dnah5;Dnah8	Dynein heavy chain 5, axonemal;Dynein heavy chain 8, axonemal	Q8VHE6;Q91XQ0	Q8VHE6;Q91XQ0	527.55	6	24645000	4.9981	0	2	2	2	0.5	0.5	0.5				2491	1942.6	3046.9	2732.8	3027.2	2282.5	1124	4084.9	2380.7	3095.1	4019.5	3753.9	3670.9	3225.6	3926.5	4663.9	823.02	1691.3	45.703	181.25
	Agap3	Arf-GAP with GTPase, ANK repeat and PH domain-containing protein 3	Q8VHH5	Q8VHH5	97.964	4	68191000	4.4316	0	3	3	3	4.1	4.1	4.1				1602.9	1405.1	2955.1	2876.2	1480.7	1582.9	5511.8	2840.4	1052.1	1593.7	2604.7	3245.6	2046.1	1681.7	5835.9	4448.3	1689.8	1964	6853.8	6304.9
	Wasf3	Wiskott-Aldrich syndrome protein family member 3	Q8VHI6	Q8VHI6	55.203	7	107070000	7.7772	0	3	3	3	10.2	10.2	10.2				6855.7	6559.7	4252.3	4366.6	8607.5	8046.9	8498.4	5268.7	5490.6	8009	4057.8	5277.1	10411	9515.5	7867	7151	9422.2	10011	8705.6	9234.8
	Mark1	Serine/threonine-protein kinase MARK1	Q8VHJ5	Q8VHJ5	88.334	3	73864000	4.9326	0	2	2	2	4.7	4.7	4.7				3551.9	3168.7	1514.1	1811.1	4804.8	4527.1	2904.9	1890.7	3006.8	3737.5	1397.8	2156.3	5882.2	5064.3	2566.6	2635	5803.8	5691.1	3701.8	3307.9
	Acot11	Acyl-coenzyme A thioesterase 11	Q8VHQ9	Q8VHQ9	67.354	3	36987000	1.713	0.0050277	2	2	2	2.7	2.7	2.7				3964.2	4291.7	1515.5	1822.1	6181.6	4652.7	2349.1	1189.6	2457.7	4641.2	1117.2	1772	5019.5	5310.9	2027	1395	6314	7171.4	2753.5	2626.1
	Sfpq	Splicing factor, proline- and glutamine-rich	Q8VIJ6	Q8VIJ6	75.441	20	642430000	14.343	0	9	9	8	12	12	10.9				29141	27107	15192	16552	38242	33943	26817	15715	22446	33752	11281	18151	44425	38263	26796	21596	39698	42734	27646	25912
	Ciapin1	Anamorsin	Q8WTY4	Q8WTY4	33.429	4	22658000	2.192	0.0026882	2	2	2	13.3	13.3	13.3				692.72	1063.4	1828.8	2289.5	1184.4	1195.9	4386.7	2192.1	938.41	1629.1	1688.2	2313.1	1950.9	1659.6	3469.5	2384	2075	2982.6	3925.3	4579.9
	Acot7	Cytosolic acyl coenzyme A thioester hydrolase	Q91V12	Q91V12	42.536	19	286420000	24.474	0	6	6	6	19.9	19.9	19.9				14655	14032	10321	11258	18880	16768	19429	10309	10781	16009	8031.7	11303	21136	19372	16462	13466	25861	23423	22163	21222
	Slc12a5	Solute carrier family 12 member 5	Q91V14	Q91V14;Q924N4;Q9JIS8	126.27	25	906640000	171.39	0	12	12	12	10.8	10.8	10.8				40868	40485	19535	22602	59472	54725	38954	22264	32464	53203	17399	26394	67679	57746	34875	29028	82735	76709	43477	41085
	Rab14	Ras-related protein Rab-14	Q91V41	Q91V41	23.897	31	635470000	31.186	0	11	11	10	67.4	67.4	61.9				38765	40001	20885	25036	58885	49324	48272	24004	27192	47357	16659	25514	60549	53982	39007	31010	81932	79244	55893	51353
	Sfxn3	Sideroflexin-3	Q91V61	Q91V61	35.406	35	966120000	188.11	0	8	8	8	32.7	32.7	32.7				76273	74894	26544	29772	114920	97288	54869	29851	56071	95154	21683	32811	126670	112690	51222	42164	143040	141610	64002	58289
	Isoc1	Isochorismatase domain-containing protein 1	Q91V64	Q91V64	32.032	9	70996000	41.626	0	3	3	3	12.5	12.5	12.5				3603.6	3628	7283.9	8387.6	4907.9	4380.9	12599	7750.4	2346.4	4391.1	6117.5	8794.4	5739	5138.6	11660	10284	7272.2	6581.8	12559	12839
	Acly	ATP-citrate synthase	Q91V92	Q91V92	119.73	60	912560000	66.27	0	21	21	21	23.1	23.1	23.1				77849	76799	43159	47991	112980	98148	84615	47665	51759	88281	34243	50303	122310	107100	75926	65091	141440	135260	94695	93771
	Eif4a3	Eukaryotic initiation factor 4A-III;Eukaryotic initiation factor 4A-III, N-terminally processed	Q91VC3	Q91VC3	46.839	3	30590000	2.872	0	3	2	2	9	5.1	5.1				3096.4	2242.1	1105.1	882.06	3837.7	3540.5	2104.4	1134.6	2231.9	3455.2	1149.5	1217.5	4235.4	3854.3	2018	1694.2	3546.4	4376.3	1850.9	2103
	Ppp1r14a	Protein phosphatase 1 regulatory subunit 14A	Q91VC7	Q91VC7	16.649	7	145990000	5.5674	0	3	3	3	29.9	29.9	29.9				8295.1	8255.8	4723.2	4897.6	9932.8	10453	6805.9	5772	7204.4	10392	3832.3	5786.4	10773	10082	7266.2	6111.9	8069.6	9634.1	5817.1	5250.5
	Ndufs1	NADH-ubiquinone oxidoreductase 75 kDa subunit, mitochondrial	Q91VD9	Q91VD9	79.776	110	2536200000	270.78	0	25	25	25	43.1	43.1	43.1				141120	132180	71561	78017	219280	188940	152450	80664	104240	173530	58338	86067	219220	191420	124520	99709	274070	257850	173650	163650
	Slc27a4	Long-chain fatty acid transport protein 4	Q91VE0	Q91VE0	72.318	4	32855000	3.2422	0	1	1	1	3.1	3.1	3.1				3711	3650.8	3678	4070.2	5358	4787.8	5770.8	5315.6	3975.2	4432.7	3771	5514.4	5641.6	5738	6832.6	6272.4	3752.4	4768.9	4630.6	4653
	Hnmt	Histamine N-methyltransferase	Q91VF2	Q91VF2	33.664	6	82204000	3.6845	0	2	2	2	6.1	6.1	6.1				8443.2	8178.4	5701.2	7344.8	11367	10584	12113	6616.6	5611.6	9093.4	4999.9	7463.7	11952	10557	9938.7	7754.7	15647	15117	13581	14235
	Rnh1	Ribonuclease inhibitor	Q91VI7	Q91VI7	49.816	23	292010000	25.083	0	11	11	11	36.4	36.4	36.4				18297	17907	13065	14177	23599	21927	23543	13337	11686	21080	10140	14925	24834	25021	19376	16811	29040	29299	24402	24634
	Itm2c	Integral membrane protein 2C;CT-BRI3	Q91VK4	Q91VK4	30.482	2	4429600	3.5715	0	1	1	1	8.2	8.2	8.2				228.68	443.51	300.91	640.96	527.78	681.04	1037.1	571.22	492.13	422.2	355.97	681.66	640.51	787.55	814.51	816.94	657.64	806.9	1154.2	1195.5
	Rbmxl1;Rbmx	RNA binding motif protein, X-linked-like-1;RNA-binding motif protein, X chromosome;RNA-binding motif protein, X chromosome, N-terminally processed	Q91VM5;Q9WV02	Q91VM5;Q9WV02	42.161	16	280900000	30.082	0	4	4	4	11.1	11.1	11.1				16807	16737	11876	13688	25615	22882	25701	13568	12140	20214	10733	13429	27242	23340	22087	17358	32099	32968	28056	30750
	Chchd6	MICOS complex subunit Mic25	Q91VN4	Q91VN4	29.852	13	298950000	26.068	0	5	5	5	23.8	23.8	23.8				15594	15191	13878	14850	22984	21643	31963	13919	12275	19685	10933	15027	24850	22751	25434	18474	36738	34059	44118	41054
	Atp5c1	ATP synthase subunit gamma, mitochondrial	Q91VR2	Q91VR2	32.886	75	2541200000	31.33	0	12	12	12	40.9	40.9	40.9				120960	122120	76724	82936	188810	167920	163490	84135	85455	152780	63211	88510	189290	172150	133400	106670	273760	244180	192030	182240
	Ddx1	ATP-dependent RNA helicase DDX1	Q91VR5	Q91VR5	82.499	10	225350000	11.901	0	8	8	8	12.6	12.6	12.6				25664	23377	4743.7	5353	35768	29905	7629.5	5120.9	17109	26829	3855.4	5019.3	38378	33292	7691.8	6447.1	37381	40074	8079.9	7981
	Map1lc3a	Microtubule-associated proteins 1A/1B light chain 3A	Q91VR7	Q91VR7	14.272	7	67097000	7.7068	0	1	1	1	11.6	11.6	11.6				6333.9	6700.2	3654.5	4582.1	9888.2	8926.4	8621.9	4082.3	3747.3	7657.7	2252.8	4249.5	10194	8965.6	6037.6	4767.5	16856	12830	10763	11508
	Brk1	Protein BRICK1	Q91VR8	Q91VR8	8.7608	2	48048000	2.5213	0.00055928	2	2	2	25.3	25.3	25.3				2368.9	1662.3	1414.3	1420.5	2341.4	2642.8	1978.4	1200.9	1087.9	1971.6	850.2	1279.3	2967.2	2718.5	2110.6	1602.8	3091.5	3089.8	1873	1869.2
	Sh3bgrl3	SH3 domain-binding glutamic acid-rich-like protein 3	Q91VW3	Q91VW3	10.477	10	257790000	8.4842	0	3	3	3	31.2	31.2	31.2				8114.6	6878.1	6546.8	7195	11198	9354.6	12558	6779.8	5084.7	8393.1	5430	6799.8	11673	10498	11599	9959	17275	14019	15209	14476
	Smap1	Stromal membrane-associated protein 1	Q91VZ6	Q91VZ6	47.66	7	148420000	2.9382	0	3	3	3	7.5	7.5	7.5				582.24	668.59	12267	14725	1043.2	978.83	30144	12016	329.34	900.11	9520	14201	1171.8	894.4	26299	17369	1376.3	1308	34503	38021
	Csde1	Cold shock domain-containing protein E1	Q91W50	Q91W50	88.79	9	101170000	7.9269	0	6	6	6	9.6	9.6	9.6				6326	5748.6	3168.6	2964.9	7893.2	7985.6	5031.9	3169.1	4848.7	7490.5	2701.3	3762.7	9471	8644.2	5574.1	4462.5	8361.9	8922.3	5266.6	5785.5
	Acsl6	Long-chain-fatty-acid--CoA ligase 6	Q91WC3	Q91WC3	78.016	63	874760000	72.354	0	17	17	17	29.3	29.3	29.3				71132	70197	40405	42411	107740	94282	79709	43828	50734	87436	31980	47945	106940	98285	70202	54400	129760	124950	83658	86170
	Ndufs2	NADH dehydrogenase [ubiquinone] iron-sulfur protein 2, mitochondrial	Q91WD5	Q91WD5	52.625	52	706370000	73.641	0	13	13	13	38.2	38.2	38.2				44314	44246	17194	18876	66512	58103	32048	20794	37557	57723	15837	22686	69739	64469	31181	25219	76620	79946	30844	31769
	Fubp1	Far upstream element-binding protein 1	Q91WJ8	Q91WJ8	68.539	3	80700000	3.2158	0	4	3	3	5.7	4.6	4.6				4706	3422.1	2340.9	2746.8	5059	4766	4662.8	3517.6	2972.1	4636.1	2303.5	3043.7	6161.9	5344.6	4808.7	3891.6	5205.5	5679.6	4926.7	4857
	Eif3h	Eukaryotic translation initiation factor 3 subunit H	Q91WK2	Q91WK2	39.832	2	18054000	1.7923	0.0035533	1	1	1	2.6	2.6	2.6				1495.9	1730.5	967.21	1110.9	2427.1	2672	2936.1	1398.7	1420.5	1843.7	943.14	1439.4	2952.7	2179.7	1797.8	1489.7	3210.1	3168.5	3062.5	2872.7
	Gcsh	Glycine cleavage system H protein, mitochondrial	Q91WK5	Q91WK5	18.637	4	23196000	2.2969	0.0021763	1	1	1	5.9	5.9	5.9				3678.8	3411.2	2754.3	2713	5864.2	5247.4	5310.3	2606.4	2188.2	4837.9	1876.2	2664.6	5471.4	5532.3	4115.7	3382.6	9625.8	8401.4	6702.9	6967.3
	Yars	Tyrosine--tRNA ligase, cytoplasmic;Tyrosine--tRNA ligase, cytoplasmic, N-terminally processed	Q91WQ3	Q91WQ3	59.105	12	253880000	5.8748	0	5	5	5	9.1	9.1	9.1				35079	33801	8613.4	9373.7	49255	42208	14223	10007	23448	39949	6413.7	9890.5	51640	48077	14579	12951	62531	61309	18176	15750
	Cisd1	CDGSH iron-sulfur domain-containing protein 1	Q91WS0	Q91WS0	12.097	26	921970000	48.976	0	3	3	3	34.3	34.3	34.3				54439	56312	47980	52358	90313	76179	108480	49662	35338	66744	35473	53067	89193	76980	84572	65644	140480	120980	124200	120430
	Ncald	Neurocalcin-delta	Q91X97	Q91X97	22.245	6	37645000	1.8768	0.0030944	3	1	1	16.1	6.2	6.2				6361.4	6103.5	2876.1	2757.7	8479.2	7488.2	5206.8	2584.4	5019.2	6810.1	1928.4	2308.3	9543	8604.6	4583.2	3290.7	10785	11228	5306.7	5106
	Creld1	Cysteine-rich with EGF-like domain protein 1	Q91XD7	Q91XD7	45.717	4	102830000	4.0135	0	3	3	3	6.4	6.4	6.4				8803.8	7584.9	3065	2987.7	10558	10344	5265.9	3298.2	6609.9	10135	2470.7	3776	12260	12198	5381.6	4117	11496	11978	5591.1	5063.7
	Pnpo	Pyridoxine-5-phosphate oxidase	Q91XF0	Q91XF0	30.114	9	69474000	5.7583	0	4	4	4	19.2	19.2	19.2				14726	12593	3871.3	4109.1	19565	17436	6374.6	3845	10031	15899	3171.4	4126.6	19901	18818	5683.3	4816.5	22252	24265	6533.5	6184
	Dlg2	Disks large homolog 2	Q91XM9	Q91XM9	94.879	14	123150000	41.156	0	5	5	5	8	8	8				17867	16194	7346.4	7757.5	23700	20157	12550	7896.1	11997	20392	5548	8448.1	30424	26654	14301	11532	22979	26381	10593	11840
	Basp1	Brain acid soluble protein 1	Q91XV3	Q91XV3	22.086	170	21927000000	323.31	0	20	20	20	91.6	91.6	91.6				405130	432500	364160	434600	614610	531100	803000	358040	221500	489360	234400	407630	691350	605600	684510	523700	988740	956830	1019700	991980
	Asl	Argininosuccinate lyase	Q91YI0	Q91YI0	51.739	3	58337000	1.9675	0.0031447	2	2	2	3.7	3.7	3.7				5882.8	5807.7	1488.6	1883.3	7605.8	6800.4	3032.6	1868.1	4165.7	6334	1477.7	2139.1	8204.4	7818.9	2667.2	2564.5	8295.4	8988.4	3136.8	3242.5
	Arhgap35	Rho GTPase-activating protein 35	Q91YM2	Q91YM2	170.39	4	52084000	7.4215	0	4	4	4	3.3	3.3	3.3				3780.1	3520.4	704.68	1273.4	6163.2	4650.9	1908.8	1429.4	2204.7	3965.1	936.68	1477	5889.8	4603.7	2023.7	1568.5	5779.2	6628.5	1944	2289.4
	Rpn1	Dolichyl-diphosphooligosaccharide--protein glycosyltransferase subunit 1	Q91YQ5	Q91YQ5	68.527	12	105490000	12.722	0	7	7	7	14.8	14.8	14.8				9100.1	9628.3	3710.9	3781.8	15101	11969	7033	4247.9	6804.3	10900	3272.6	4300.7	15018	13364	6077.9	4669.9	18209	17392	8556.2	8031.9
	Twf1	Twinfilin-1	Q91YR1	Q91YR1	40.079	4	115800000	113.29	0	1	1	1	3.7	3.7	3.7				9476.4	9377.2	3356.2	3228	12536	11542	4767.2	3557.1	7738.8	10864	2770.1	3904.4	15941	14330	5504.8	4017.3	11781	14124	4304.7	4120.7
	Ndufv1	NADH dehydrogenase [ubiquinone] flavoprotein 1, mitochondrial	Q91YT0	Q91YT0	50.834	88	1162500000	122.7	0	12	12	12	36	36	36				72563	67263	46151	51823	108770	95708	95712	52932	58162	87034	38970	59751	109080	101220	83210	69720	126800	134870	95663	97177
	Ttc1	Tetratricopeptide repeat protein 1	Q91Z38	Q91Z38	33.263	4	36350000	2.6929	0.00056948	2	2	2	6.5	6.5	6.5				6092.7	5692.1	1533.9	1632	8335.6	7514.3	2803.7	1687	4428.3	6795.6	1175.5	1661.2	8683.4	7727.1	2366.2	1969.7	10439	9635.9	2768.5	2624.3
	Grhpr	Glyoxylate reductase/hydroxypyruvate reductase	Q91Z53	Q91Z53	35.328	9	273900000	26.139	0	6	6	6	26.8	26.8	26.8				4684.1	4711.7	6457.8	7725.3	6142	5669.7	11846	6960.3	3165.2	5575	5179	8285.3	7129.8	6561.8	10949	9081.5	8070.4	7788.7	11413	10396
	Diras1	GTP-binding protein Di-Ras1	Q91Z61	Q91Z61	22.264	8	38165000	7.3861	0	5	4	4	27.3	23.7	23.7				4905.2	4608.9	2765.2	3414.3	6748.9	6557.7	6254.9	2934.4	2692.4	5330.7	2248.6	2998.7	7065.2	6810.3	5050.2	4740.3	10487	8389	8083.5	7386.1
	Pcca	Propionyl-CoA carboxylase alpha chain, mitochondrial	Q91ZA3	Q91ZA3	79.921	9	70648000	10.517	0	5	5	5	8.1	8.1	8.1				8909.7	7637.5	5680.4	6098.4	13155	11136	11471	6623.7	7084.9	10229	4458.4	6845.5	13936	12890	10365	8477.4	14010	15357	12562	12707
	Abhd3	Phospholipase ABHD3	Q91ZH7	Q91ZH7	46.232	2	10928000	1.8702	0.003088	1	1	1	2.7	2.7	2.7				1189.8	1432.7	1037.8	1315.8	1847.8	1647.1	1962.8	1468.6	723.12	1220.6	907.62	1547.4	1968.6	1603.9	1745.1	1758.7	1470.6	1523.2	1745.6	1721.9
	Ugp2	UTP--glucose-1-phosphate uridylyltransferase	Q91ZJ5	Q91ZJ5	56.979	17	382490000	14.944	0	7	7	7	14.2	14.2	14.2				28225	25773	15218	15637	37583	34265	25337	16236	20725	31906	12041	17635	42238	36931	24711	21225	40861	42151	26711	25833
	Necab2	N-terminal EF-hand calcium-binding protein 2	Q91ZP9	Q91ZP9	43.44	4	60067000	3.5251	0	3	3	3	14.1	14.1	14.1				3108	3027.3	2692	2788.3	3393.5	3471.8	4545.5	2361.4	2717.5	3799.9	1753	2665	4778.7	4320.6	4117.1	3208.2	4677.1	4583.2	6108.3	6620.2
	Dst	Dystonin	Q91ZU6	Q91ZU6	834.21	5	63105000	7.6393	0	5	5	5	0.6	0.6	0.6				3458.5	3365.6	368.34	524.88	4404.3	4025.4	678.02	256.78	2511.4	3564.5	460.69	619.03	4892.9	4899.4	951.36	1191.3	4919.3	5413.1	1030.8	1156.5
	Lrp1	Prolow-density lipoprotein receptor-related protein 1;Low-density lipoprotein receptor-related protein 1 85 kDa subunit;Low-density lipoprotein receptor-related protein 1 515 kDa subunit;Low-density lipoprotein receptor-related protein 1 intracellular domain	Q91ZX7	Q91ZX7	504.74	4	69047000	50.765	0	3	3	3	0.7	0.7	0.7				4940.3	3552.7	927.28	1029.3	5709.2	4511.6	1844.6	1204.5	4001.9	4991.7	882.39	1294.4	6313.4	5825.1	2015.7	1362.8	6141.2	6627.5	1788.5	1802.6
	Sncb	Beta-synuclein	Q91ZZ3	Q91ZZ3	14.051	13	599470000	19.848	0	6	2	2	51.1	29.3	29.3				23890	23585	22529	25284	38043	33493	55292	24197	15833	30388	17105	25940	38637	36147	41739	32038	65044	51613	81484	72274
	Fdps	Farnesyl pyrophosphate synthase	Q920E5	Q920E5	40.581	8	240320000	6.5421	0	5	5	5	15	15	15				11860	12205	6300.5	7903.2	18490	15484	14713	6970.3	7653.8	13299	4372.1	7045.2	18957	15091	11557	9963.7	28241	24530	17137	15681
	Wdr7	WD repeat-containing protein 7	Q920I9	Q920I9	163.45	13	73490000	23.736	0	6	6	6	5.3	5.3	5.3				12296	12418	2784.5	2846.2	16804	15311	4815.1	3327.2	8607.9	13209	2337.6	3108.4	18768	17407	4920.9	3797.8	18230	19568	5285.8	5521.1
	Tardbp	TAR DNA-binding protein 43	Q921F2	Q921F2	44.547	6	103250000	7.5446	0	3	3	3	8.2	8.2	8.2				9897.7	8799.7	5590.3	6599.7	14838	12311	12146	6529.7	7144.3	11125	4272.6	6075.2	15457	13811	10844	9036.7	13762	16259	12127	12089
	Etfdh	Electron transfer flavoprotein-ubiquinone oxidoreductase, mitochondrial	Q921G7	Q921G7	68.09	19	284380000	43.222	0	7	7	7	15.7	15.7	15.7				23775	23170	9741.4	11301	34190	29775	17870	11564	18421	27611	9055	12490	36234	33515	17927	16473	36688	40902	18051	20009
	Coa7	Cytochrome c oxidase assembly factor 7	Q921H9	Q921H9	25.617	2	5159500	2.0483	0.0031712	1	1	1	5.6	5.6	5.6				461.49	569.48	575.4	466.56	872.36	652.54	528.41	763.87	348.51	616.7	423.3	561.64	785.32	757.34	717.04	683.44	900.28	1048.7	600.58	595.75
	Tf	Serotransferrin	Q921I1	Q921I1;CON__Q2HJF0;CON__Q29443;CON__Q0IIK2;Q9DBD0	76.723	51	1098700000	91.729	0	17	17	17	27.8	27.8	27.8				71776	68334	41171	45189	110760	98823	90794	51465	55033	91542	36569	54274	111020	100610	71580	62655	131070	127560	92476	90842
	Fam49b	Protein FAM49B	Q921M7	Q921M7	36.776	17	486380000	44.89	0	6	6	5	23.5	23.5	19.4				19946	20851	16199	17476	30480	25595	31202	17027	13832	24886	10809	16868	31638	29469	26503	22169	52649	44833	39300	38407
	Macrod1	O-acetyl-ADP-ribose deacetylase MACROD1	Q922B1	Q922B1	35.294	3	95384000	9.4405	0	2	2	2	6.2	6.2	6.2				6113.3	5810.8	1828.8	2091.4	8950.3	7675.9	3462.3	2064.1	4810.1	7440.5	1842	2053.5	9227.4	8142.2	2648.8	2529.7	11119	10726	3302.6	3370.1
	Dars	Aspartate--tRNA ligase, cytoplasmic	Q922B2	Q922B2	57.147	18	418230000	12.714	0	9	9	9	19.2	19.2	19.2				25332	24787	15484	15826	34816	31414	28984	17838	19099	28783	12687	18470	37886	35464	26570	22551	37701	41243	29172	28593
	Mthfd1	C-1-tetrahydrofolate synthase, cytoplasmic;Methylenetetrahydrofolate dehydrogenase;Methenyltetrahydrofolate cyclohydrolase;Formyltetrahydrofolate synthetase;C-1-tetrahydrofolate synthase, cytoplasmic, N-terminally processed	Q922D8	Q922D8	101.2	16	149940000	13.046	0	7	7	7	9.1	9.1	9.1				5284.3	5679.3	8377.7	9176.7	8444.1	7238.2	17797	9683.6	3511.1	6939.1	6868.6	11139	9188.4	8282.1	15226	12235	9532.8	10370	19084	19707
	Pcyt2	Ethanolamine-phosphate cytidylyltransferase	Q922E4	Q922E4	45.234	3	45919000	2.084	0.003178	2	2	2	6.4	6.4	6.4				5448.6	5037.6	1961.8	2269.9	7745.9	6748.5	3943.9	2033.5	3160.5	6088.7	1457.8	1982.7	8763.3	6598.9	3491	2383	10827	10634	4040	4028.2
	Tubb6	Tubulin beta-6 chain	Q922F4	Q922F4	50.09	3	2158000	7.1206	0	10	1	1	25.1	3.8	3.8				370.93	338.1	298.02	488.18	384.33	366.7	644.24	324.67	239.34	541.07	405	708.52	458.21	718.45	472.77	564.43	1220.4	853.41	770.9	964.9
	Pdk3	[Pyruvate dehydrogenase (acetyl-transferring)] kinase isozyme 3, mitochondrial	Q922H2	Q922H2	47.922	2	15886000	1.5282	0.0063384	1	1	1	3.6	3.6	3.6				724.44	631.64	740.43	1022	978.99	772.62	1307.4	850.47	787.08	720.87	890.13	1038.9	804.28	960.44	1478.9	1247.4	850.41	795.75	1386.6	1472.6
	Tspan2	Tetraspanin-2	Q922J6	Q922J6	24.181	15	1117300000	54.979	0	2	2	2	12.2	12.2	12.2				55496	58985	18956	22741	82692	74802	42450	19492	34517	69856	14097	22446	77629	75421	30626	23668	127520	111620	50684	48676
	Pycr2	Pyrroline-5-carboxylate reductase 2	Q922Q4	Q922Q4;Q922W5	33.659	6	46149000	12.289	0	4	4	4	18.8	18.8	18.8				5863.7	6296.4	3513.5	3520.8	10799	8653.3	7623	3466.9	3554.9	7965.8	2879.9	4212.8	10210	8976.3	5617.4	4188.6	16327	15074	8539.9	8330.4
	Lrrc59	Leucine-rich repeat-containing protein 59	Q922Q8	Q922Q8	34.877	9	241990000	15.601	0	5	5	5	14.3	14.3	14.3				21560	20822	11504	12945	36269	31095	26868	14129	13439	25975	9781	14458	35578	31723	22041	18174	47139	46526	27695	27875
	Pdia6	Protein disulfide-isomerase A6	Q922R8	Q922R8	48.1	21	206980000	78.859	0	5	5	5	18.2	18.2	18.2				14802	13678	15898	17574	19111	16803	26322	19021	12700	16469	15603	21005	22077	18966	27947	25003	17949	22760	24858	25756
	Blvrb	Flavin reductase (NADPH)	Q923D2	Q923D2	22.197	7	136240000	4.3097	0	3	3	3	17	17	17				6745.6	6710.9	5844.3	6972.7	9568	8536.5	10898	6583.8	5794.3	8503	5771.5	7724.9	10504	9734.6	9858.6	8217.2	9660.3	11084	10592	10981
	Polr2h	DNA-directed RNA polymerases I, II, and III subunit RPABC3	Q923G2	Q923G2	17.143	3	1682500	3.505	0	1	1	1	8	8	8				642.82	413.26	354.06	103.52	754.97	755.06	443.98	237.95	498.7	570.79	173.37	465.55	833.62	780.25	684.55	331.34	994.78	770.95	787.96	359.44
	Camk2g	Calcium/calmodulin-dependent protein kinase type II subunit gamma	Q923T9	Q923T9	59.606	56	1593600000	98.688	0	14	14	9	29.5	29.5	19.1				89519	91549	61209	68763	138880	121120	131380	64146	57536	110090	45087	69504	166220	146580	125060	95668	190850	193720	148430	151030
	Gprc5b	G-protein coupled receptor family C group 5 member B	Q923Z0	Q923Z0	45.899	4	100260000	2.8954	0	2	2	2	5.9	5.9	5.9				2765.4	2589.3	777.16	718.2	4371.8	3383.9	1147.2	1107.7	2590.2	3696.9	649.69	875.47	3802	3625.8	1621.5	1155.8	4648.3	4933.5	1971.2	1873.4
	Mpi	Mannose-6-phosphate isomerase	Q924M7	Q924M7	46.575	4	48382000	12.833	0	3	3	3	13.5	13.5	13.5				1974.5	1574.5	2707.9	3417.2	2460.4	2391.1	4584.8	2370.6	1544.1	2078	2585.1	3031.5	3116	2810.9	4673.6	3926.3	2777.5	2947.3	4854.6	5379.1
	Atad3	ATPase family AAA domain-containing protein 3	Q925I1	Q925I1	66.741	11	97485000	7.794	0	3	3	3	7.8	7.8	7.8				10987	9865	9174.2	10123	15233	14082	15708	10707	8315.1	13478	8199	11792	18668	15738	15960	14166	19406	19099	16491	17514
	Sfxn5	Sideroflexin-5	Q925N0	Q925N0	37.328	25	659040000	63.282	0	8	8	8	29.5	29.5	29.5				18319	17585	33520	35807	29710	26757	75498	37174	12081	22832	25629	38953	28490	25514	58538	44743	41285	36387	86293	84012
	Taldo1	Transaldolase	Q93092	Q93092	37.387	23	513590000	32.172	0	8	8	8	24.3	24.3	24.3				55628	56043	18020	17260	83575	69451	35265	16046	35740	64036	10983	17386	85851	74545	29649	21466	103610	101320	40851	42108
	Hnrnpab	Heterogeneous nuclear ribonucleoprotein A/B	Q99020	Q99020	30.831	10	180440000	23.145	0	3	3	3	14	14	14				7442.1	7656.2	6105.6	6194.9	12098	9948.7	14173	5661.7	5663.9	8973.9	4119.3	6272.7	13339	11638	11678	8193.7	15381	14691	15810	16123
	Myo5a	Unconventional myosin-Va	Q99104	Q99104;P21271	215.54	62	922220000	62.07	0	23	23	23	14	14	14				64749	63174	39486	42387	96844	85122	86048	41051	42117	79370	29416	46743	107390	93778	73932	58019	139630	125280	97642	97326
	Sec14l2	SEC14-like protein 2	Q99J08	Q99J08	46.3	2	37718000	3.7107	0	2	2	2	7.2	7.2	7.2				2498.7	2397.7	2327.2	2636.8	3178.7	2912.4	3533.5	2804	2457.2	2868.2	3664.2	4274.2	3444.5	3354.1	4021.2	3200.8	2673.6	3423.7	3487.1	3624.3
	Nans		Q99J77	Q99J77	40.024	5	102470000	12.859	0	3	3	3	10.9	10.9	10.9				9405.7	7833.2	5327.2	6185.2	10266	9115	9452.7	5579.8	7660.4	8889.4	4061.1	5176	13228	10714	8550.7	7174.9	9685.7	11235	10226	11062
	Mpst	3-mercaptopyruvate sulfurtransferase	Q99J99	Q99J99	33.023	10	246680000	20.579	0	5	5	5	27.3	27.3	27.3				5531.2	4900.3	7261.5	9255.2	7690.9	6142.5	14977	7762.4	3758.9	6003	6511.4	8827.9	8525.1	7361.3	12188	11169	7784.5	8779.4	15717	16765
	Stoml2	Stomatin-like protein 2, mitochondrial	Q99JB2	Q99JB2	38.384	4	108940000	2.8529	0	3	3	3	9.9	9.9	9.9				2975.5	3579.3	2726.5	3271.8	4414.6	4191.9	5177.6	2637.2	2267.7	4249.7	2320.2	3021.7	5604.7	5005.8	4589.7	3808.3	6382.1	7046.6	6380.7	5774
	Psip1	PC4 and SFRS1-interacting protein	Q99JF8	Q99JF8;P51859;Q3UMU9	59.696	10	249240000	7.6096	0	6	6	5	11.9	11.9	10.4				23814	21169	9627	10543	32113	27101	20127	10104	15165	26993	7801.5	12003	34020	28704	16331	15216	39464	40289	23499	23417
	Gpr37l1	Prosaposin receptor GPR37L1	Q99JG2	Q99JG2	52.728	2	9994600	1.6716	0.00499	1	1	1	2.5	2.5	2.5				804.31	912.38	915.25	891.15	1375.1	1252.8	1588.1	1008.3	694.73	1269.4	912.86	983.66	1103.4	1091.3	1268.5	1138.8	1325	1434.1	1383.6	1665.1
	Psmd6	26S proteasome non-ATPase regulatory subunit 6	Q99JI4	Q99JI4	45.536	7	69212000	14.279	0	3	3	3	11.3	11.3	11.3				5114	3998.9	1263.1	1781.2	7324.6	6222.6	3395.2	1585.1	3093.2	5529.6	1199.4	1672.9	7901.3	6047.6	2434.9	1853.9	9100	9035.1	3349.9	3789.1
	Rap1b	Ras-related protein Rap-1b	Q99JI6	Q99JI6	20.825	3	25045000	7.5658	0	4	1	1	21.2	8.2	8.2				3788.7	4353	3484.3	3701.1	6677.9	5168.1	7257.6	2950.9	2144.2	5527.4	2265.5	3595.2	6282.9	5749.3	5669.8	4730.2	10149	9853.2	9054.8	8347.4
	Ggt7	Gamma-glutamyltransferase 7;Gamma-glutamyltransferase 7 heavy chain;Gamma-glutamyltransferase 7 light chain	Q99JP7	Q99JP7	70.251	8	51453000	6.8162	0	2	2	2	4.8	4.8	4.8				14226	13871	6131.9	7268.6	21478	18146	12926	7131.1	9696.7	16934	5285.3	8000.8	23060	21413	12258	9937.5	26065	27784	13812	15475
	Sfxn1	Sideroflexin-1	Q99JR1	Q99JR1	35.649	11	295910000	14.585	0	7	7	7	26.7	26.7	26.7				17196	18673	9261.6	10128	26309	24311	19649	9681.1	12158	22498	6833	9902.5	27485	25808	15919	13189	39911	34533	24993	24800
	Acy1	Aminoacylase-1	Q99JW2	Q99JW2	45.78	9	34263000	12.667	0	4	4	4	16.4	16.4	16.4				4002.7	3363	2141.3	2348.8	4672.1	4096.4	3996.2	2488.9	3049	4056.7	1863.8	2567.9	5064.7	5275.5	4215	2633	4537.5	4519.7	4372.2	4469.5
	Hadhb	Trifunctional enzyme subunit beta, mitochondrial;3-ketoacyl-CoA thiolase	Q99JY0	Q99JY0	51.386	30	379330000	28.018	0	10	10	10	23.8	23.8	23.8				17844	17531	12832	14239	27122	23363	26353	13234	12198	22371	9739.9	16183	26965	23865	20150	18583	32503	31086	30872	30102
	Actr3	Actin-related protein 3	Q99JY9	Q99JY9	47.357	32	403630000	82.063	0	8	8	8	25.8	25.8	25.8				36879	35387	24536	26792	51733	42848	42015	26128	27148	41488	19440	28480	59410	50990	45213	37213	57560	60900	43997	46090
	Nono	Non-POU domain-containing octamer-binding protein	Q99K48	Q99K48	54.54	6	119810000	3.1965	0	6	4	4	11.2	8	8				9472.3	9197.4	3314.1	2774	13233	11792	4702.5	3115.8	7818	10966	2458.2	3829	14946	13000	5223.8	4427.8	13407	14389	4826.8	4806.8
	Pls3	Plastin-3	Q99K51	Q99K51;Q61233	70.741	15	156840000	25.806	0	7	7	7	15.4	15.4	15.4				12500	12174	7861	8530.5	17022	15000	14099	8395.1	8634.7	13735	6651.4	9291.4	18278	16222	13506	11247	21781	22372	14334	13526
	Psat1	Phosphoserine aminotransferase	Q99K85	Q99K85	40.472	31	967530000	36.015	0	13	13	13	39.7	39.7	39.7				41592	39408	32002	37375	54013	48512	60824	34082	24549	42393	25007	35302	54320	49094	52186	42264	69295	71283	61296	58011
	Hagh	Hydroxyacylglutathione hydrolase, mitochondrial	Q99KB8	Q99KB8	34.084	8	469560000	6.4191	0	5	5	5	19.4	19.4	19.4				28102	26418	5472.2	5897.5	40699	34375	11202	5171.7	17570	30327	4380	5860.5	43424	35854	8713	7819.5	59111	54640	13313	14144
	Aco2	Aconitate hydratase, mitochondrial	Q99KI0	Q99KI0	85.462	225	10164000000	323.31	0	31	31	31	48.5	48.5	48.5				375190	375160	224080	251430	595550	513010	507840	246920	270360	478980	189460	276310	606730	535380	408910	323970	910710	780500	630480	603640
	Dctn2	Dynactin subunit 2	Q99KJ8	Q99KJ8	44.116	52	802410000	151.23	0	12	12	12	39.1	39.1	39.1				55097	50505	39745	44258	80371	68708	77403	40296	35167	59566	29795	47855	83249	70902	65582	55182	105640	105750	85159	85132
	Cmas	N-acylneuraminate cytidylyltransferase	Q99KK2	Q99KK2	48.057	10	119450000	19.332	0	6	6	6	15	15	15				11082	10354	4662.9	6070.1	14944	13438	9136.8	5461.5	7133.5	11891	3598.5	5206.9	17673	14811	7719.9	6347.5	19773	18831	9969.5	9215.4
	Dpp3	Dipeptidyl peptidase 3	Q99KK7	Q99KK7	82.897	9	69531000	31.604	0	5	5	5	10.7	10.7	10.7				9052.5	7741.5	2979.1	3443.1	11804	10412	5466.4	4103.3	6967.8	11165	2739.2	3667.1	13660	12683	6415	5082.4	13474	14522	5377.4	5024.9
	Clint1	Clathrin interactor 1	Q99KN9	Q99KN9	68.512	4	53072000	3.7302	0	3	3	3	6.5	6.5	6.5				8708.6	7529.9	2480.1	3043.5	11276	9013.8	4602.6	2712.8	5861.9	8492.9	1885.6	3374.7	12149	10758	4329.2	3527.3	10474	13057	4760	4674.2
	Prpf19	Pre-mRNA-processing factor 19	Q99KP6	Q99KP6	55.238	7	91162000	7.2704	0	3	3	3	8.7	8.7	8.7				5516	5488.1	2256.5	2542	8346.5	8031.4	5009.5	2308.9	4387.3	6472	1716.9	2539.5	8753.6	8921.3	4386.5	3546.6	10846	10052	5922.4	4929.2
	Ppif	Peptidyl-prolyl cis-trans isomerase F, mitochondrial	Q99KR7	Q99KR7	21.737	5	51744000	2.1299	0.0031932	2	1	1	7.8	4.4	4.4				3989.3	3782.5	5242.2	5200.4	5875.6	4963.7	10896	5526.2	2807.4	4689.4	4381.9	5965.3	6701.9	5515.2	9797.7	6325.4	7449.7	8060	10600	11916
	Mlf2	Myeloid leukemia factor 2	Q99KX1	Q99KX1	28.055	2	23129000	2.3214	0.0021822	1	1	1	4.9	4.9	4.9				2303.8	2023.4	971.78	992.15	3394.4	2951.8	1967.1	966.93	1705.4	2444.5	876.23	1166.6	3750.9	3366.4	1867.9	1633.8	4166.7	4271.6	1937	1797.7
	Dhrs1	Dehydrogenase/reductase SDR family member 1	Q99L04	Q99L04	34.005	13	302410000	10.934	0	6	6	6	19.5	19.5	19.5				19333	18173	15417	15589	27047	24033	24930	15175	13925	21045	12904	16917	26959	24145	23401	20036	31724	32456	25751	25343
	Hibadh	3-hydroxyisobutyrate dehydrogenase, mitochondrial	Q99L13	Q99L13	35.44	18	212410000	69.401	0	7	7	7	31.9	31.9	31.9				9719.6	8519.1	11191	12832	14660	12617	26443	12033	5544.1	10853	7369	13491	15170	12652	19991	15284	21132	18664	30423	30526
	Cds2	Phosphatidate cytidylyltransferase 2	Q99L43	Q99L43	51.313	19	453690000	109.58	0	4	4	4	12.6	12.6	12.6				25706	24380	14650	16391	32898	28083	24303	16331	18231	27077	14025	18512	36076	31120	24081	21084	45715	45572	24844	25786
	Eif2s2	Eukaryotic translation initiation factor 2 subunit 2	Q99L45	Q99L45	38.092	2	54900000	2.5536	0.0005618	1	1	1	6	6	6				1322.7	1484.9	645.13	853.72	2008.4	1688.1	2000.3	711.65	601.76	1911.5	486.98	846.23	2321.3	1819.6	1305.9	1223.8	3401.8	3491.7	2528.2	2130.9
	St13	Hsc70-interacting protein	Q99L47	Q99L47	41.655	21	366530000	60.61	0	6	6	6	15.4	15.4	15.4				36600	35374	22134	25316	50728	44630	38550	24107	25650	41567	17565	27380	54539	49808	39087	34538	56436	57230	40751	40348
	Ndufa10	NADH dehydrogenase [ubiquinone] 1 alpha subcomplex subunit 10, mitochondrial	Q99LC3	Q99LC3	40.603	28	497650000	26.479	0	9	9	9	28.5	28.5	28.5				36716	36719	32778	38002	55250	50627	73299	35633	26803	49229	25000	40166	57752	53957	60688	45377	76063	74626	81029	77266
	Etfa	Electron transfer flavoprotein subunit alpha, mitochondrial	Q99LC5	Q99LC5	35.009	34	438370000	86.791	0	7	7	7	31.8	31.8	31.8				55543	51233	28776	31558	82812	69598	56610	31017	40504	66402	22830	33141	87598	76856	49143	40546	90122	99028	59208	58714
	Gps1	COP9 signalosome complex subunit 1	Q99LD4	Q99LD4	53.442	8	196460000	30.84	0	3	3	3	7.6	7.6	7.6				8628.5	8253.4	6019.7	6699	12835	11166	12408	6276.4	5512.3	10045	5107.7	7357.7	13882	11853	10577	8784.6	17725	15985	14851	13779
	Ddah2	N(G),N(G)-dimethylarginine dimethylaminohydrolase 2	Q99LD8	Q99LD8	29.645	11	316580000	13.396	0	8	7	7	35.1	32.3	32.3				18332	18377	11165	12336	22608	20803	17112	12983	12364	20696	10311	13855	24832	23418	19368	17616	25499	28456	16692	19247
	Rtcb	tRNA-splicing ligase RtcB homolog	Q99LF4	Q99LF4	55.249	16	148510000	24.922	0	9	9	9	21.2	21.2	21.2				23510	21148	4343.8	4538.8	33232	29699	8282	5210.8	15205	25549	3273	4451.1	35436	31271	7122.8	6271.6	46495	42836	9015.3	8181.8
	Hgs	Hepatocyte growth factor-regulated tyrosine kinase substrate	Q99LI8	Q99LI8	86.014	9	172000000	8.867	0	5	5	5	6.6	6.6	6.6				4772.9	4868.1	6019.9	7252.7	6851.5	6529.7	11611	6172.7	4089	5633.2	5147.8	7343.7	7379.2	7008.6	10421	8379.1	8856.8	7900.9	13580	14188
	Grpel1	GrpE protein homolog 1, mitochondrial	Q99LP6	Q99LP6	24.307	8	126300000	7.4801	0	3	3	3	13.8	13.8	13.8				8037.3	7450.8	4125.7	4362	10606	9861.6	8064.8	4544.5	5672.1	8871.8	3525.2	4859	11015	9224.9	7148.3	5943	11195	11855	8545.2	7612.4
	Abhd12	Monoacylglycerol lipase ABHD12	Q99LR1	Q99LR1	45.269	10	145840000	8.4103	0	4	4	4	14.1	14.1	14.1				13128	12520	5813.7	6452	18920	16547	10713	6696.4	10139	15207	5624.7	6810.9	20686	18300	10107	8670.8	18930	20781	10049	10819
	Park7	Protein deglycase DJ-1	Q99LX0	Q99LX0	20.021	55	1864900000	178.26	0	8	8	8	40.7	40.7	40.7				138870	130670	58670	64879	180280	161910	98404	59827	103150	155080	47761	70965	203730	183380	96661	81807	223760	224980	108490	104880
	Ndufs5	NADH dehydrogenase [ubiquinone] iron-sulfur protein 5;NADH dehydrogenase [ubiquinone] iron-sulfur protein 5, N-terminally processed	Q99LY9	Q99LY9	12.648	14	316850000	36.163	0	4	4	4	37.7	37.7	37.7				17675	17711	6904	7324.1	28194	25578	14923	8434.3	14813	23176	7190.7	9239.9	28063	26450	13000	10488	40790	37022	17189	17830
	Epdr1	Mammalian ependymin-related protein 1	Q99M71	Q99M71	25.485	2	63771000	2.1474	0.0026638	2	2	2	10.7	10.7	10.7				1210.8	1032.9	558.74	683.57	1543.5	1279.2	1206.2	802.72	972.57	1591.1	411.76	757.59	2174.7	1494.2	1273.7	832.7	2296.3	1838.5	1655.4	1315.4
	Dnaja3	DnaJ homolog subfamily A member 3, mitochondrial	Q99M87	Q99M87	52.443	4	64605000	3.7721	0	2	2	2	5	5	5				6561.7	5776.4	2972.4	3163.8	7473.7	6769.3	3966.1	3085.6	5542.6	6986.8	2754.7	3889.6	9504.9	8849.1	4409.8	4059.8	9073.7	8949.1	3476.9	3583.9
	Kars	Lysine--tRNA ligase	Q99MN1	Q99MN1	67.839	9	80521000	15.576	0	5	5	5	9.1	9.1	9.1				5653.5	5472.1	3927.3	4630.6	8476.9	7184.5	8405.3	4116.8	4575.6	5992.1	3141	5340.4	9634.5	8495.7	7177.7	6086.9	8990.8	8708.4	9963.3	10012
	Pccb	Propionyl-CoA carboxylase beta chain, mitochondrial	Q99MN9	Q99MN9	58.408	17	154190000	21.978	0	8	8	8	20.7	20.7	20.7				19113	17596	11396	11851	28085	25736	18843	13287	16330	22814	11574	14178	30056	27494	20566	17893	28739	31491	17518	17537
	Mccc1	Methylcrotonoyl-CoA carboxylase subunit alpha, mitochondrial	Q99MR8	Q99MR8	79.343	3	17145000	4.1868	0	1	1	1	2.5	2.5	2.5				754.47	843.48	803.96	756.96	1043.1	897.8	1376.8	607.53	687.68	848.5	878.58	1030.8	1169.6	968.86	1358.9	906.38	1269.3	1207.3	1373.9	1252.6
	Cadm3	Cell adhesion molecule 3	Q99N28	Q99N28	42.964	60	1300600000	114.75	0	11	11	11	37.1	37.1	37.1				150250	153310	58017	61961	210620	194710	114420	59005	103560	180750	42304	65154	226040	218050	99629	80969	268900	266630	122320	123160
	Acss1	Acetyl-coenzyme A synthetase 2-like, mitochondrial	Q99NB1	Q99NB1	74.622	4	31915000	11.471	0	2	2	2	5.1	5.1	5.1				2042.1	2012.1	1922.1	2249.2	2685.5	2772.9	3468.3	2604.8	1604	2876.3	1812.3	2383.2	3181	2507.2	3623.1	3045.1	2534.6	3053.2	2959.4	2697
	Rtn4	Reticulon-4	Q99P72	Q99P72	126.61	46	1017600000	195.87	0	17	17	17	22.7	22.7	22.7				87430	80275	33889	38079	114700	102250	64915	33653	65409	100210	27786	39220	131730	115510	57640	46234	134550	135920	75707	75545
	Ntm	Neurotrimin	Q99PJ0	Q99PJ0	37.984	22	290900000	24.421	0	5	5	5	23.3	23.3	23.3				15090	14729	16704	17381	21334	17058	31627	16038	12173	18410	12593	18183	24926	22767	29324	24474	28391	26940	38392	38229
	Rrbp1	Ribosome-binding protein 1	Q99PL5	Q99PL5	172.88	12	357690000	6.1834	0	7	7	7	21.1	21.1	21.1				24758	24381	9486.7	11228	42559	36568	23840	11066	17240	32075	7506.4	10995	42358	37818	19303	14436	59911	57572	28566	32283
	Ubxn6	UBX domain-containing protein 6	Q99PL6	Q99PL6	49.795	5	121960000	6.3602	0	3	3	3	9	9	9				5158	5718.1	3983.5	3996	8376.8	6533.7	6919.1	3168.9	3786.9	6881.4	2391	4304.6	8315.4	8052.4	5710.5	4800.4	9899.6	9736.2	8651.2	7669.4
	Arhgdia	Rho GDP-dissociation inhibitor 1	Q99PT1	Q99PT1	23.407	45	1555100000	70.745	0	7	7	7	49.5	49.5	49.5				63623	64910	49607	55034	91913	81019	102550	48102	38350	73600	33991	52145	98413	86162	85124	62435	127410	124600	120790	118040
	Acsbg1	Long-chain-fatty-acid--CoA ligase ACSBG1	Q99PU5	Q99PU5	80.425	21	509830000	52.041	0	10	10	10	17.1	17.1	17.1				42910	38904	19105	21064	64844	57914	39928	23103	32226	52644	16194	22893	63443	55029	33134	27158	75764	77153	43264	41596
	Prpf8	Pre-mRNA-processing-splicing factor 8	Q99PV0	Q99PV0	273.61	5	25954000	3.0596	0	2	2	2	1.5	1.5	1.5				2023	2314.2	633.88	524.11	3107.6	2302.1	1678.6	715.26	1916.4	2711.7	597.33	1109.2	3341	3124.8	1636.4	1299.4	3512.8	3589.8	1963.3	1987.1
	Ndufa5	NADH dehydrogenase [ubiquinone] 1 alpha subcomplex subunit 5	Q9CPP6	Q9CPP6	13.36	12	145020000	44.391	0	3	3	3	39.7	39.7	39.7				21027	21028	8937.3	9862.3	33580	33422	21431	9589.8	15356	27620	7032.9	10455	37557	34126	16379	13042	48638	42118	27390	25600
	Cox6c	Cytochrome c oxidase subunit 6C	Q9CPQ1	Q9CPQ1	8.4689	9	1484200000	1.9905	0.0031513	3	3	2	35.5	35.5	19.7				17526	17506	16060	17541	25660	22375	31665	18154	12636	22883	14045	21235	26298	23190	29327	22924	28718	29366	32731	32085
	Tomm22	Mitochondrial import receptor subunit TOM22 homolog	Q9CPQ3	Q9CPQ3	15.537	5	26296000	19.575	0	2	2	1	32.4	32.4	17.6				1166.7	1284.6	2941.3	3221.6	2353.6	1437.2	8627	3132.5	628.3	1472	2091.5	3684	1984.7	1789.5	6902.2	3785.9	3194.3	3801.2	8579.6	8767.1
	Atp5l	ATP synthase subunit g, mitochondrial	Q9CPQ8	Q9CPQ8	11.424	5	276400000	34.402	0	2	2	2	25.2	25.2	25.2				2857.5	2835.3	4465.5	6269	4074.4	4207.6	8405.1	5906.9	1747.5	3614.9	5655	6599	4898.3	4170.3	8558.1	8310.2	6986.3	5723.6	7318.9	9135.3
	Rpl17	60S ribosomal protein L17	Q9CPR4	Q9CPR4	21.423	10	121760000	8.9402	0	3	3	3	19	19	19				19234	18962	10492	11622	31059	27387	21240	11769	11970	22538	8124.9	12052	32414	29038	20270	15630	50417	41332	26836	25657
	Hint3	Histidine triad nucleotide-binding protein 3	Q9CPS6	Q9CPS6	18.787	2	34405000	7.8248	0	1	1	1	9.1	9.1	9.1				2631.8	2900.6	1982.9	1958.7	4960.2	4002.3	4374.6	2093.8	1856.7	3213.3	1633.1	2132.5	5020.9	4078.8	3642.5	2665.6	7361	6192.2	6286.2	5691.5
	Glo1	Lactoylglutathione lyase	Q9CPU0	Q9CPU0	20.809	22	233560000	37.328	0	5	5	5	44.6	44.6	44.6				17569	17636	22712	25725	31767	26385	48981	35747	13268	17611	20218	27773	24859	21512	34127	31343	22592	27324	34080	36575
	Glod4	Glyoxalase domain-containing protein 4	Q9CPV4	Q9CPV4	33.316	41	767410000	114.94	0	11	11	11	48.7	48.7	48.7				69027	65846	31165	35257	93598	81384	60900	33039	43693	76549	24853	38126	104680	87809	55368	43793	130720	131720	68253	66351
	Cntnap2	Contactin-associated protein-like 2	Q9CPW0	Q9CPW0	148.2	11	151730000	20.241	0	6	6	6	5.9	5.9	5.9				10965	11143	4480.3	4487.5	15098	13403	5214.1	5442.2	7820.2	12502	4701.6	5690.9	14345	14254	6167.4	6869.8	17890	18632	4847.4	5224.5
	Arpc5	Actin-related protein 2/3 complex subunit 5	Q9CPW4	Q9CPW4	16.288	5	87288000	13.755	0	3	3	3	21.9	21.9	21.9				2867.4	3255.4	5937.9	5978.3	4463.2	3779.1	9407	6129.2	2239.3	3360.7	4288.3	7303.8	4502.8	4453.7	10608	8188.8	5058	4999.2	7950.7	8564.3
	Atg3	Ubiquitin-like-conjugating enzyme ATG3	Q9CPX6	Q9CPX6	35.796	8	68486000	9.1805	0	3	3	3	10.5	10.5	10.5				8367.9	7674.4	5126.4	5841.8	10142	9695.2	8873.3	5267.3	5488	9243.5	3974.1	5990	12130	10830	9035.5	7391.6	12209	14666	8962.6	9188.5
	Lap3	Cytosol aminopeptidase	Q9CPY7	Q9CPY7	56.141	31	573890000	91.148	0	12	12	12	33.5	33.5	33.5				42952	42256	16496	17661	61687	54858	32314	17396	31243	52346	13186	20281	62941	55216	27962	23237	82690	77438	37109	35594
	Nudcd2	NudC domain-containing protein 2	Q9CQ48	Q9CQ48	17.66	3	36892000	2.3268	0.0021846	1	1	1	7	7	7				1826.2	1657.6	2825.5	2692.6	2188	1913.9	3934.8	2958.8	1528.6	2016.9	2114.7	2833.8	3220.7	2439.8	4133.3	3968.2	2361	2497.6	4587.3	4524.9
	Ndufc2	NADH dehydrogenase [ubiquinone] 1 subunit C2	Q9CQ54	Q9CQ54	14.164	8	408190000	9.2539	0	3	3	3	24.2	24.2	24.2				10259	9386.6	2123.2	2074.3	15276	13113	5146.2	1994.5	7063.1	11719	1614.5	2426.6	14632	13820	3393.6	2415.6	22316	19008	6192.8	6679.4
	Pgls	6-phosphogluconolactonase	Q9CQ60	Q9CQ60	27.254	12	72411000	50.137	0	5	5	5	39.7	39.7	39.7				8842.4	9460.1	2417	2718.6	12587	10279	3827.6	2847.1	6525.9	10380	2383.3	3276.9	12871	11558	4794.7	3674.1	15362	13602	4836.5	4486.5
	Decr1	2,4-dienoyl-CoA reductase, mitochondrial	Q9CQ62	Q9CQ62	36.213	5	199820000	27.104	0	3	3	3	12.2	12.2	12.2				11547	11967	5524.9	4456.8	17723	15535	10471	4855.2	8416.7	14194	3860.3	5411.7	17598	14968	9611.8	6250.2	22263	21356	8586.1	10010
	Mtap	S-methyl-5-thioadenosine phosphorylase	Q9CQ65	Q9CQ65	31.062	5	74546000	3.5075	0	4	4	3	16.3	16.3	12.7				4549.2	4584.1	2851.2	3195.4	6300.3	5719.2	4825.6	2841.3	3249	5387.9	2171.2	2839.7	6849.3	6394.5	3998.7	3703.3	6788.8	8291.3	4608.9	4798.3
	Uqcrq	Cytochrome b-c1 complex subunit 8	Q9CQ69	Q9CQ69	9.7681	21	1103900000	10.893	0	4	4	4	46.3	46.3	46.3				35275	36504	13774	16299	60164	53443	28369	17760	25808	48172	14053	18452	63200	54896	26565	22023	85633	82470	30479	32333
	Ndufa2	NADH dehydrogenase [ubiquinone] 1 alpha subcomplex subunit 2	Q9CQ75	Q9CQ75	10.916	8	621830000	85.208	0	3	3	3	29.3	29.3	29.3				10808	10563	10760	12514	17813	16211	23146	11292	8166	14412	9423.3	13970	16829	16544	18855	15417	26985	22583	29378	26203
	Ndufa3	NADH dehydrogenase [ubiquinone] 1 alpha subcomplex subunit 3	Q9CQ91	Q9CQ91	9.3308	3	96769000	6.0049	0	2	2	2	41.7	41.7	41.7				2311.9	2355	1653.5	2045.3	2769	2626.1	3312.7	1982.9	2005.5	2760.2	1696.8	2720.6	3287.6	3265.6	3151	2537	3591.6	3255.5	3580.5	3211.6
	Fis1	Mitochondrial fission 1 protein	Q9CQ92	Q9CQ92	17.008	21	295540000	175.95	0	3	3	3	27	27	27				45554	47233	23258	24520	73794	63248	38741	25706	33206	60023	20483	31094	76820	71849	39269	35781	88859	89037	35939	36052
	Sdhb	Succinate dehydrogenase [ubiquinone] iron-sulfur subunit, mitochondrial	Q9CQA3	Q9CQA3	31.814	22	892030000	39.903	0	9	9	9	30.1	30.1	30.1				31646	33590	19498	20079	52995	45990	42376	19671	22205	43337	15443	22094	51558	46885	32312	25531	75857	67226	51797	48260
	Bzw1	Basic leucine zipper and W2 domain-containing protein 1	Q9CQC6	Q9CQC6	48.043	4	2720700	5.5598	0	1	1	1	6.2	6.2	6.2				285.98	326.38	503.44	493.55	774.31	681.08	1327	584.09	218.49	528.78	97.381	813.29	741.51	397.58	1411.3	869.85	908.35	792.51	1467.8	819.45
	Ndufb4	NADH dehydrogenase [ubiquinone] 1 beta subcomplex subunit 4	Q9CQC7	Q9CQC7	15.081	19	448410000	9.9476	0	4	4	4	45.7	45.7	45.7				26544	24964	15750	18296	41298	35584	37268	16723	18445	33579	13031	20039	40382	35201	28641	22270	63819	56457	46174	46292
	Rab5a	Ras-related protein Rab-5A	Q9CQD1	Q9CQD1	23.598	16	166190000	24.715	0	7	7	4	47	47	32.1				15082	14519	10979	12801	17715	15237	18088	11071	10773	16575	10576	14168	19710	17890	16881	15238	22933	22778	20501	19777
	Rgs10	Regulator of G-protein signaling 10	Q9CQE5	Q9CQE5	21.151	3	69127000	2.8222	0	1	1	1	9.4	9.4	9.4				1562.5	1552.7	2605.5	3251.4	2483.1	2101.9	5994.8	2556.5	972.29	1813.4	1890.8	3054.7	2552	2219.8	5036.2	3751.8	3167.2	2658.7	6497.6	6733.5
	Pcyox1	Prenylcysteine oxidase	Q9CQF9	Q9CQF9	56.494	2	1818600	2.9024	0	1	1	1	4.4	4.4	4.4				687.65	701.07	379.61	486.48	1235	910.23	1148.8	394.93	775.55	790.3	388.06	498.12	723.19	918.24	969.25	458.96	2211.3	1094.9	1609.7	1507.9
	Ndufb5	NADH dehydrogenase [ubiquinone] 1 beta subcomplex subunit 5, mitochondrial	Q9CQH3	Q9CQH3	21.71	24	340970000	16.541	0	4	4	4	21.2	21.2	21.2				40375	37526	25773	28004	53907	48990	47532	28692	27038	48466	22316	33247	59078	51255	44800	37534	74283	69039	50593	51420
	Gmfb	Glia maturation factor beta	Q9CQI3	Q9CQI3;Q9ERL7	16.723	9	95566000	19.921	0	3	3	3	25.4	25.4	25.4				8763.4	8302.6	9532.3	9296.9	12358	10893	14082	9182.2	5911.3	9284.3	6644.4	10049	15086	12617	14644	12439	14100	13860	15419	14182
	Cotl1	Coactosin-like protein	Q9CQI6	Q9CQI6	15.944	14	648450000	17.553	0	4	4	4	35.2	35.2	35.2				21728	20361	16172	17062	25128	23082	27405	14627	14216	24704	12290	18693	29196	26580	26294	20797	38878	35047	35662	33031
	Denr	Density-regulated protein	Q9CQJ6	Q9CQJ6	22.166	2	74004000	3.3542	0	2	2	2	12.6	12.6	12.6				407.37	304.57	2680.5	2637.3	628.77	665.36	5096.5	2175.2	146.08	600.97	1548	2365.8	671.65	724.16	4581.2	3636.8	386.96	759.31	6038	6021.9
	Ndufb9	NADH dehydrogenase [ubiquinone] 1 beta subcomplex subunit 9	Q9CQJ8	Q9CQJ8	21.984	23	289660000	17.772	0	5	5	5	47.5	47.5	47.5				23310	21390	26453	27020	34772	29521	43477	31162	18115	29088	23734	33359	37187	33252	45799	38270	33326	36464	38438	39372
	Glrx3	Glutaredoxin-3	Q9CQM9	Q9CQM9	37.778	17	232760000	50.675	0	6	6	6	26.4	26.4	26.4				19036	18328	13650	15561	26443	22260	26200	13806	12572	20124	9573.5	13913	27576	23356	22457	18386	30564	32118	26768	26712
	Trap1	Heat shock protein 75 kDa, mitochondrial	Q9CQN1	Q9CQN1	80.208	3	13061000	10.177	0	1	1	1	1.8	1.8	1.8				2391.7	2255.5	663.76	1078.3	2906.3	2985.3	1466.9	1127.5	1761.9	2634.8	825.94	1052.5	3217.6	3405.8	1305.2	1252.1	3112.2	3905.8	1402.2	1204.8
	Atp5f1	ATP synthase F(0) complex subunit B1, mitochondrial	Q9CQQ7	Q9CQQ7	28.948	26	2632500000	10.47	0	5	5	5	16.4	16.4	16.4				45794	47414	51271	56566	81361	70211	124200	55473	29095	63302	36151	60416	79185	71128	95679	73635	127060	110780	150040	139530
	Rps21	40S ribosomal protein S21	Q9CQR2	Q9CQR2	9.1413	9	118100000	3.9279	0	2	2	2	34.9	34.9	34.9				10300	9359.7	1225.5	1513.2	14809	12558	1767.8	1353.4	8126.7	11836	1015.9	1308.7	15748	14391	2222.1	1729	19476	17866	1045.8	918.87
	Acot13	Acyl-coenzyme A thioesterase 13;Acyl-coenzyme A thioesterase 13, N-terminally processed	Q9CQR4	Q9CQR4	15.183	4	132350000	2.5283	0.00056022	2	2	2	15.7	15.7	15.7				16659	17311	5994.3	6005.6	27270	24219	13719	6150.1	10614	21891	4029.3	6225.6	26995	23397	10246	7720.3	43048	35560	16632	15902
	Map1lc3b	Microtubule-associated proteins 1A/1B light chain 3B	Q9CQV6	Q9CQV6	14.617	2	24691000	1.6414	0.0054618	1	1	1	11.2	11.2	11.2				2600.4	2319.2	761.53	753.22	3355.5	2608.4	1323.9	873.14	1047.9	2869	485.88	488.7	3137.1	2860.2	1091.9	671.35	4739.8	4371.3	1564.9	1504
	Ywhab	14-3-3 protein beta/alpha;14-3-3 protein beta/alpha, N-terminally processed	Q9CQV8	Q9CQV8	28.086	41	6889200000	201.84	0	12	7	7	58.5	43.5	43.5				76762	75632	57543	62302	115640	101610	105750	63126	50638	90826	44837	68722	130530	114560	100350	86950	184070	160310	126470	117210
	Ykt6	Synaptobrevin homolog YKT6	Q9CQW1	Q9CQW1	22.314	5	63053000	4.9222	0	3	3	3	15.2	15.2	15.2				6162.8	5544.8	1808.8	1838.3	9231.7	7728	4702	1708.3	2997.7	7125.3	1139.1	1944.9	10315	8274.3	4292.7	2497.2	13448	12512	4629.9	5617.5
	Arl8b	ADP-ribosylation factor-like protein 8B	Q9CQW2	Q9CQW2	21.539	7	101910000	3.606	0	4	2	2	22.6	12.4	12.4				4540	4907	3440	3823.6	7902.9	6457.3	7493	3578.8	2470.6	6019.1	2153.1	3646	7753.4	6471.3	6209.7	4635.2	10911	9945.2	9090.5	8473.5
	Cyb5b	Cytochrome b5 type B	Q9CQX2	Q9CQX2	16.318	10	553200000	13.734	0	3	3	3	15.8	15.8	15.8				27763	24169	15058	14472	34193	31010	20992	16952	23317	30962	13249	18343	43588	37551	24906	22653	31794	35137	19525	19259
	Mrps36	28S ribosomal protein S36, mitochondrial	Q9CQX8	Q9CQX8	11.101	20	175700000	20.913	0	3	3	3	56.9	56.9	56.9				28928	29270	14073	16345	45312	41170	26803	16927	23579	38229	12897	19581	47108	42594	25667	21567	50512	54569	27581	29505
	Ndufa6	NADH dehydrogenase [ubiquinone] 1 alpha subcomplex subunit 6	Q9CQZ5	Q9CQZ5	15.283	15	322900000	31.956	0	5	5	5	43.5	43.5	43.5				10741	10733	8196.1	9980.3	17680	15703	19463	9871.5	7880.2	14966	7564.2	11838	17677	16478	16819	13537	23456	21386	19670	22351
	Ndufb3	NADH dehydrogenase [ubiquinone] 1 beta subcomplex subunit 3	Q9CQZ6	Q9CQZ6	11.692	4	132910000	9.0283	0	1	1	1	10.6	10.6	10.6				14163	13879	4717.6	5329.1	24209	20978	11700	4292.9	9440	19019	3274.2	6137.6	22287	20861	8169.6	5774.5	37620	30179	15269	14104
	Ppid	Peptidyl-prolyl cis-trans isomerase D	Q9CR16	Q9CR16;Q9ERU9	40.742	18	537360000	16.806	0	10	10	9	27	27	25.1				21312	20510	21918	25618	30171	25354	40985	24389	12185	22668	16732	24672	32155	28026	38869	31843	33796	35245	42751	42334
	Vta1	Vacuolar protein sorting-associated protein VTA1 homolog	Q9CR26	Q9CR26	33.913	6	66792000	4.4595	0	3	3	3	12.3	12.3	12.3				2983.1	2898.1	4355.9	5302.2	4135.2	3793	8527.3	5289.7	2347.7	3525.5	4469.4	5525.9	4197.7	4112.9	7157.9	6860.8	4290.3	4727.3	8926.7	9864
	Atp6v1g1	V-type proton ATPase subunit G 1	Q9CR51	Q9CR51	13.724	14	254500000	73.032	0	4	4	4	39	39	39				23934	23760	8904	8641.4	32269	27704	16370	8719.9	18875	29013	7517.5	10124	39337	35117	15087	11729	39305	42160	19354	19286
	Rpl14	60S ribosomal protein L14	Q9CR57	Q9CR57	23.564	8	7584800	6.6862	0	1	1	1	5.5	5.5	5.5				2558.3	2591.4	1424.2	1397.6	4347.3	3764.6	3179	1695.4	2272.5	3554	1075.6	1446.3	4581.6	3729	2451	1713.9	5299.6	5067.7	2925.7	3024.9
	Ndufb7	NADH dehydrogenase [ubiquinone] 1 beta subcomplex subunit 7	Q9CR61	Q9CR61	16.331	13	179000000	7.7873	0	3	3	3	25.5	25.5	25.5				11629	11720	4031.1	5053.4	18283	14719	10288	5100.6	9067	14938	4411.1	5112.3	17618	16124	8389.2	5919.4	26650	23527	11801	11492
	Slc25a11	Mitochondrial 2-oxoglutarate/malate carrier protein	Q9CR62	Q9CR62	34.155	26	1026700000	78.544	0	8	8	8	26.8	26.8	26.8				39573	38158	26878	32156	58024	48625	54458	28378	28612	48606	22563	33778	59913	53205	47584	37885	75794	70797	61362	58208
	Uqcrfs1	Cytochrome b-c1 complex subunit Rieske, mitochondrial;Cytochrome b-c1 complex subunit 11	Q9CR68	Q9CR68	29.367	38	2046700000	60.347	0	11	11	11	34.3	34.3	34.3				70973	68412	40524	44644	110110	95515	86773	43221	55494	89929	31870	50431	115240	101670	71110	55976	136040	133940	97891	94031
	Carhsp1	Calcium-regulated heat stable protein 1	Q9CR86	Q9CR86	16.062	3	80414000	1.5022	0.0063168	2	2	2	29.7	29.7	29.7				4692.6	4234.4	3621.1	4586.6	5389.8	5154.2	7728	4024.8	2607	4232.6	2619.2	3898.6	5867.3	5350.4	5606.3	5152.8	6823.5	7285.1	7196.7	7517.6
	Necap1	Adaptin ear-binding coat-associated protein 1	Q9CR95	Q9CR95	29.639	7	172230000	10.948	0	4	4	3	25.8	25.8	18.5				7193	7323.4	7846.1	8709.4	10131	9071.7	17142	8163.4	4882.9	8672.1	6122.6	8169.9	11112	9484.1	13233	10874	14575	13781	21242	20794
	Fam136a	Protein FAM136A	Q9CR98	Q9CR98	15.674	3	44452000	1.8917	0.0030992	2	2	2	13	13	13				5450.4	5460.6	1546	1495.4	7581.3	6785.4	3045.4	1916.9	3596.8	6777.1	1246.3	1987.7	8249.1	7690.2	3371.6	2168.5	11088	9273.2	3391.7	3717.7
	Tppp3	Tubulin polymerization-promoting protein family member 3	Q9CRB6	Q9CRB6	18.965	45	675980000	86.359	0	9	9	9	47.7	47.7	47.7				39784	39254	39768	41560	50570	44131	64357	38001	23822	42967	26869	39940	51690	50068	60241	51995	56675	61984	66700	67066
	Mtfp1	Mitochondrial fission process protein 1	Q9CRB8	Q9CRB8	18.314	3	14662000	2.5245	0.0005596	2	2	2	14.5	14.5	14.5				765.92	794.27	1277.8	1234.8	1379.1	1456.3	2591.7	1653.2	783.23	1063.4	1306.6	1426.9	1156.4	1462.4	2347.2	1512	1848.3	1814.4	2539.1	2540.4
	Chchd3	MICOS complex subunit Mic19	Q9CRB9	Q9CRB9	26.334	17	615870000	17.297	0	5	5	5	20.7	20.7	20.7				33177	31330	14911	18598	53872	45285	36078	17060	21661	41849	12559	19037	54598	46944	27751	23901	68903	70054	39717	37969
	Vkorc1	Vitamin K epoxide reductase complex subunit 1	Q9CRC0	Q9CRC0	17.768	2	16618000	32.423	0	1	1	1	8.1	8.1	8.1				1521.7	1318.3	780.41	894.71	2314.2	1964.5	1331.8	941.97	1134.8	1673.1	762.35	1014.3	1908.8	1821.8	1333.5	1271.5	1788.1	2193.6	1425.3	1347.4
	Emc2	ER membrane protein complex subunit 2	Q9CRD2	Q9CRD2	34.934	3	16553000	3.2104	0	2	2	2	8.8	8.8	8.8				1111.4	1055.1	1499.5	1770.6	1647.3	1372.5	2799	1724.1	806.42	1330.7	1444.8	1775.4	1708.3	1669.5	2853.4	2090.7	1240.1	1681.2	3365.1	3490
	Nrxn1	Neurexin-1	Q9CS84	Q9CS84;P0DI97	166.17	7	40696000	5.7965	0	4	4	3	3	3	2.4				5211.7	4989.7	2037	1635.3	7359.9	6890	4212.9	1806.2	3983.3	5825.5	1220.2	1797.3	9006.9	7083.3	3328.5	2282.4	10773	8903.8	6274.4	5253.6
	Lhfpl3	Lipoma HMGIC fusion partner-like 3 protein	Q9CTN8	Q9CTN8	24.686	4	37094000	1.5231	0.0063322	1	1	1	4.5	4.5	4.5				8617.6	5903.3	2779.8	2734.6	8190.9	9523.9	1649.7	3938.9	10077	8312.2	3068.2	3697.1	12964	12100	4328.3	3551.1	1477.2	2757.6	319.37	287.74
	Micu3	Calcium uptake protein 3, mitochondrial	Q9CTY5	Q9CTY5	59.809	2	10362000	1.402	0.0086455	2	2	2	3.6	3.6	3.6				678.34	665.76	2144.1	2391.3	908.49	666.02	5022.2	2581.3	400.41	729.47	1498.2	2711.3	986.34	735.7	4285.5	3305.6	478.55	620.92	5418.9	5332.5
	Arpc2	Actin-related protein 2/3 complex subunit 2	Q9CVB6	Q9CVB6	34.357	15	340150000	9.5446	0	7	7	7	23.7	23.7	23.7				20405	20662	10354	10466	29435	25933	17900	10152	11967	23894	7893.7	10551	32368	28269	17107	14950	44785	40289	20377	19929
	Tubb2b	Tubulin beta-2B chain	Q9CWF2	Q9CWF2	49.953	12	216870000	2.2285	0.0027012	17	1	1	53.3	2.7	2.7				11996	11310	12154	14430	17103	15408	24777	10733	6726.5	14179	7786.4	12736	17002	16146	21151	16280	28182	24447	33706	33450
	Atic	Bifunctional purine biosynthesis protein PURH;Phosphoribosylaminoimidazolecarboxamide formyltransferase;IMP cyclohydrolase	Q9CWJ9	Q9CWJ9	64.217	22	214530000	32.169	0	6	6	6	15.7	15.7	15.7				28023	26597	25220	28355	37113	32721	47334	25460	20202	30002	19004	29669	40877	36193	43796	36416	46376	45659	51157	51965
	Pfdn1	Prefoldin subunit 1	Q9CWM4	Q9CWM4	14.254	3	45641000	2.5403	0.00056085	2	2	2	16.4	16.4	16.4				1632.9	1244.6	1648	1465.8	1954.8	2378.6	2206.8	1760.3	1254.2	2112.4	1260.3	1716	2150.8	2284.6	2384.1	2217.5	3126	2984.4	2381.9	2465.7
	Ddah1	N(G),N(G)-dimethylarginine dimethylaminohydrolase 1	Q9CWS0	Q9CWS0	31.381	31	1874000000	21.336	0	11	11	10	41.1	41.1	38.2				40843	43483	43199	47654	56520	54337	79627	41580	26035	50052	33199	50641	62663	60269	72965	59936	85554	78640	95056	95450
	Pin4	Peptidyl-prolyl cis-trans isomerase NIMA-interacting 4	Q9CWW6	Q9CWW6	13.815	3	68785000	1.9125	0.0031088	1	1	1	9.9	9.9	9.9				2176.5	2157.8	5091.5	4916.3	3713.2	3234.9	9776	6526.7	1713.4	3000.1	4764.4	6760.1	4098.9	4085.9	11779	9488.3	3352.9	5725.8	8739.7	14952
	Rbm8a	RNA-binding protein 8A	Q9CWZ3	Q9CWZ3	19.889	3	14231000	12.971	0	2	2	1	21.3	21.3	6.3				5577.9	5209.5	1078.6	1026.5	7714.6	6784.8	1603	1358.8	3942.8	7131.9	914.46	1246	8449.1	7203.1	1936.8	2018.7	8639.8	8917.3	1867	1874.5
	Napg	Gamma-soluble NSF attachment protein	Q9CWZ7	Q9CWZ7	34.732	32	671320000	158.66	0	10	10	10	32.1	32.1	32.1				59263	62828	29924	34041	84932	74886	58631	32534	38084	74291	23256	34427	95697	86648	54453	44147	115930	111170	62979	64241
	Sugt1	Suppressor of G2 allele of SKP1 homolog	Q9CX34	Q9CX34	38.158	26	231450000	55.53	0	7	7	7	28.3	28.3	28.3				25163	23920	11595	13307	37011	31738	23881	12189	18242	28612	9580.2	12849	39491	34008	20260	17259	45119	44771	24970	24049
	Lbh	Protein LBH	Q9CX60	Q9CX60	12.138	6	32818000	7.0487	0	2	2	2	40	40	40				6775.6	6011.6	7308.1	6452.4	8455.1	9124.8	11041	7428.7	7626.3	7397.4	9399.1	7313.2	9279.6	8133.6	10865	8182.3	7622.7	9101	9817.3	11278
	Hnrnpa0	Heterogeneous nuclear ribonucleoprotein A0	Q9CX86	Q9CX86	30.53	6	114340000	13.118	0	3	3	3	13.8	13.8	13.8				9150	8960.7	2579.5	2389	12713	10619	3804.6	2428.7	6477.6	11062	2182.5	3391.3	14831	12923	4378.3	4287.5	13527	14816	3539.5	3525.8
	Cenpv	Centromere protein V	Q9CXS4	Q9CXS4	27.541	11	227910000	12.866	0	5	5	5	31.7	31.7	31.7				16283	15852	3199.3	3695.3	22533	20162	6505.4	3695.9	14481	20365	3066.5	4261.8	27271	25034	6204.1	5530.3	28708	28970	5900.6	6248.1
	Cacybp	Calcyclin-binding protein	Q9CXW3	Q9CXW3	26.51	5	62524000	31.596	0	3	3	3	15.3	15.3	15.3				4413.2	5460.5	1081.1	864.49	7453.9	5896.2	1428.4	1040.8	2989.3	5327.4	762.38	944.17	7461.8	6203.1	1568.4	1166.6	8612.3	9458.7	1488.5	983.54
	Rpl11	60S ribosomal protein L11	Q9CXW4	Q9CXW4	20.252	10	220990000	7.4242	0	4	4	4	23.6	23.6	23.6				11134	12170	5763.5	7011.2	18949	17102	14241	7181.2	8387	15589	3869.1	8069.8	20149	18562	11743	9644.9	22672	22179	17211	15697
	Ndufs4	NADH dehydrogenase [ubiquinone] iron-sulfur protein 4, mitochondrial	Q9CXZ1	Q9CXZ1	19.784	17	508740000	13.787	0	3	3	3	19.4	19.4	19.4				21596	21467	20643	22109	35078	30500	45010	20616	12810	27385	15613	23069	34950	29779	34612	25945	54300	47733	50512	49859
	Chtop	Chromatin target of PRMT1 protein	Q9CY57	Q9CY57	26.585	5	59745000	1.8751	0.0030928	1	1	1	5.2	5.2	5.2				6020.9	5989.4	4406.4	4476.5	8232.1	7237.7	6997.3	5230.9	4726.2	6871.1	4319.1	5446.4	8845.3	8858.8	7875.8	8021.5	10962	10506	7674.4	9175.6
	Serbp1	Plasminogen activator inhibitor 1 RNA-binding protein	Q9CY58	Q9CY58	44.714	9	365860000	7.8593	0	4	4	4	12.3	12.3	12.3				23189	22711	8892.1	9611.9	37586	31235	16618	9437.1	15059	29505	6965.7	10007	39599	36613	15406	13258	42841	46221	17222	18018
	Blvra	Biliverdin reductase A	Q9CY64	Q9CY64	33.524	6	66778000	6.6132	0	4	4	4	15.6	15.6	15.6				3757	3554.7	1913.2	2403.7	6148.3	5192.6	4039.6	2012.9	2286.2	4721.7	1402	2113.8	6377.8	5840.5	3246	3075.5	8656	8059.9	4483.8	4381.6
	Tomm34	Mitochondrial import receptor subunit TOM34	Q9CYG7	Q9CYG7	34.278	4	33585000	23.651	0	2	2	2	10.7	10.7	10.7				1546.7	2071.7	3423.7	3181.3	1800	2144.3	4288.6	3520.8	1326.6	1596.3	2810.4	3928.4	2599.3	2060.9	4765.7	4513.6	1826.3	2463	4244.8	4156.2
	Fam213a	Redox-regulatory protein FAM213A	Q9CYH2	Q9CYH2	24.394	26	146880000	17.542	0	6	6	6	30.7	30.7	30.7				29059	30119	18385	19574	43364	36986	37719	19216	21064	36293	13933	21309	46509	39379	31657	25280	54598	55972	39352	42471
	Pgm3	Phosphoacetylglucosamine mutase	Q9CYR6	Q9CYR6	59.452	3	47370000	2.1835	0.0026853	2	2	2	4.2	4.2	4.2				2516.7	2179.3	3618.6	3593.4	3605.6	3031.4	5134.4	3408.1	1843.5	3012.1	2805.1	4069.3	4017.1	3443.6	5486.3	4183.1	4511.1	4458.1	5122.7	5138.6
	Hdhd3	Haloacid dehalogenase-like hydrolase domain-containing protein 3	Q9CYW4	Q9CYW4	28.027	5	161140000	2.6315	0.00056786	2	2	2	7.6	7.6	7.6				11395	10981	6694.9	7048.1	16173	15022	12398	6699.2	9158.9	13257	4804.9	6541.2	17870	16637	10838	8992.1	17400	19767	13916	14376
	Tpd52l2	Tumor protein D54	Q9CYZ2	Q9CYZ2	24.043	6	65028000	6.6335	0	4	4	4	24.5	24.5	24.5				1410.1	1295.8	4034.3	3738.6	2095.4	1659	7038.9	4185.9	936.12	1669.7	3718.4	4904.7	1971.8	1780	6778.5	5534	2283.7	2080.1	7464.2	7066.6
	Cops7a	COP9 signalosome complex subunit 7a	Q9CZ04	Q9CZ04	30.224	15	135700000	28.898	0	7	7	7	31.6	31.6	31.6				9172.4	8839.8	2512.9	2435.6	12596	10930	5149.1	3112.9	5941.7	10727	2588.9	3481.4	13925	11570	4972.5	3490.2	16065	16535	5962.3	5896.1
	Uqcrc1	Cytochrome b-c1 complex subunit 1, mitochondrial	Q9CZ13	Q9CZ13	52.851	104	3330900000	209.55	0	15	15	15	48.1	48.1	48.1				102760	101290	63295	69060	163700	140060	143480	71226	78141	133790	55877	79307	164970	142160	116630	92347	239210	207700	178480	168540
	Ola1	Obg-like ATPase 1	Q9CZ30	Q9CZ30	44.729	8	140650000	7.2174	0	3	3	3	10.4	10.4	10.4				11739	11210	4052.1	4806.7	15519	12656	9625.3	4513.4	6621.2	12288	2761.7	4950.1	17771	13353	7542.2	6105.3	21996	21548	12718	11717
	Carkd	ATP-dependent (S)-NAD(P)H-hydrate dehydratase	Q9CZ42	Q9CZ42	36.717	5	59938000	40.329	0	3	3	3	16.9	16.9	16.9				2053.3	2129.6	1217.9	1961.3	3378	3020.5	4026.3	1980.1	1107.2	2402.8	1272.3	2117.6	3770.4	3104.6	3264	2573.6	5656.5	5230.2	4597	5090.9
	Nsfl1c	NSFL1 cofactor p47	Q9CZ44	Q9CZ44	40.709	36	446670000	299.25	0	9	9	9	33	33	33				49082	44958	23075	24483	65598	54573	42264	22830	34540	52304	17826	25097	69609	59039	36208	30713	83943	92571	48341	48093
	Scrn1	Secernin-1	Q9CZC8	Q9CZC8	46.325	36	884510000	116.92	0	10	10	10	27.3	27.3	27.3				59859	54379	30301	33027	78485	67143	58355	30211	41895	66199	24552	35657	90883	76491	52786	42706	99696	102490	70043	69289
	Gars	Glycine--tRNA ligase	Q9CZD3	Q9CZD3	81.877	9	160730000	10.533	0	5	5	5	8	8	8				21358	20161	16670	20708	29197	24572	31923	17102	15071	24887	14893	18858	31157	25358	28508	24899	35376	34003	36064	37185
	Rpl15	60S ribosomal protein L15	Q9CZM2	Q9CZM2	24.146	3	210070000	1.3945	0.0095969	2	2	2	8.8	8.8	8.8				4134.9	4102.1	3881.3	3994.9	6352.9	5355.8	9221.2	4484.4	3008.7	5173.6	3222.9	4186.3	6936.4	5495.5	7841.7	5277.4	10101	8096.6	9209.9	9632.4
	Bcs1l	Mitochondrial chaperone BCS1	Q9CZP5	Q9CZP5	47.406	4	23383000	10.523	0	2	2	2	6	6	6				1176.3	826.55	1398.8	1486.9	1123.6	1112.3	3317.3	1544.9	646.58	826.72	876.7	1400.4	1445.1	1403.5	2537.8	1944.2	1252.8	1475.3	2667.3	3052.6
	Tsfm	Elongation factor Ts, mitochondrial	Q9CZR8	Q9CZR8	35.334	10	76543000	20.013	0	2	2	2	8.3	8.3	8.3				9831.6	8593.7	3958.5	5446.3	14458	12407	7120	4772.8	6910	12040	3360.7	5591.2	15209	13343	7199	6762.9	13866	17609	9206.1	7684.6
	Aldh1b1	Aldehyde dehydrogenase X, mitochondrial	Q9CZS1	Q9CZS1	57.552	3	46370000	2.3977	0.0016511	4	3	3	7.3	5.8	5.8				761.32	720.16	2278.7	2526.3	1572.6	1137.6	3536.4	2229.9	865.95	1355.9	1990.3	2697.1	1751.9	1429.5	3558.5	2971.2	2260.4	1930.6	4095.7	4028.8
	Cs	Citrate synthase, mitochondrial	Q9CZU6	Q9CZU6	51.736	91	6138500000	101.86	0	12	12	12	33.6	33.6	33.6				166200	159980	117670	128810	239190	209400	238300	132780	127520	201610	97824	149190	255700	224220	203870	169930	268980	280890	253090	250080
	Tomm70a	Mitochondrial import receptor subunit TOM70	Q9CZW5	Q9CZW5	67.589	31	1360000000	31.695	0	16	16	16	30.9	30.9	30.9				57419	60823	31604	34505	87569	74950	59496	33237	39775	71658	24842	38136	102730	88532	60332	49789	116490	113590	67145	63767
	Rps19	40S ribosomal protein S19	Q9CZX8	Q9CZX8	16.085	16	350440000	8.5703	0	6	6	6	41.4	41.4	41.4				23178	22999	9493.7	10053	34608	30130	19174	11408	18526	29567	7905.2	12064	37751	32673	17298	14000	60941	46842	20859	20836
	Pdhb	Pyruvate dehydrogenase E1 component subunit beta, mitochondrial	Q9D051	Q9D051	38.937	104	2268800000	103.09	0	14	14	14	49.3	49.3	49.3				118450	120730	62046	70085	197970	166120	155480	68554	83500	158310	52531	76717	201960	173500	120960	92508	277350	260140	177010	174250
	Hnrnpm	Heterogeneous nuclear ribonucleoprotein M	Q9D0E1	Q9D0E1	77.648	6	73384000	3.3365	0	5	5	4	8.2	8.2	6				8531.7	7446.4	6879.6	7670.7	11357	9503	11458	7810.6	5536.2	9111.9	5600.6	8393	13202	12012	11794	10955	12606	14087	11185	12264
	Lman1	Protein ERGIC-53	Q9D0F3	Q9D0F3	57.788	2	16584000	4.1075	0	2	2	2	6	6	6				1172.1	1015.9	411.48	456.18	1383.8	1188.6	1219	528.55	865.39	1454.5	533.86	610.1	1449.7	1570.2	758.51	743.68	1394	1504.1	1240	1218.9
	Pgm1	Phosphoglucomutase-1	Q9D0F9	Q9D0F9	61.417	57	1409400000	168.07	0	17	17	17	34.2	34.2	34.2				94770	95775	43492	45545	141270	119960	93046	43734	60620	110380	31031	45813	142000	127070	72239	53975	206800	185640	108660	103950
	Rars	Arginine--tRNA ligase, cytoplasmic	Q9D0I9	Q9D0I9	75.673	5	56675000	5.7141	0	3	3	3	5.9	5.9	5.9				7099.4	7460.2	2827.1	2576.4	9301.5	8693.7	4651.6	2327.6	4819.6	7931.7	2444.3	2563.5	10244	9183.9	4071.6	3378.5	10681	11221	5581.9	5797.7
	Arl2	ADP-ribosylation factor-like protein 2	Q9D0J4	Q9D0J4	20.864	4	34202000	4.4401	0	2	2	2	10.9	10.9	10.9				2030.9	1953.4	2500.3	2805.9	2864.2	2348.3	5265.1	2597.1	1268.7	2414.7	1920.4	2842.2	3016.9	2445.6	4177.1	3079	4061	3248.4	6244.9	6380.6
	Ptms	Parathymosin	Q9D0J8	Q9D0J8	11.43	5	439060000	7.1272	0	2	2	2	22.8	22.8	22.8				5123.5	5528.5	6471.7	6482.7	8221.1	7971.1	15102	6521.3	3918	6840.2	4376.2	7056.2	9540.2	8728.8	12903	9192	14448	11644	21031	20894
	Oxct1	Succinyl-CoA:3-ketoacid coenzyme A transferase 1, mitochondrial	Q9D0K2	Q9D0K2	55.988	36	470620000	70.343	0	9	9	9	29.2	29.2	29.2				56479	53687	15478	17504	83524	74713	39879	19284	43127	71640	12103	18760	91976	83785	31832	24919	98199	103430	49021	48928
	Armc10	Armadillo repeat-containing protein 10	Q9D0L7	Q9D0L7	33.31	3	7749000	3.7369	0	1	1	1	3.6	3.6	3.6				3905.9	3645.7	1116.8	1780.9	5742.5	4681.5	2934.7	1837.7	2448.6	4664.8	993.95	1602.2	6147.4	5810.2	2600.3	1943	7539.3	7513.9	3188.8	3037.9
	Cyc1	Cytochrome c1, heme protein, mitochondrial	Q9D0M3	Q9D0M3	35.327	51	2118400000	95.741	0	6	6	6	29.5	29.5	29.5				52437	50141	47637	54385	87263	74130	101880	57114	39581	69316	42528	63961	86994	74659	89602	74293	116450	111190	112600	113000
	Dynll2	Dynein light chain 2, cytoplasmic	Q9D0M5	Q9D0M5	10.35	26	1490500000	38.682	0	3	3	2	44.9	44.9	32.6				23225	25181	15276	16664	36085	32620	34385	14918	14903	28571	10546	16156	37797	34046	27807	20624	53012	45515	46412	42015
	Hint2	Histidine triad nucleotide-binding protein 2, mitochondrial	Q9D0S9	Q9D0S9	17.32	8	115650000	6.8089	0	4	4	4	39.9	39.9	39.9				2094.6	2317.3	1580.3	2062.2	3546.7	2778.7	3721.2	1959	2250.1	3138.5	2145.2	2325.3	3921.4	3585.5	3321	2731.6	4425	4207.7	4209.4	4869.9
	Nhp2l1	NHP2-like protein 1;NHP2-like protein 1, N-terminally processed	Q9D0T1	Q9D0T1	14.173	3	77183000	6.8472	0	2	2	2	18	18	18				3077.8	3207.6	1023.6	1135.7	5122.9	4177.1	1512.3	1052.6	2757.6	4223.7	719.38	1013.2	4981.3	4633.9	1597.8	1119.2	4590.2	5016.6	1628.8	1822.9
	Hddc3	Guanosine-3,5-bis(diphosphate) 3-pyrophosphohydrolase MESH1	Q9D114	Q9D114	20.262	6	61843000	32.433	0	3	3	3	25.1	25.1	25.1				7230.8	7941.1	3989.2	3886.9	12057	10341	8351.7	4901	5870.8	9938.5	3439.4	5331.7	13730	12282	7912.1	6598.7	14915	15640	8957.8	8688.3
	Serpinb1a	Leukocyte elastase inhibitor A	Q9D154	Q9D154;Q5SV42;Q8VHP7	42.574	28	709610000	28.919	0	12	12	12	34.6	34.6	34.6				35327	35110	18071	23264	52195	46458	38781	20992	22275	43694	14928	23783	52964	48244	30596	27267	72426	68875	47100	43516
	Fxyd6	FXYD domain-containing ion transport regulator 6	Q9D164	Q9D164	10.374	12	180920000	12.15	0	2	2	2	26.6	26.6	26.6				17815	17940	13599	14615	23488	19935	20951	14022	12108	19620	9312.2	15317	26580	23927	21648	17065	22806	27795	20213	19604
	D10Jhu81e	ES1 protein homolog, mitochondrial	Q9D172	Q9D172	28.09	35	1867900000	24.009	0	9	9	9	41	41	41				58836	56669	53737	57762	83150	72239	98030	57549	39280	69873	40491	65245	90564	76360	91356	76490	99507	97184	104770	100870
	Tomm7	Mitochondrial import receptor subunit TOM7 homolog	Q9D173	Q9D173	6.1773	5	11142000	2.5477	0.00056117	1	1	1	30.9	30.9	30.9				1647.2	1560	3421.5	3745.7	1669.7	2131.5	5517.6	4214.4	1360.9	2221.3	3911.9	4649.5	2345.1	2267.7	5876	6261.3	2187.2	2094	4366.1	4931.4
	Cndp2	Cytosolic non-specific dipeptidase	Q9D1A2	Q9D1A2	52.767	20	151390000	77.013	0	7	7	7	22.5	22.5	22.5				13288	13295	11411	10912	19218	17365	19175	10254	9720.7	16861	7997.9	12206	21004	17287	17224	14327	26624	25166	21679	20883
	Tmed10	Transmembrane emp24 domain-containing protein 10	Q9D1D4	Q9D1D4	24.911	12	63578000	6.7165	0	3	3	3	18.3	18.3	18.3				3326.8	3481.1	3869	4337.8	5714.3	4827.1	9130.2	4898.9	2187.3	4315.7	2799.3	4998.1	5667	4890.9	6619.3	5271.9	5831.8	6942.3	8916.6	9183.5
	Tbcb	Tubulin-folding cofactor B	Q9D1E6	Q9D1E6	27.385	12	332860000	39.818	0	6	6	6	25.8	25.8	25.8				9997.4	9232.9	10522	11138	12783	12711	20431	10661	6100	10967	8278.6	11099	14421	13222	17242	14063	19721	17088	25063	23120
	Rab1b	Ras-related protein Rab-1B	Q9D1G1	Q9D1G1;Q8K386	22.187	11	321960000	5.9191	0	6	3	3	22.9	9.5	9.5				41568	38960	6499.1	7407.4	57087	49141	8243.1	7378.9	31389	47490	4967.9	7918.6	69663	58704	10620	9408.5	54278	64276	7040.5	6695.6
	Lrrc57	Leucine-rich repeat-containing protein 57	Q9D1G5	Q9D1G5	26.76	8	34866000	14.342	0	4	4	4	18.8	18.8	18.8				10065	8846.5	2092.4	2391.6	13453	10684	3476	2187.8	6672.8	10708	1947.4	2451.6	15038	12681	3894.1	3019.9	14519	16348	3923.9	4006.1
	Atp6v1f	V-type proton ATPase subunit F	Q9D1K2	Q9D1K2	13.37	10	208610000	51.344	0	5	5	5	60.5	60.5	60.5				13711	11911	3324.3	3833.6	18376	15522	6697	3206.9	9726.2	16079	2620.4	3951.4	20168	18443	5771.2	4115.4	26597	27047	8736	8317.9
		UPF0687 protein C20orf27 homolog	Q9D1K7	Q9D1K7	19.476	4	15643000	13.461	0	1	1	1	8	8	8				4317.4	4761.7	2317.4	2519.1	6353.9	6277.9	5531.5	2303.7	2919.8	4915.6	1625.4	3373.2	6683.1	5968.8	4238.2	3153.5	10596	9612.7	6508.4	6763.8
	Lamtor5	Ragulator complex protein LAMTOR5	Q9D1L9	Q9D1L9	9.6418	5	13679000	3.314	0	1	1	1	22	22	22				3749.7	3464.8	2519.7	2902.4	4539	4714	4133.1	3957.2	3477.4	4995.5	2745.5	3942.5	5589	4645.3	4347.3	5054.9	3219.5	4690.6	3000.7	3325.3
	Chordc1	Cysteine and histidine-rich domain-containing protein 1	Q9D1P4	Q9D1P4	37.35	13	102170000	11.163	0	2	2	2	11.8	11.8	11.8				17553	17075	12395	12696	25529	21099	22973	11365	10943	19087	8438.7	12077	27323	23628	19468	15866	30158	30407	22855	26088
	Erp44	Endoplasmic reticulum resident protein 44	Q9D1Q6	Q9D1Q6	46.852	7	260370000	3.1647	0	4	4	3	13.8	13.8	10.8				2166.6	2466.7	691.6	919.97	3129.2	3225.6	1432.1	766.93	1479.8	2471.2	998.93	636.74	3845.2	2856.3	1606.2	1061.5	5642.2	3755.8	1371.9	1252.1
	Rpl34	60S ribosomal protein L34	Q9D1R9	Q9D1R9	13.293	4	125690000	3.1491	0	2	2	2	14.5	14.5	14.5				7553.5	7125.9	4866.6	5604	11517	9672.1	9709.5	5355.3	4825	9211.1	3542	5821.9	12375	11105	8758.7	7174.6	14894	15539	10981	10735
	Nol3	Nucleolar protein 3	Q9D1X0	Q9D1X0	24.567	14	207060000	80.366	0	5	5	5	40.9	40.9	40.9				8726	7977.4	5209.7	5665.1	9971.9	9359.1	8139.5	5647.3	6817	8959.8	4432.2	5458.2	11362	11473	8694	7220.1	9780.8	11738	8308	8420.9
	Dlst	Dihydrolipoyllysine-residue succinyltransferase component of 2-oxoglutarate dehydrogenase complex, mitochondrial	Q9D2G2	Q9D2G2	48.994	21	2228400000	72.255	0	7	7	7	17.4	17.4	17.4				24197	25018	36427	40965	40464	34545	77248	43576	16462	32678	33159	49505	41037	34204	69651	57273	51496	49924	79150	80695
	Ube2v2	Ubiquitin-conjugating enzyme E2 variant 2	Q9D2M8	Q9D2M8	16.367	24	816420000	98.74	0	7	7	4	49.7	49.7	28.3				38966	36581	27249	28952	49558	44903	44011	28355	27735	41150	21014	31001	54971	49152	46057	35883	65868	62234	46462	47338
	Dtna	Dystrobrevin alpha	Q9D2N4	Q9D2N4	84.066	3	64163000	5.9256	0	2	2	2	3.5	3.5	3.5				2424.5	2049.1	1440.7	1005.4	2896.3	3177.1	2732.4	1019.1	1603.1	2747.3	1085.7	1271.3	3037.4	2927.8	2185.8	1640.4	4159.5	3850.2	4606	4371.2
	Mobp	Myelin-associated oligodendrocyte basic protein	Q9D2P8	Q9D2P8	19.197	3	520010000	1.6213	0.0054429	1	1	1	6.5	6.5	6.5				10149	9979.7	1827.2	1459.5	15657	13538	3597.7	2051.5	6728.1	11247	1345.2	2172.6	12580	12200	2794.5	2342.2	25019	19954	3812.4	3255.1
	Tmem35	Transmembrane protein 35	Q9D328	Q9D328	18.505	4	27721000	3.6652	0	2	2	2	9.6	9.6	9.6				874.93	598.37	5010.2	4187.9	577.84	791.44	7978.2	4695.1	451.7	603.14	3966.9	4964.2	1127.8	851.65	8246.4	6027	759.09	955.69	7203	8310.7
	Acp1	Low molecular weight phosphotyrosine protein phosphatase	Q9D358	Q9D358	18.192	7	70776000	3.5642	0	1	1	1	7	7	7				7013.8	7130.2	6127.1	7431.4	9133.6	8389.6	12926	5537.5	3865.3	7994.9	4217.1	6916.4	9906.3	9696.3	10155	7836.3	15446	13779	17683	16360
	Rufy3	Protein RUFY3	Q9D394	Q9D394;Q8R4C2	53.006	46	867030000	74.694	0	14	14	14	35.6	35.6	35.6				60426	60723	40634	43368	86840	75343	77234	42251	39375	70061	31673	48336	93249	82892	70089	57736	110150	109960	84478	82271
	Ttyh1	Protein tweety homolog 1	Q9D3A9	Q9D3A9	49.032	6	99186000	15.404	0	2	2	2	6	6	6				2121.3	2169.3	1241.5	1711	4017.5	3422.8	3964.8	1824.2	1360.5	2693.4	1066.8	1895.4	4303.4	3614.2	3315.9	2757.4	4984.9	4752.4	5408.5	4239.5
	Atp5d	ATP synthase subunit delta, mitochondrial	Q9D3D9	Q9D3D9	17.6	17	2131600000	36.086	0	2	2	2	13.7	13.7	13.7				46980	46700	18063	18699	69780	60978	39020	20484	37265	57058	15381	21573	71600	63196	30472	25047	87799	83968	45135	42720
	Cul2	Cullin-2	Q9D4H8	Q9D4H8	86.876	6	27607000	10.042	0	3	3	3	4.7	4.7	4.7				5118.6	4742.2	773.05	1046.2	6077	6676.4	1903	954.63	3704.6	6068.9	848.29	1342.9	6999.4	6911	1577.2	1433.9	6394.3	7221.9	1472.6	1259.6
	Agpat3	1-acyl-sn-glycerol-3-phosphate acyltransferase gamma	Q9D517	Q9D517	43.295	6	145230000	4.0777	0	3	3	3	8.2	8.2	8.2				4811.7	5228.8	3044.5	3929.5	6905.5	6927.7	7396.8	3696.6	3969.2	6169.8	2145.6	3697.1	7988.5	6837.8	5347.2	4401.6	7788.1	8016.5	6890.6	6830.6
	Atad1	ATPase family AAA domain-containing protein 1	Q9D5T0	Q9D5T0	40.744	4	18700000	19.493	0	2	2	2	8.9	8.9	8.9				5284.9	4338.1	1504.2	1929.7	6753.1	5788.5	4340	1970.6	3968.6	6105.4	1307.2	1664.1	7487.5	6847	3106.2	2300.3	7061	7325.1	4612.5	5030.3
	Tubb4a	Tubulin beta-4A chain	Q9D6F9	Q9D6F9	49.585	190	2343400000	154.18	0	19	4	4	60.8	14.2	14.2				184610	178190	146830	164120	238340	206400	260290	150460	127740	208150	118390	170960	254110	231100	237380	200690	282530	291340	281180	276200
	Ndufb8	NADH dehydrogenase [ubiquinone] 1 beta subcomplex subunit 8, mitochondrial	Q9D6J5	Q9D6J5	21.876	12	133690000	11.642	0	3	3	3	24.7	24.7	24.7				3801.3	3504	5154.6	4793.8	5599	5152.3	7996.6	5467	2638.8	4097.4	4132.1	5637.9	6774	5232	7775.9	6646.6	6756.9	7139.6	9629.3	9423.5
	Ndufv2	NADH dehydrogenase [ubiquinone] flavoprotein 2, mitochondrial	Q9D6J6	Q9D6J6	27.285	49	407800000	93.876	0	8	8	8	39.9	39.9	39.9				44309	43753	21731	23617	71126	64638	55667	26573	31861	56756	19152	26685	74287	64013	40281	32543	114860	96475	70719	65645
	Slc25a22	Mitochondrial glutamate carrier 1	Q9D6M3	Q9D6M3	34.67	17	372810000	53.149	0	7	4	4	22	13	13				21038	19596	11730	12705	29328	26109	21072	13037	17458	26810	10437	14445	34172	31246	20478	20486	38044	35722	23280	20099
	Idh3a	Isocitrate dehydrogenase [NAD] subunit alpha, mitochondrial	Q9D6R2	Q9D6R2	39.638	62	6969400000	39.884	0	15	15	15	39.6	39.6	39.6				119510	117910	80326	87405	180490	162560	177990	90097	84742	153760	63609	97215	189310	170340	145940	116720	278980	234450	227930	216990
	Mrrf	Ribosome-recycling factor, mitochondrial	Q9D6S7	Q9D6S7	29.05	6	29980000	4.7273	0	2	2	2	13	13	13				5081.4	5515.8	1179.4	1269.2	8872.8	8860.3	3206.7	976.36	3377	7035.3	947.11	1444.5	9136.3	8928.4	2307.8	1311.3	15030	14198	3572.5	3705.3
	Nop56	Nucleolar protein 56	Q9D6Z1	Q9D6Z1	64.464	2	25829000	2.3454	0.0016429	1	1	1	1.6	1.6	1.6				3380.8	3060	1310.3	2056.2	4349.3	4053.5	2316.6	1454.5	2128.6	4272.7	1233.2	2083	5564.7	4304.7	2510.7	1867.1	4239.5	5416.8	2193.2	1944.5
	Tmx2	Thioredoxin-related transmembrane protein 2	Q9D710	Q9D710	33.942	3	67980000	8.1315	0	2	2	2	7.1	7.1	7.1				4628.5	3923.2	2170.6	2174.3	6334.8	5552.8	4740.8	1890.7	3288.2	5161.7	1890.4	2137.2	6289.4	5518.2	3484.5	2742.8	9051.7	8731.6	5428.5	5464.6
	Armc1	Armadillo repeat-containing protein 1	Q9D7A8	Q9D7A8	31.246	3	23290000	2.3791	0.0016484	1	1	1	5	5	5				1259.3	1219.2	70.407	205.92	1439	1793	574.39	301.69	828.08	1111.8	121.02	292.89	1807.8	1441.6	409.94	395.71	2474.5	1970.2	846.13	929.33
	Acad8	Isobutyryl-CoA dehydrogenase, mitochondrial	Q9D7B6	Q9D7B6	45.019	2	22646000	7.8523	0	2	2	2	5.6	5.6	5.6				1576.8	1352.1	950.09	773.72	2021	1794.2	1529.3	1191.6	1191	1804	755.39	1064.9	2697.7	2198.1	1590.6	1319.4	1666.2	1716.7	1795.5	1580.7
	Prps1	Ribose-phosphate pyrophosphokinase 1	Q9D7G0	Q9D7G0	34.834	2	54861000	1.3435	0.0099762	1	1	1	4.1	4.1	4.1				4542	5211.7	1861.3	2062.7	6142	5596.7	4865.3	1579	3337.9	5482.6	1649.5	2130.8	6495	5845.2	3905.1	2553.7	10911	8887.8	7113	6814.9
	Apmap	Adipocyte plasma membrane-associated protein	Q9D7N9	Q9D7N9	46.434	11	51252000	17.162	0	3	3	3	11.6	11.6	11.6				12339	11237	6198.4	6060.1	15919	15657	11683	5837.8	10590	14357	5085.6	7033.1	21293	18423	10657	8286.7	16772	19900	12403	12154
	Iscu	Iron-sulfur cluster assembly enzyme ISCU, mitochondrial	Q9D7P6	Q9D7P6	18.098	5	136310000	3.5448	0	4	4	4	19	19	19				4017.4	3756.2	6122.4	7443.9	6633.8	5770.3	12491	6925.5	2408.9	4873.1	4378	7488.3	6346.2	6118	11255	9066.4	8785.2	8312.6	12533	11603
	Dusp3	Dual specificity protein phosphatase 3	Q9D7X3	Q9D7X3	20.472	15	97654000	21.881	0	4	4	4	44.3	44.3	44.3				7711.2	7401.4	4310.7	5114.9	11106	9553	8766.5	4953.8	5772.1	9350	3702.9	4921	12699	10558	7437.5	6727.6	16266	15515	9705.8	9843.8
	Ppa1	Inorganic pyrophosphatase	Q9D819	Q9D819	32.667	24	307420000	24.866	0	9	9	9	48.1	48.1	48.1				17126	17721	29563	32383	25075	21063	55257	29924	12375	21633	21928	33425	26837	23001	51852	41912	30309	31289	56134	59977
	Uqcrb	Cytochrome b-c1 complex subunit 7	Q9D855	Q9D855	13.527	28	1930100000	26.555	0	7	7	7	53.2	53.2	53.2				69976	76531	36911	41350	119990	107000	95052	38106	50360	98491	26145	44919	128750	111280	73892	51868	188570	173750	117930	114350
	Timm50	Mitochondrial import inner membrane translocase subunit TIM50	Q9D880	Q9D880	39.776	4	100460000	3.2413	0	2	2	2	7.9	7.9	7.9				11805	9037.7	662.43	775.87	14187	10674	1591.9	779.68	7537.7	10664	668.4	791.52	13609	11846	1198.5	735.72	14818	15937	1805.9	1734.2
	Itpa	Inosine triphosphate pyrophosphatase	Q9D892	Q9D892	21.897	6	115460000	4.6075	0	3	3	2	17.7	17.7	14.1				8110.1	8471.2	2821.3	3888.1	13187	11472	6283.9	3398.8	6256.6	10449	2170.8	3565.6	13417	12996	5268.9	4975.5	18484	16434	8109.1	7245
	Arpc5l	Actin-related protein 2/3 complex subunit 5-like protein	Q9D898	Q9D898	16.98	13	128140000	36.895	0	3	3	3	28.8	28.8	28.8				7969.9	8217.8	5758.8	6897	12639	11079	11262	6995.9	5931.9	9551.8	4853.5	7482.8	13858	12319	11331	9694	16044	15195	12882	12988
	Chmp4b	Charged multivesicular body protein 4b	Q9D8B3	Q9D8B3;Q9D7F7	24.936	7	262600000	4.3854	0	4	4	4	21.4	21.4	21.4				5619	5600.4	4010	4552.3	7964.4	7414.4	7305.1	4105.7	4567	7211.3	3467.9	4655.6	8792.2	8490.4	7262	5515	8179.9	8457.9	7530.3	7388
	Rpl4	60S ribosomal protein L4	Q9D8E6	Q9D8E6	47.153	12	129240000	26.961	0	5	5	5	16.9	16.9	16.9				7494.8	7757.5	3561.1	4619.8	12994	10357	9062.8	3378	5303.9	9628.8	2723.7	3993.6	12319	10889	7020	4367.1	16864	15513	10777	10373
	Eef1g	Elongation factor 1-gamma	Q9D8N0	Q9D8N0	50.06	30	736780000	63.53	0	11	11	11	27.5	27.5	27.5				46253	45605	16580	17070	73658	65031	31134	19011	36430	58647	13060	19668	81050	70192	28557	25687	93237	93431	32830	32903
	Rexo2	Oligoribonuclease, mitochondrial	Q9D8S4	Q9D8S4	26.738	3	15037000	2.5162	0.00055897	1	1	1	4.2	4.2	4.2				1581.4	1234.9	3168.4	3686.6	2307.5	1795	6132.4	3498.2	1182.9	1942	2255.5	3250.3	1906.9	2021.5	5753.1	5134.8	2033	2027	5716.7	5845.3
	Bola1	BolA-like protein 1	Q9D8S9	Q9D8S9	14.379	2	13866000	1.928	0.0031234	1	1	1	11.7	11.7	11.7				1460.9	1206.4	824.84	1064.9	1536.4	1391.7	1292.5	1010.4	1181.7	1738.5	831.35	988.68	2089.4	1780.2	1450.1	1118.5	1412.9	1870.8	1529.6	1582.2
	Snx5	Sorting nexin-5	Q9D8U8	Q9D8U8	46.797	9	91728000	4.9068	0	3	3	3	8.9	8.9	8.9				5606.6	5639.7	3469.6	4214	8433.9	7623.3	8716	4035.2	3792	6841.1	3128.8	4265.4	9268.6	7925	7771.1	5950.3	10762	11235	9695.6	9364
	Psmd12	26S proteasome non-ATPase regulatory subunit 12	Q9D8W5	Q9D8W5	52.895	4	34732000	13.749	0	2	2	2	7	7	7				2120.7	1957	2334.5	2586.3	2787.9	2641.8	4295.4	2701.3	1536	2250.5	1814.1	2695.8	3529.9	2884.7	4636.3	4443.7	2997.3	3664.3	4022.7	3994.7
	Efhd2	EF-hand domain-containing protein D2	Q9D8Y0	Q9D8Y0;Q9D4J1	26.791	17	708490000	42.307	0	8	8	8	35	35	35				29662	30210	9575	9785.8	42337	39684	18763	9164.8	19286	34480	6939.7	10085	44698	42586	14868	12200	62661	53251	23822	23758
	Isca1	Iron-sulfur cluster assembly 1 homolog, mitochondrial	Q9D924	Q9D924	14.188	3	52289000	3.4923	0	2	2	2	17.8	17.8	17.8				5260	5891.9	2032.7	2251.2	7908.1	6349.6	3116.6	1802.5	5483	6894.4	1542.9	2257	8609.9	7624.8	3318.2	2945.4	8943.7	8525	3179.7	3107.4
	Echdc1	Ethylmalonyl-CoA decarboxylase	Q9D9V3	Q9D9V3	35.467	8	34146000	6.6897	0	2	2	2	7.1	7.1	7.1				4624	5598.1	1818.1	2026.7	7401.5	6527.1	3908.4	2228.5	3197.7	6058.4	1385.4	2297.2	7488.8	6469	3549.1	2270.1	8681.5	10668	4203.4	3502.7
	Phpt1	14 kDa phosphohistidine phosphatase	Q9DAK9	Q9DAK9	13.996	16	218920000	57.185	0	6	6	6	48.4	48.4	48.4				27074	27323	8648.8	8923.9	40733	36434	14923	9381	16001	30713	6433.7	9790.9	40952	36726	14616	11325	60131	56975	15901	16769
	Dcps	m7GpppX diphosphatase	Q9DAR7	Q9DAR7	38.988	3	10722000	3.0995	0	3	3	3	13.3	13.3	13.3				1809.3	1598.3	1037.6	1220.6	2779.4	2499	2431.5	1133.1	1018.2	1972.7	688.35	1296.9	3150.2	2789.2	1941.3	1489.8	3867.3	2890.4	2280.5	2633.6
	Gng12	Guanine nucleotide-binding protein G(I)/G(S)/G(O) subunit gamma-12	Q9DAS9	Q9DAS9	7.9972	27	841090000	30.214	0	4	4	4	66.7	66.7	66.7				52051	49365	42012	46471	71030	63942	75766	45517	38573	56603	35295	48701	70000	67434	65559	56899	80877	81911	80934	80493
	Cnn3	Calponin-3	Q9DAW9	Q9DAW9;Q08093	36.428	3	65177000	3.2513	0	3	3	3	11.5	11.5	11.5				3694.4	3011.1	2134.9	2458.4	4470.3	3550.2	3789.3	2364.6	2695.2	3977.3	1584.4	2626.9	5302.8	4524.5	3295.1	2339.3	5334.8	5833.7	3620.9	4496
	Napa	Alpha-soluble NSF attachment protein	Q9DB05	Q9DB05	33.189	23	453250000	58.366	0	10	8	8	42.4	34.6	34.6				19300	22087	14126	16951	30451	28087	31120	15808	13330	24790	10715	17473	32002	29245	24687	21114	45947	40873	38604	37427
	Mrpl12	39S ribosomal protein L12, mitochondrial	Q9DB15	Q9DB15	21.708	3	27628000	3.7281	0	3	3	3	12.4	12.4	12.4				3146.3	3325.3	1277.3	725.1	5258.4	4334.5	1816.8	1124.7	1797.9	3711.2	869.72	1187.5	5280.5	4560.1	1808.5	1575.1	6518.7	6955.9	2379	2375
	Atp5o	ATP synthase subunit O, mitochondrial	Q9DB20	Q9DB20	23.363	32	1577900000	73.921	0	7	7	7	39	39	39				29979	30437	36642	39073	48761	41641	82872	40551	19784	39702	27170	42460	52033	45872	66918	51816	73959	65749	102360	96794
	Mcts1;Mcts2	Malignant T-cell-amplified sequence 1;Malignant T-cell-amplified sequence 2	Q9DB27;Q9CQ21	Q9DB27;Q9CQ21	20.555	6	20363000	5.1065	0	2	2	2	16	16	16				1664.7	1581.9	1319.7	1800.6	2119	2039	2349.9	1874.3	1414	2111.3	1506.9	1616.9	2695.7	2539.6	2464.6	2017.1	2182.4	2510.2	2686	2842.3
	Slc25a18	Mitochondrial glutamate carrier 2	Q9DB41	Q9DB41	34.166	23	1032200000	121.04	0	8	8	5	24.1	24.1	15				19500	18157	22718	25726	26404	24393	40883	24879	17296	24946	21733	29409	29195	27224	39620	33593	30465	29949	42155	43860
	Cyb5r1	NADH-cytochrome b5 reductase 1	Q9DB73	Q9DB73	34.134	5	22380000	36.207	0	2	2	2	9.8	9.8	9.8				8896	8247.2	1210.6	1137.9	12535	11320	2393.7	1603.2	5933.6	10345	1127.7	1229.3	12972	11638	2365	1781.7	18912	18379	2444.3	2170.7
	Uqcrc2	Cytochrome b-c1 complex subunit 2, mitochondrial	Q9DB77	Q9DB77	48.234	100	6919800000	189.64	0	17	17	17	48.3	48.3	48.3				153940	147520	125370	136440	227730	203980	256860	138730	118970	192650	105930	155490	238280	214430	220780	181400	285500	275070	284460	274320
	Prkar1a	cAMP-dependent protein kinase type I-alpha regulatory subunit;cAMP-dependent protein kinase type I-alpha regulatory subunit, N-terminally processed	Q9DBC7	Q9DBC7	43.185	14	136870000	39.274	0	6	6	6	20.7	20.7	20.7				8212.8	7896.7	7741.9	9005.5	12836	11508	15339	8843.3	6396.5	10464	6675	9370.7	13860	13022	14784	11586	23160	18002	18019	18956
	Alg2	Alpha-1,3/1,6-mannosyltransferase ALG2	Q9DBE8	Q9DBE8	47.404	15	44612000	10.854	0	5	5	5	21.2	21.2	21.2				3665.2	3280.2	2067.4	2905.4	5499.9	3977.5	6840.8	3163.8	2820	4305.9	2280.1	3571.4	5898.7	5110.4	5233.3	4330.5	6202.8	7198	7031.8	6545.8
	Aldh7a1	Alpha-aminoadipic semialdehyde dehydrogenase	Q9DBF1	Q9DBF1	58.861	11	97335000	99.246	0	3	3	3	10.6	10.6	10.6				14371	12586	4674	4250.3	17790	16088	5931.2	4782	11029	14958	3335.3	4924.6	20149	18220	7368.6	5886.7	14655	18018	4853.1	5094.2
	Ap2b1	AP-2 complex subunit beta	Q9DBG3	Q9DBG3	104.58	116	2243500000	263.18	0	26	26	13	30.1	30.1	18.8				188740	177920	91983	103190	269640	227210	182900	96653	120230	214930	68238	106260	298200	253600	171590	135370	382970	346980	219520	211420
	Plin3	Perilipin-3	Q9DBG5	Q9DBG5	47.262	3	30614000	8.2047	0	2	2	2	6.4	6.4	6.4				2269.1	2336.4	269.02	275.48	3805.9	3489.6	1004.5	408.57	1936.3	2365.7	359.65	349.3	3585.3	3427.7	773.8	629.44	4213.3	3862.3	1140.6	1122.6
	Rpn2	Dolichyl-diphosphooligosaccharide--protein glycosyltransferase subunit 2	Q9DBG6	Q9DBG6	69.062	6	24254000	21.847	0	2	2	2	6.3	6.3	6.3				2095.7	1968.2	1716.2	2206.4	3493.6	3103	4180.3	2080	1628.8	2485.2	1240.8	1881	3760	3259.9	3556.2	2973.1	5084	4599.6	4740.2	5209.3
	Pgam1	Phosphoglycerate mutase 1	Q9DBJ1	Q9DBJ1;O70250	28.832	155	6106600000	200.46	0	13	13	13	63	63	63				263740	264640	188120	196860	379560	331120	379770	183990	161440	304920	139550	198510	402190	362110	316990	245990	581200	524070	443240	449530
	Acadsb	Short/branched chain specific acyl-CoA dehydrogenase, mitochondrial	Q9DBL1	Q9DBL1	47.874	3	9291200	4.6348	0	3	3	3	9.5	9.5	9.5				3431.3	3502.1	209.22	267.37	5571.9	4796	731.65	168.62	2344.5	4676.7	172.71	248.29	5482.4	5044.1	253.95	393.31	7649.2	8027.9	497.66	219.37
	Cmpk1	UMP-CMP kinase	Q9DBP5	Q9DBP5	22.165	24	429490000	16.959	0	4	4	4	25	25	25				58711	58249	22688	24081	84495	71748	40953	22787	36051	68893	15898	25149	92280	80579	40130	29948	108510	112610	48183	47544
	Nebl	LIM zinc-binding domain-containing Nebulette	Q9DC07	Q9DC07	31.113	8	279680000	7.3692	0	6	6	6	22.2	22.2	22.2				11940	10198	10987	11947	16345	13775	19748	13125	11295	13334	9783.4	13452	18558	16054	19542	17841	15378	18769	19979	20989
	Csnk1d	Casein kinase I isoform delta	Q9DC28	Q9DC28	47.316	3	26011000	2.7038	0.00057045	1	1	1	3.4	3.4	3.4				2611.5	2353.7	2960.5	3127.6	3034.3	2838.8	4219	3233.9	2122.4	2750.2	2685.6	3153	3742.9	3060.1	4663.4	4092.9	3007.5	3428.1	4046.6	4354.3
	Pmpca	Mitochondrial-processing peptidase subunit alpha	Q9DC61	Q9DC61	58.278	4	8670400	3.5716	0	1	1	1	3.2	3.2	3.2				489.31	510.76	311.93	394.74	870.46	839.87	705.01	305.21	249.08	706.74	295.27	681.22	1265.8	916.83	699.24	354.84	811.33	1098.7	623.05	321.14
	Ndufa9	NADH dehydrogenase [ubiquinone] 1 alpha subcomplex subunit 9, mitochondrial	Q9DC69	Q9DC69	42.525	29	1340500000	40.117	0	9	9	9	27.9	27.9	27.9				37063	34862	40144	47988	63140	52377	88736	50327	26787	46937	35552	53430	63220	54799	78860	64175	77406	79482	89695	90751
	Ndufs7	NADH dehydrogenase [ubiquinone] iron-sulfur protein 7, mitochondrial	Q9DC70	Q9DC70	24.683	8	896360000	6.6014	0	3	3	3	13.4	13.4	13.4				10226	9573.5	16780	17952	13513	11790	35416	19367	6693.1	11479	13956	21708	14168	11894	30504	25596	16109	16473	37935	36884
	Isca2	Iron-sulfur cluster assembly 2 homolog, mitochondrial	Q9DCB8	Q9DCB8	16.718	6	123880000	8.4586	0	3	3	3	23.4	23.4	23.4				4304.7	3807.6	4389.4	3824.1	5130.6	4837.2	6897.5	4717.7	3759	4983	3315.9	5082.6	6253.3	5519.9	6868.2	5751.6	4675.5	5426.7	7607.1	7097.2
	Pycrl	Pyrroline-5-carboxylate reductase 3	Q9DCC4	Q9DCC4	28.721	5	89572000	4.3943	0	3	3	3	11.3	11.3	11.3				7173	6905.7	5541.8	6492.3	9626.8	8111.3	9738.2	6999.2	4540.6	8475	4320.2	6832.6	10244	8897.5	8784.5	8707.5	10214	11206	10605	9879.4
	Tomm20	Mitochondrial import receptor subunit TOM20 homolog	Q9DCC8	Q9DCC8	16.284	6	42124000	4.031	0	1	1	1	9	9	9				3350.8	3918.3	3094.6	3344.5	4705.5	4297.1	6852.4	3243.8	2540.1	4483.7	2998.5	3624.3	5413.6	4777	5482.5	4799	6674	6509.6	8244.8	8532.8
	Pgd	6-phosphogluconate dehydrogenase, decarboxylating	Q9DCD0	Q9DCD0;ABCDEF10	53.247	24	278480000	31.352	0	8	8	8	23.2	23.2	23.2				30615	28644	11752	13065	43168	37330	20779	11558	23596	36057	9029.5	14682	49308	44420	19092	16279	52674	52347	23761	23393
	Ssr3	Translocon-associated protein subunit gamma	Q9DCF9	Q9DCF9	21.064	3	18524000	2.3937	0.0016502	1	1	1	7.6	7.6	7.6				1430.4	1458.3	460.95	342.13	2379	1973.5	548.32	381.59	1297.5	1766.1	292.86	325.66	2066.9	2184.4	605.02	315.6	3392.8	2969.6	879.96	929.08
	Ndufa8	NADH dehydrogenase [ubiquinone] 1 alpha subcomplex subunit 8	Q9DCJ5	Q9DCJ5	19.992	9	641250000	12.419	0	2	2	2	16.9	16.9	16.9				18891	17827	5447.9	5827.8	28497	24575	10189	6367.2	13206	23071	3992.8	7576.4	29240	24278	10109	8362	29426	33819	10382	9752.8
	Ppp1r2	Protein phosphatase inhibitor 2	Q9DCL8	Q9DCL8	23.119	2	28436000	1.8211	0.0030628	2	2	2	9.7	9.7	9.7				807.44	259.31	1045.9	1112.5	605.93	752.17	1914.3	1107.5	336.4	448.99	914.73	1237.8	776.33	982.88	2175.3	2003.2	979.99	1146.5	2275	2031.4
	Paics	Multifunctional protein ADE2;Phosphoribosylaminoimidazole-succinocarboxamide synthase;Phosphoribosylaminoimidazole carboxylase	Q9DCL9	Q9DCL9	47.006	8	61655000	9.5447	0	6	6	6	15.5	15.5	15.5				4008.5	3643.1	2414.8	2486.3	5970.3	4491	4001.6	2164.9	2975.3	4667.4	1541.6	2754.1	6602.9	5487.8	3836.8	3289.3	6670.4	7350	4405.7	4558.6
	Ethe1	Persulfide dioxygenase ETHE1, mitochondrial	Q9DCM0	Q9DCM0	27.738	9	93605000	5.3548	0	3	3	3	16.1	16.1	16.1				2965.3	2748.8	3890.3	4703.8	5014	3711.9	8860.3	4152	1843.7	3730.3	2858.4	4902.8	4434.4	4197	6338.3	6024.4	7186.5	6295.5	9770.9	8414.8
	Slc38a3	Sodium-coupled neutral amino acid transporter 3	Q9DCP2	Q9DCP2	55.591	7	202540000	3.6941	0	2	2	2	5	5	5				3266.3	3162.8	5512.9	5466.9	6612.6	5461.4	10561	7126.3	2740.4	4153	5202	6778.9	5386.1	5201.1	8913.8	8443.9	9391	8130.3	10098	9631.6
	Ndufb10	NADH dehydrogenase [ubiquinone] 1 beta subcomplex subunit 10	Q9DCS9	Q9DCS9	21.024	29	975930000	50.856	0	7	7	7	47.2	47.2	47.2				26594	26185	22292	24396	41557	37054	49246	27109	20312	34388	18514	28477	40772	37953	38650	31084	49630	48171	53644	52250
	Ndufs3	NADH dehydrogenase [ubiquinone] iron-sulfur protein 3, mitochondrial	Q9DCT2	Q9DCT2	30.149	42	1022100000	39.345	0	9	9	9	33.8	33.8	33.8				41875	40233	33355	34925	66769	59653	72514	37535	30950	53389	27035	38283	68120	60712	59431	46287	99108	87456	88490	81362
	Crip2	Cysteine-rich protein 2	Q9DCT8	Q9DCT8	22.727	10	136240000	32.069	0	3	3	3	21.6	21.6	21.6				10199	9227.1	7690.3	7654.3	12827	11961	13246	8280.9	6831.9	9448.8	6091.2	8806.5	16752	14591	13826	12217	17422	16960	15674	15305
	Pllp	Plasmolipin	Q9DCU2	Q9DCU2	19.801	5	87395000	18.912	0	1	1	1	8.8	8.8	8.8				7781.3	6898.9	5562.4	5680.1	9429.8	8080.2	8263.7	6439	5927.1	8733.6	5496.6	6446.2	9152.8	9205.6	7677.5	7165.7	8776.6	9657.2	7372	8346.7
	Etfb	Electron transfer flavoprotein subunit beta	Q9DCW4	Q9DCW4	27.623	24	630660000	94.971	0	7	7	7	38	38	38				32856	32094	25034	25555	46842	40697	44136	26168	25300	40603	21833	28212	48003	43543	39852	34974	55742	55982	48214	46630
	Atp5h	ATP synthase subunit d, mitochondrial	Q9DCX2	Q9DCX2	18.749	69	2688800000	70.95	0	11	11	11	77.6	77.6	77.6				111210	110600	64966	72259	175190	156030	163750	71712	81018	143670	50635	78808	184000	161620	124990	94424	236630	227630	201980	202150
	Gmpr;Gmpr2	GMP reductase 1;GMP reductase 2	Q9DCZ1;Q99L27	Q9DCZ1;Q99L27	37.482	4	90389000	3.9652	0	2	2	2	7.8	7.8	7.8				4473	4550.8	4576.7	5653.8	6669.3	6425.5	7849	5233.5	3852.8	5622.7	3621.7	6016.1	7352.4	6874.7	8428.3	7288.5	8060	8167.1	7443.9	8129.5
	Apoo	Apolipoprotein O	Q9DCZ4	Q9DCZ4	22.604	14	168690000	28.77	0	3	3	3	18.2	18.2	18.2				16970	17849	11582	13093	28788	24675	29709	13556	12428	21711	9547.5	15442	29287	25239	22709	17434	38003	36916	34042	32649
	Dtd1	D-tyrosyl-tRNA(Tyr) deacylase 1	Q9DD18	Q9DD18	23.384	10	218110000	31.166	0	4	4	4	18.7	18.7	18.7				11223	10539	5257.5	6270.2	14650	12252	9568.5	5244.2	8063.1	11576	3681.8	6482	16323	13589	9169.7	7174.8	19606	18784	11167	10501
	Sacm1l	Phosphatidylinositide phosphatase SAC1	Q9EP69	Q9EP69	66.943	11	123240000	10.909	0	5	5	5	11.6	11.6	11.6				16879	16923	8602.1	9854.9	25628	20894	15494	9681.7	11649	19819	7086.2	10808	26696	23141	14297	12408	34046	33128	16035	14945
	Arfgap1	ADP-ribosylation factor GTPase-activating protein 1	Q9EPJ9	Q9EPJ9	45.288	14	203820000	74.873	0	4	4	4	16.4	16.4	16.4				24318	21744	13433	13847	31725	30469	24058	12992	17402	25711	10353	13780	36154	30416	22226	17047	44021	40408	27871	28668
[truncated: 202 more rows]

## Sheet: 1B. NAc subchronic
	Gene names	Protein names	Majority protein IDs	Protein IDs	Mol. weight [kDa]	MS/MS count	Intensity	Score	Q-value	Peptides	Razor + unique peptides	Unique peptides	Sequence coverage [%]	Unique + razor sequence coverage [%]	Unique sequence coverage [%]	Only identified by site	Reverse	Potential contaminant	FC1-Expt1	FC2-Expt1	FC3-Expt2	FC4-Expt2	FN1-Expt1	FN2-Expt1	FN3-Expt2	FN4-Expt2	MC1-Expt1	MC2-Expt1	MC3-Expt2	MC4-Expt2	MN1-Expt1	MN2-Expt1	MN3-Expt2	MN4-Expt2	RF1-Expt1	RF2-Expt1	RF3-Expt2	RF4-Expt2
[truncated: 1,564 more rows]

[truncated: 2 more sheets: 1C. VTA chronic, 1D. NAc chronic]
