# Supplementary material for: Sex Differences in the Ventral Tegmental Area and Nucleus Accumbens Proteome at Baseline and Following Nicotine Exposure
Source: Front Mol Neurosci. 2021 Jul 14;14:657064. doi: 10.3389/fnmol.2021.657064 (PMC8317211; doi:10.3389/fnmol.2021.657064)
Supplement: Supplementary file 2 [file Table_2.xlsx]

## Sheet: Legend
Supplemental Table 2: Normalized intensity values for all proteins identified by mass spectrometry.
Type: indicates the type of data contained within the column
T	Text
N	Numerical
C	Categorical
E	Expression
Group: indicates the experimental group of the sample
FC	Female Control
FN	Female Nicotine
MC	Male Control
MN	Male Nicotine
RF	Pooled reference
The following explanations of terms are from the MaxQuant documentation available online (http://www.coxdocs.org/doku.php?id=maxquant:table:proteingrouptable). They are copied here for the reader's convenience.
Intensity	"Summed up eXtracted Ion Current (XIC) of all isotopic clusters associated with the identified AA sequence. In case of a labeled experiment this is the total intensity of all the isotopic patterns in the label cluster."
Score	"Protein score which is derived from peptide posterior error probabilities."
Q-value	"This is the ratio of reverse to forward protein groups."
Peptides	"The total number of peptide sequences associated with the protein group (i.e. for all the proteins in the group)."
Razor + unique peptides	"The total number of razor + unique peptides associated with the protein group (i.e. these peptides are shared with another protein group)."
Unique peptides	"The total number of unique peptides associated with the protein group (i.e. these peptides are not shared with another protein group)."
Sequence coverage [%]	"Percentage of the sequence that is covered by the identified peptides of the best protein sequence contained in the group."
Unique + razor sequence coverage [%]	"Percentage of the sequence that is covered by the identified unique and razor peptides of the best protein sequence contained in the group."
Unique sequence coverage [%]	"Percentage of the sequence that is covered by the identified unique peptides of the best protein sequence contained in the group."
Only identified by site	"When marked with '+', this particular protein group was identified only by a modification site."
Reverse	"When marked with '+', this particular protein group contains no protein, made up of at least 50% of the peptides of the leading protein, with a peptide derived from the reversed part of the decoy database. These should be removed for further data analysis. The 50% rule is in place to prevent spurious protein hits to erroneously flag the protein group as reverse."
Potential contaminant	"When marked with '+', this particular protein group was found to be a commonly occurring contaminant. These should be removed for further data analysis."

## Sheet: 2A. VTA subchronic
	Gene names	Protein names	Majority protein IDs	Protein IDs	Mol. weight [kDa]	MS/MS count	Intensity	Score	Q-value	Peptides	Razor + unique peptides	Unique peptides	Sequence coverage [%]	Unique + razor sequence coverage [%]	Unique sequence coverage [%]	Only identified by site	Reverse	Potential contaminant	FC1-Expt1	FC2-Expt1	FC3-Expt2	FC4-Expt2	FN1-Expt1	FN2-Expt1	FN3-Expt2	FN4-Expt2	MC1-Expt1	MC2-Expt1	MC3-Expt2	MC4-Expt2	MN1-Expt1	MN2-Expt1	MN3-Expt2	MN4-Expt2	RF1-Expt1	RF2-Expt1	RF3-Expt2	RF4-Expt2
Type	T	T	T	T	N	N	N	N	N	N	N	N	N	N	N	C	C	C	E	E	E	E	E	E	E	E	E	E	E	E	E	E	E	E	E	E	E	E
Group																			FC	FC	FC	FC	FN	FN	FN	FN	MC	MC	MC	MC	MN	MN	MN	MN	Pooled reference	Pooled reference	Pooled reference	Pooled reference
	Cul4b	Cullin-4B	A2A432	A2A432	110.7	2	51885000	5.4463	0	1	1	1	1.2	1.2	1.2				1960.36	1395.42	2160.6	1716.5	1525.87	1754.63	1974.03	1739.16	2058.94	1872.01	1397.56	1569.59	1660.36	1665.93	1218.26	1401.93	1237.6	1603.8	1790.32	1766.98
	Map7d2	MAP7 domain-containing protein 2	A2AG50	A2AG50	86.049	16	235730000	16.476	0	5	5	5	7.8	7.8	7.8				26398.4	27085.3	23522.8	23561.2	22888.7	21213.7	21740.8	24518	27721.1	25263.1	24321.8	24350.4	23389.7	22775.2	23620.6	22231.5	13464.3	17853.2	20087.5	20097.9
	Ckap5	Cytoskeleton-associated protein 5	A2AGT5	A2AGT5	225.63	6	94817000	3.5252	0	4	4	4	1.9	1.9	1.9				7949.31	8988.61	8769.01	8999.83	8829.75	9212.98	9539.51	8583.69	9718.16	9235.89	8545.34	8443.12	9333.79	9113.89	9052.55	8711.72	7478.29	9967.58	9764.21	9419.27
	Map7d1	MAP7 domain-containing protein 1	A2AJI0	A2AJI0	93.275	2	17077000	1.9178	0.003112	1	1	1	1.7	1.7	1.7				1195.51	1117.55	808.136	1259.17	1294.86	1356.59	1051.45	1333.26	1314.64	1031.75	1246.81	1317.26	971.658	1190.15	1251.72	1021.66	1106.94	867.176	1106.77	1050.59
	Rap1gap	Rap1 GTPase-activating protein 1	A2ALS5	A2ALS5	73.432	19	194030000	34.684	0	8	8	8	17	17	17				21891	21292.4	20923.1	21613.6	19489	20675.9	18445.8	21076	25830.6	21969.3	23033.8	21441.2	20088.3	21558.9	21412.3	22773.2	15993.3	18229.5	17749	18550.4
	Ubr4	E3 ubiquitin-protein ligase UBR4	A2AN08	A2AN08	572.28	9	22935000	12.215	0	3	3	3	1	1	1				3203.02	3283.6	2673.09	2858.16	2952.72	3190.12	3464.94	2902.94	2903.09	2946	3922.69	3720.09	3488.87	2903.4	3684.19	3394.78	2736.07	3543.38	2136.13	2393.24
	Scn1a	Sodium channel protein	A2APX8	A2APX8	228.8	3	75136000	2.3688	0.0016456	3	3	3	1.5	1.5	1.5				2286.26	2220.52	2111.49	2324.16	2139.67	2101.57	2353.44	2212.35	2582.22	2600.78	2302.02	2192.41	2315.77	2249.36	2028.02	2156.62	2129.87	1654.74	2366.63	2233.64
	Agrn	Agrin;Agrin N-terminal 110 kDa subunit;Agrin C-terminal 110 kDa subunit;Agrin C-terminal 90 kDa fragment;Agrin C-terminal 22 kDa fragment	A2ASQ1	A2ASQ1	207.54	5	60022000	5.6693	0	3	3	3	2.4	2.4	2.4				2289.25	2832.58	2524.02	2631.59	2432.89	2654.18	2426.09	2503.18	4952.75	3282.02	2610.29	2559.65	1796.23	2220.32	2606.65	2654.67	1061.48	1808.86	2274.28	2540.15
	Slc25a25	Calcium-binding mitochondrial carrier protein SCaMC-2	A2ASZ8	A2ASZ8	52.62	4	53894000	2.5859	0.00056402	2	2	2	4.1	4.1	4.1				4455.36	5441.19	5190	5815.64	5715.23	5892.3	5690.04	4910.99	4911.17	5200.62	5912.87	5489.38	4938.83	5248.17	4764.5	5117.29	6349.16	6025.38	5861.95	5424.76
	Ptprs	Receptor-type tyrosine-protein phosphatase S	B0V2N1	B0V2N1	211.9	6	94523000	8.6842	0	4	4	3	3.8	3.8	2.8				5083.34	6656.28	5672.06	6216.55	6106.13	8963.26	6067.14	6852.04	4100.82	6962.6	7110.42	6258.33	3801.92	7906.19	6176.79	6603.89	6499.64	6030.51	5340.72	5812.75
	Gnai1	Guanine nucleotide-binding protein G(i) subunit alpha-1	B2RSH2	B2RSH2	40.361	26	485820000	160.42	0	9	7	7	39.3	33.3	33.3				41526.4	43974.7	42815.1	43261.7	45418.7	42967.5	45102.6	42711.7	37934.1	40968.7	43751	43052.6	45100	42914	44100.6	44082.6	49396.2	50038	45528	45832.3
	Apba1	Amyloid beta A4 precursor protein-binding family A member 1	B2RUJ5	B2RUJ5	92.908	2	26823000	2.4801	0.00055586	1	1	1	1.5	1.5	1.5				1199.2	835.042	913.586	1280.57	1030.87	1120.32	1175.27	1416.67	1603.11	1085.13	1466.8	1077.81	1131.59	1201.65	905.297	1204.82	1250.72	1157.42	1129.47	1044.77
	Ptprz1	Receptor-type tyrosine-protein phosphatase zeta	B9EKR1	B9EKR1	254.4	20	921100000	28.987	0	7	7	7	3.8	3.8	3.8				34745.1	33650.9	32834.5	33975.4	30917.9	31953.8	32785.8	33011.4	36705.4	36161.6	32516.2	33874.3	34879	34553.3	32910	33087	25468.1	30706.6	32855.2	31891.9
	Safb;Safb2	Scaffold attachment factor B1;Scaffold attachment factor B2	D3YXK2;Q80YR5	D3YXK2;Q80YR5	105.1	3	76830000	4.7171	0	2	2	2	2.1	2.1	2.1				4825.31	6904.51	6507.83	5926.25	7409.08	6561.15	6370.97	6238.29	2229.95	5634.57	6255.96	6066.14	6381.29	5615	6258.64	6089.82	8474.65	8472.59	6435.21	6358.98
	Gls	Glutaminase kidney isoform, mitochondrial	D3Z7P3	D3Z7P3	73.963	22	405130000	73.512	0	7	7	7	16.3	16.3	16.3				29402.6	31851.9	32027.4	29877.8	31956.9	30535.1	31953.2	31778.2	30658.2	31302	29944.9	31594.8	31699.9	31490.2	30972.6	32459.9	31746.2	33658.1	32371	31321
	Prrt2	Proline-rich transmembrane protein 2	E9PUL5	E9PUL5	35.923	17	657300000	21.897	0	4	4	4	17.6	17.6	17.6				47807.5	42701.2	46618.4	44387.5	42718.6	43419.6	39151.9	47195.1	53457.7	44763.2	48238.9	46903	51815.6	53018.2	46625.6	48007.4	26262.8	34840.2	37158.9	36517.9
	Fga	Fibrinogen alpha chain;Fibrinopeptide A;Fibrinogen alpha chain	E9PV24	E9PV24	87.428	5	74605000	20.802	0	3	3	3	4.7	4.7	4.7				4300.93	3633.57	5209.28	5303.85	5538.65	5604.3	4782.1	5586.29	7596.1	5912.04	5851.33	5644.52	5370.58	6063.24	5503.88	5730.45	3781.13	4854.81	4723.4	4320.25
	Pi4ka		E9Q3L2	E9Q3L2	237.04	8	66904000	7.6162	0	4	4	4	2.4	2.4	2.4				5002.08	4564.15	5283.85	4790.41	5752.81	5582.69	5587.25	5362.31	5108.01	5270.83	5366.98	4844.97	5400.59	5445.97	5863.19	4664.03	5445.14	5302.62	5942.87	5169.02
	Wdfy1		E9Q4P1	E9Q4P1	46.217	2	59685000	6.4314	0	2	2	2	5.1	5.1	5.1				2756.93	3229.57	2951.49	2793.5	2404.52	2970.27	2933.07	3219.94	2905.54	2596.88	2565.63	2572.39	2848.23	3237.1	2877.2	2749.29	2232.79	2431.01	2601.89	2348.45
	Ttc7b		E9Q6P5	E9Q6P5	94.202	3	23731000	2.6166	0.00056561	2	2	2	2.8	2.8	2.8				4295.06	3708.58	4127.11	4063.76	3801.08	3897.36	3595.23	4208.85	4457.9	3745.61	4133.52	4358.52	4115.12	4425.93	4359.95	3825.06	2885.31	3354.38	2823.35	3190.97
	Farp1	FERM, RhoGEF and pleckstrin domain-containing protein 1	F8VPU2	F8VPU2	118.87	6	110290000	7.9518	0	3	3	3	3.5	3.5	3.5				4611.79	4219.04	4784.77	4591.17	4512.01	5477.84	3947.87	5663.16	6989.56	5043.75	5632	6131.87	5340.46	5158.89	4789.67	5448.92	3224.51	3324.33	3660.49	3252.26
	Atp2b1	Plasma membrane calcium-transporting ATPase 1	G5E829	G5E829	134.75	34	590730000	99.492	0	20	10	6	17.3	9.4	5.3				32683.8	32107.1	34693.9	34541.4	33157.6	33404.5	32889.3	35415.5	37466.5	35008.8	34969.2	35110.8	41130.8	40260.3	36502	38023	28060.1	32346.5	31700.5	31780.2
	Ank3	Ankyrin-3	G5E8K5	G5E8K5	214.06	17	324080000	20.725	0	15	11	11	9.9	7.4	7.4				23004.4	22488.6	22814.1	23114.4	19418.9	20675.8	18680.1	22050.3	24545.7	23054	24459.2	24732.2	21922.4	21185.8	21789	22545	19362.7	20789.1	17759.7	18503.5
	Capn2	Calpain-2 catalytic subunit	O08529	O08529	79.871	14	384750000	82.04	0	7	7	7	14.4	14.4	14.4				16640.3	16531	16562.2	16136.1	17069.5	16936.6	16548.5	16307.3	18730	16374.8	15645.5	16585.4	15541	16224.3	15403.1	16301.8	13672.3	16391.8	17508.1	17113.8
	Cacna2d1	Voltage-dependent calcium channel subunit alpha-2/delta-1;Voltage-dependent calcium channel subunit alpha-2-1;Voltage-dependent calcium channel subunit delta-1	O08532	O08532	124.63	15	206160000	13.19	0	9	9	9	9.2	9.2	9.2				22959.6	20656.9	22643.4	21695.3	20076.1	19248	18803	21354	23077	20632.4	22266.7	22418.1	21796.2	22094.7	21398	22637	19625.8	18897.1	17711	18137.3
	Bin1	Myc box-dependent-interacting protein 1	O08539	O08539	64.469	47	1671800000	96.403	0	17	17	16	39.5	39.5	38.1				87496.1	86425	84815	89077.4	85318.5	82636.5	85107.3	91640.4	88603.9	85007.7	84190	89500	86068	85287.7	87608.5	90431.6	86440.8	84639	76717.7	78835.6
	Sec22b	Vesicle-trafficking protein SEC22b	O08547	O08547	24.74	9	161930000	9.0341	0	5	5	5	27.9	27.9	27.9				12634.1	12001.5	12847.5	13608.4	14805.5	15788.8	13435.4	14936.9	14296.1	12309.3	13399.4	14259.1	14372.6	15285.3	13085.4	15776.9	10868.4	13419.7	12117.3	12315
	Dpysl2	Dihydropyrimidinase-related protein 2	O08553	O08553	62.277	732	24965000000	323.31	0	29	29	24	73.8	73.8	62.6				1032790	1033740	1030710	1023060	948192	953138	933385	971428	1008240	997779	1005990	998297	980675	982934	970445	1006250	959071	955625	960093	952529
	Alyref2;Alyref	Aly/REF export factor 2;THO complex subunit 4	Q9JJW6;O08583	Q9JJW6;O08583	23.73	3	63706000	2.2539	0.00271	2	2	2	11.5	11.5	11.5				1736.79	1551.75	1262.65	1289.45	2034.39	1754.95	1870.2	2146.93	1840.7	1733.57	1899.27	1696.25	1872.46	2091.85	2038.86	2005.75	1626.81	1763.43	1752.39	2044.96
	Clta	Clathrin light chain A	O08585	O08585	25.604	17	2557000000	8	0	7	7	7	23.4	23.4	23.4				48988.5	50169	52736.9	51427.4	52185.7	52494.5	55211.1	48905.9	47244.6	52851.2	49775.8	51059	53242.2	51890.1	53720.9	50181.4	60452.3	57366.2	57222.6	56643.3
	Stxbp1	Syntaxin-binding protein 1	O08599	O08599;Q64324	67.568	304	13517000000	323.31	0	28	28	28	53.2	53.2	53.2				411631	424975	417896	419257	435246	422565	454819	406416	339262	409387	391171	412016	430839	409706	434256	412091	512328	496798	471204	473612
	Prdx6	Peroxiredoxin-6	O08709	O08709	24.87	41	786390000	25.964	0	9	9	9	50.9	50.9	50.9				37228.6	42742.3	40976.6	41413.1	42204.2	42988.7	48046.5	37366.6	33615.1	40224.3	32850.4	36051.9	39718.4	38377.8	38180	34038.4	47466.3	44768.5	50626.2	49784.3
	Dld	Dihydrolipoyl dehydrogenase, mitochondrial	O08749	O08749	54.272	68	1357500000	42.469	0	10	10	10	29.9	29.9	29.9				71927.2	73500.3	70262.1	70853	78419.2	80864.8	83317.5	73662.2	70720.4	73544.5	71114.8	74183.9	72176.8	73406.5	77171.2	71237.6	86195.6	84745.1	84843.1	88854.8
	Dctn1	Dynactin subunit 1	O08788	O08788	141.67	44	841570000	223.87	0	21	21	21	22	22	22				55056.6	51933.5	51878.8	50884.6	50687.1	50280.1	51123.1	50060.8	57519.7	54699.9	51326.8	50965.1	53094.5	51092	52912.3	52082.6	39067.6	46531.5	49150.5	49578
	Prkcsh	Glucosidase 2 subunit beta	O08795	O08795	58.792	5	127050000	16.532	0	3	3	3	5.8	5.8	5.8				8282.84	7633.81	7748.59	8807.41	7904.42	8228.9	7534.71	7824.93	8333.78	7665.03	8427.86	7670.83	8392	7699.21	8066.18	8245.79	7414.6	7704.54	7691.43	7241.39
	Prdx4	Peroxiredoxin-4	O08807	O08807	31.052	4	285850000	4.6544	0	2	1	1	6.9	4	4				10196.2	9423.78	9548.08	8912.36	8871.29	9244.83	9639.36	9309.61	9471.34	8838.01	9904.29	8626.85	9171.35	9080.14	9114.71	9222.65	11316.5	9202.97	10631.1	9907.38
	Eftud2	116 kDa U5 small nuclear ribonucleoprotein component	O08810	O08810	109.36	3	21794000	2.1768	0.0026781	3	2	2	3.4	2.4	2.4				828.694	872.041	469.591	520.924	880.87	795.157	673.748	1258.26	917.091	869.963	643.78	1415.14	560.023	725.667	551.372	1274.57	598.67	793.684	466.287	568.187
	Flot1	Flotillin-1	O08917	O08917	47.513	19	280490000	26.978	0	7	7	7	20.6	20.6	20.6				17904.4	18823.2	19115.1	18577.8	16350.4	18374.2	17878.2	18464.9	17924.8	20395.3	18908.4	18981.7	18132.8	19723.1	18319.5	19819.4	17058.4	17223	15437.9	16406.6
	Mras	Ras-related protein M-Ras	O08989	O08989	23.901	5	76908000	2.8866	0	3	3	3	16.8	16.8	16.8				11788.6	11879.4	12502.6	13492.2	13013.8	12232.1	12263.2	13506	13002.3	12370.2	13754.4	13101.7	12870.1	12709.9	11474.6	13085.2	10733.5	11992.5	9769.83	9642.55
	Atox1	Copper transport protein ATOX1	O08997	O08997	7.3384	5	141730000	36.811	0	2	2	2	38.2	38.2	38.2				11213.2	12637.6	11726.4	11518.3	11187.5	11253.1	10819.2	10645.9	10744.6	11381.7	11201.7	11291.9	11299.7	10906.5	11574.1	10490.2	10132.9	10220	10735.4	10973.7
	Psmb1	Proteasome subunit beta type-1	O09061	O09061	26.372	19	243980000	23.439	0	6	6	6	32.9	32.9	32.9				20765	18729	20342.3	21616.2	19934.1	18317.1	17407.3	21685.6	22901.7	21680.9	20469.5	20501.7	19785	21342.3	19444	21226.9	16907.8	18323.8	18401.3	17591.9
	Ndufb11	NADH dehydrogenase [ubiquinone] 1 beta subcomplex subunit 11, mitochondrial	O09111	O09111	17.444	8	305540000	3.6715	0	2	2	2	19.2	19.2	19.2				35258.1	33782.3	36760.9	36182.4	37125.8	35936.6	33459.1	37783.4	43064.1	38759.2	37728.7	39358.1	38693.9	38068.9	36071.8	38436.9	23417.4	32545.5	29904.4	30965.9
	Ptgds	Prostaglandin-H2 D-isomerase	O09114	O09114	21.066	2	10102000	1.7355	0.0045455	1	1	1	9	9	9				1919.37	1771.84	2108.34	1595.48	1981.33	2038.08	1788.71	2309.92	1980.41	2145.8	1931.88	2144.55	2274.83	2017.52	1995.33	2373.04	1749.9	1980.82	1837.52	1775.14
	Sypl1	Synaptophysin-like protein 1	O09117	O09117	28.899	2	91693000	3.3606	0	2	2	2	4.2	4.2	4.2				4425.17	5135.65	4555.13	5152.92	4630.11	4727.2	4914.34	6120.55	4448.66	4289.94	4187.8	5098.05	4127.22	4580.31	4783.59	5380.94	5897.83	5132.9	3537.45	3664.24
	Gsto1	Glutathione S-transferase omega-1	O09131	O09131	27.497	3	42020000	7.1155	0	1	1	1	5.8	5.8	5.8				1251.28	1328.01	1286.37	1513.72	1238.51	1141.35	881.253	1329.46	1516.43	1155.83	2004.61	1123.67	1323.36	1240.63	1220.22	1453.32	986.681	1020.79	697.304	692.934
	Dpysl4	Dihydropyrimidinase-related protein 4	O35098	O35098	61.961	59	1288300000	150.49	0	12	12	12	33.9	33.9	33.9				93868.2	85099.4	84474.5	85761.6	73908.3	69333.7	74387.8	77672.3	103691	88871.1	94903.3	86596.9	88922.3	88978.1	80395.8	88842.7	64400	69899	77144.8	76791.8
	Grcc10	Protein C10	O35127	O35127	13.194	7	62726000	27.346	0	2	2	2	24.6	24.6	24.6				7525.91	7496.63	7920.1	7353.52	7297.97	7602.55	5834.26	8105.51	8775.14	6910.32	7894.75	8369.63	7995.38	7553.65	7718.48	8320.28	5205.86	5370.74	5081.36	5136.27
	Phb2	Prohibitin-2	O35129	O35129	33.296	40	1605700000	75.715	0	12	12	12	46.8	46.8	46.8				61393.9	58318.1	60248	58682.9	61030.9	60600.1	61275.2	60990.9	59003.5	63179.6	61210	62496.7	61245.7	61546.3	62404.3	60394	58546	61131.4	58766.7	59526.9
	Ncam2	Neural cell adhesion molecule 2	O35136	O35136;Q99MW1	93.203	36	1118300000	65.066	0	18	18	18	25.4	25.4	25.4				73736.3	73970.1	70992.4	73834.4	67749.4	65113.1	63712.9	70940	72846.3	68536.3	76001.2	74854	67758.4	66993.2	69077.5	71623.5	69542	67661.1	61345.3	61524.9
	Atpif1	ATPase inhibitor, mitochondrial	O35143	O35143	12.159	5	1283800000	2.6853	0.00056915	2	2	2	14.2	14.2	14.2				19127.3	19528	19062.9	18816.6	19143.4	19259.8	18619.1	19124.1	19804.2	22149	19604.4	19947.4	17986.2	18048.3	19559.4	19644.4	21124.2	19850.2	19658.4	21983.9
	Psmd4	26S proteasome non-ATPase regulatory subunit 4	O35226	O35226	40.703	3	60188000	30.029	0	2	2	2	10.6	10.6	10.6				3374.7	3435.27	3728.92	3807.2	4193.94	3817.21	3760.34	3947.26	3804.96	3673.48	3837.76	3456.55	3606.54	3547.64	3909.73	3650	4295.84	3955.69	3735.24	3872.28
	Purb	Transcriptional activator protein Pur-beta	O35295	O35295	33.901	14	188970000	182.85	0	4	4	4	31.5	31.5	31.5				12488.3	12005.2	12648	13236.1	12983.4	12918.2	12207.9	13538.5	14965.7	12329	14668.5	13024.3	13836	15555.2	13457.4	13224.1	10179.9	12577.4	11691.1	12142.4
	Anp32a	Acidic leucine-rich nuclear phosphoprotein 32 family member A	O35381	O35381;Q64G17	28.537	10	131200000	9.722	0	5	5	4	18.6	18.6	15.4				22055.3	20891	21272	21172.6	21566	20508.1	21809	22161.1	21245.2	21571.9	21210.4	19659.5	22046	21211.2	20953.3	22127.7	19616.2	19960	19559.8	20745.6
	Dhodh	Dihydroorotate dehydrogenase (quinone), mitochondrial	O35435	O35435	42.699	2	26840000	1.4836	0.0063076	1	1	1	2.5	2.5	2.5				1129.81	1097.31	1192.51	1156.73	807.798	1376.85	1020.37	1483.19	2730.56	1415.78	1495.64	1089.48	961.815	1278.68	1136.06	1144.12	326.116	654.268	1049.14	1011.76
	Fkbp8	Peptidyl-prolyl cis-trans isomerase FKBP8	O35465	O35465	43.528	5	66002000	4.3691	0	2	2	2	7.2	7.2	7.2				7700.01	7741.33	9940.24	8639.17	10443.6	10792.2	9437.39	10444.2	6577.12	8874.04	10353.2	9907.06	9675.93	9418.42	9067.55	9948.58	14613.8	11903.2	10043.3	9958.79
	Stx1a	Syntaxin-1A	O35526	O35526	33.054	21	313760000	31.337	0	8	6	6	27.8	22.2	22.2				15850.2	15896.5	15765.6	16418.4	15013.5	15680.5	16134.2	15991.5	11014.9	13327	14275.7	15069.8	18311.7	17323.2	17686.5	17542.8	21778.7	19232.5	17713.6	16830.4
	Rabep1	Rab GTPase-binding effector protein 1	O35551	O35551	99.523	3	25656000	3.2835	0	2	2	2	3.4	3.4	3.4				4759.96	3850.26	4433.1	4386.63	3920.56	3934.48	3772.15	4772.89	5218.73	3687.89	3969.6	4165.22	4398.61	4324.19	4163	4471.39	3296.65	3088.48	2979.27	3366.56
	Psmd14	26S proteasome non-ATPase regulatory subunit 14	O35593	O35593	34.577	4	47095000	37.197	0	2	2	2	9.4	9.4	9.4				8258.4	8884.2	8468.78	8959.13	9368.64	9132.6	8887.99	8301.15	7502.99	8354.1	8219.82	8926.56	7996.82	7793.26	9665.65	8890.73	9482.24	9893.32	8015.09	8331.67
	Scamp3	Secretory carrier-associated membrane protein 3	O35609	O35609	38.458	7	38384000	17.264	0	2	2	2	11.7	11.7	11.7				2997.64	2452.16	2794.43	2632.77	2766.83	2906.81	2602.06	2258.41	3552.37	2693.24	2966.65	3544.04	2984.42	2951.99	2746.3	3400.44	2500.69	2507.75	2930.32	2438.47
	Pmm1	Phosphomannomutase 1	O35621	O35621	29.774	2	1180000	4.1417	0	1	1	1	5.7	5.7	5.7				1098.99	408.005	677.924	775.266	694.727	863.868	555.292	1027.1	1057.09	766.864	731.047	776.287	660.279	701.959	889.439	879.031	886.562	593.799	804.787	615.969
	Slc32a1	Vesicular inhibitory amino acid transporter	O35633	O35633	57.38	21	491120000	63.638	0	5	5	5	13	13	13				30133.6	28823.6	27934.5	30231.9	28972.3	28642	30634.9	28589.5	32553.5	29853.5	30824.7	28687.9	29610.4	28974.8	28905.2	30010.5	33559.4	28725.8	32738.6	31291.1
	Ap1b1	AP-1 complex subunit beta-1	O35643	O35643	103.93	22	489750000	62.609	0	21	8	8	22.5	11.2	11.2				38413.7	38045.4	39464.1	39370.7	38556	38623.3	39432.5	38166.4	40677.1	38145.4	38954.1	38521	40861.7	40273.9	38639.5	38111.1	37476.4	39482.7	39848.8	40047.4
	C1qbp	Complement component 1 Q subcomponent-binding protein, mitochondrial	O35658	O35658	31.013	7	28576000	11.654	0	2	2	2	14.7	14.7	14.7				3876.16	4194.31	4860.51	4596.6	5337.22	5160.15	5747.09	5006.45	2139.15	4633.65	3939.7	4882.01	5078.18	5231.27	5866.44	4382.06	7512.25	7514.62	5663.88	5732.22
	Ndufa1	NADH dehydrogenase [ubiquinone] 1 alpha subcomplex subunit 1	O35683	O35683	8.1384	3	30879000	1.7484	0.0045501	1	1	1	14.3	14.3	14.3				1509.24	1939.92	1830.08	2137.54	1929.73	2122.67	1806.26	2089.62	2429.63	2211.28	2331.45	2091.15	1915.03	2188.25	1985.49	2131.74	2323.39	2377.99	2264.43	2279.38
	Nudc	Nuclear migration protein nudC	O35685	O35685	38.358	19	557950000	25.51	0	9	9	9	28.6	28.6	28.6				43823.1	43044.2	45718.1	44938.7	41938.8	42181.6	39321.1	44697.5	37874.5	42282.5	45829.1	43296.8	41619.3	40297.5	40682.5	44561.9	42778.2	44898.9	35740.3	35952.6
	Hnrnph1	Heterogeneous nuclear ribonucleoprotein H;Heterogeneous nuclear ribonucleoprotein H, N-terminally processed	O35737	O35737	49.199	24	460290000	37.308	0	6	6	1	19.2	19.2	2.9				18673.8	17804.3	18661.4	18013.9	19221.2	19972	19931	19353.9	21030.5	18673.4	21284.7	18854.3	20434.7	19866.5	21112.4	20466.8	19662.4	19284	18473.1	18471.4
	Timm44	Mitochondrial import inner membrane translocase subunit TIM44	O35857	O35857	51.091	9	150450000	5.4115	0	5	5	5	10	10	10				15195.4	13703.8	14805.5	14660.4	15829.8	15074.8	14157.6	16012.5	16317.8	14910.8	16525.3	16321.8	16093.9	15729.3	15210.2	16171.5	13474.2	14419.8	13197.4	13687.5
	Cops5	COP9 signalosome complex subunit 5	O35864	O35864	37.548	6	140420000	21.495	0	4	4	4	14.4	14.4	14.4				10535.2	10633.1	10542.4	9652.72	10107	9343.67	8686.18	9962.53	10588.3	9319.22	10508.2	10574.1	10225.1	9352.6	9259	10094.3	6062.96	9038.61	7912.24	8014.14
	Slc1a4	Neutral amino acid transporter A	O35874	O35874	56.061	4	43566000	6.0574	0	3	3	3	8.6	8.6	8.6				5619.42	6537.13	5495.75	5984.22	6295.19	5683.74	5926.68	5468.13	3146.13	6317.98	6198.01	5763.29	5663.88	5773.12	5765.4	5502.28	6912.95	6817.54	6298.9	6364.42
	Calu	Calumenin	O35887	O35887	37.063	3	23133000	3.4642	0	2	2	2	11.7	11.7	11.7				3143.44	2877.8	1909.41	3025.18	2902.59	2865.51	4632.43	2251.77	3685.36	3123.66	1915.75	1470.52	3322.81	3144.68	2589.82	1877.45	2046.49	2267.52	4905.62	4801.9
	Ctnnd2	Catenin delta-2	O35927	O35927	135	9	171820000	22.346	0	5	5	5	5.7	5.7	5.7				5145.8	4316.83	4816.36	4503.03	4181.27	4367.7	4520.64	4358.33	6109.05	4340.17	4554.45	4730.76	4586.63	4635.09	4650.27	4725.33	3595.06	3804.5	4077.05	4145.89
	Pitpnm1	Membrane-associated phosphatidylinositol transfer protein 1	O35954	O35954	134.94	5	69008000	8.4707	0	3	3	3	4.4	4.4	4.4				4016.25	3838.86	4287.76	4239.47	4275.21	4415.98	2748.49	5322.46	4404.23	4003.5	5359.59	4890.61	4460.03	3948.77	4077.16	4692.15	3009.59	3581.51	2083.84	2252.38
	Ap3d1	AP-3 complex subunit delta-1	O54774	O54774	135.08	15	187820000	16.252	0	6	6	6	8.4	8.4	8.4				16276	14428	15482.4	16104.6	15573.4	15664.1	14150.1	16536.9	15852	16168.1	18240	17724.4	17528.6	16466.5	16737.6	17699.7	13501.8	16285.7	12245.9	12822.8
	Gucy1b3	Guanylate cyclase soluble subunit beta-1	O54865	O54865	70.597	3	65229000	1.4225	0.0072429	2	2	2	4.5	4.5	4.5				3088.82	2512.38	3099.15	3013.88	3801.04	2172.28	3022.76	3430.3	3433	2964.98	3136.57	3575.12	3635.58	2271.47	3128.4	3249.81	3621.2	4207.48	2998.18	3054.05
	Cd200	OX-2 membrane glycoprotein	O54901	O54901	31.256	14	152890000	8.6292	0	4	4	4	15.8	15.8	15.8				18573.1	18724.8	18692.2	19328.5	16780.5	17899	15474.5	16476.6	20647.4	17616.7	19900.7	18793.4	17722.6	19052.6	17930.4	17465.9	17272.3	17204.8	18392.6	19039
	Crym	Ketimine reductase mu-crystallin	O54983	O54983	33.523	7	89900000	35.829	0	4	4	4	21.7	21.7	21.7				4780.16	4527.51	5269.52	5186.06	4674.12	5050.99	3850.75	5912.37	5103.52	4378.48	6140.79	5891.18	6636.73	6782.37	5138.88	6392.48	3527.47	4389.08	3056.92	3011.47
	Asna1	ATPase Asna1	O54984	O54984	38.822	13	97567000	16.089	0	6	6	6	27.9	27.9	27.9				5082.06	5604.01	4598.96	5513.74	5561.91	5946.15	5548.85	4667.07	3907.23	4768.36	5212.48	4861.54	5401.95	5040.76	4777.29	6047.11	5737.87	5533.54	5495.23	5861.58
	Cntnap1	Contactin-associated protein 1	O54991	O54991	156.31	21	306350000	32.169	0	14	14	14	12.4	12.4	12.4				19196.2	19360.7	18658.6	19107.3	19742.2	20036.4	19706.1	19748.7	23151.1	20971	20556.4	20145.1	20863.8	19733.9	18589.2	19174.2	15246.9	16030.9	19547.5	19100
	Trappc3	Trafficking protein particle complex subunit 3	O55013	O55013	20.302	4	185780000	1.9336	0.0031299	4	4	3	21.7	21.7	15				4147.83	4703.27	5087.44	5222.32	4613.68	5023.7	4365.42	5060.81	5215.09	5088.49	5437.43	4836.65	5718.11	5114.79	5091.92	4930.97	4365.97	4940.2	4468.55	4429.6
	Pgrmc1	Membrane-associated progesterone receptor component 1	O55022	O55022;Q80UU9	21.694	12	157750000	8.4943	0	4	4	4	22.6	22.6	22.6				12882.1	11681.8	13143.6	11775.1	10567.9	10319.5	10224.1	11584.4	12193.3	11917	13204.4	11848.8	11426.2	11628.1	10618.8	11335.8	10730.1	10996.4	10375.5	10231.7
	Impa1	Inositol monophosphatase 1	O55023	O55023	30.436	15	338110000	31.738	0	8	8	8	33.6	33.6	33.6				18899.9	18214.7	18769.4	19135	19788.6	17404.9	18858.9	18425.5	14355.3	18389.2	18272.4	18970.1	17745.6	18645.5	18011.3	18496.1	20335.6	21035	18159.9	17715.7
	Entpd2	Ectonucleoside triphosphate diphosphohydrolase 2	O55026	O55026	54.319	3	43060000	5.4848	0	2	2	2	5.5	5.5	5.5				2963.89	2224.35	2277.97	2399.67	1588.54	2210.19	2250.1	2241.37	4231.21	3007.28	2925.43	2668.27	2636.59	2822.59	2472.58	2547.66	1284.8	1620.67	2398.12	2408.94
	Copb2	Coatomer subunit beta	O55029	O55029	102.45	3	4226600	2.7386	0.00057339	1	1	1	2.1	2.1	2.1				3579.94	3171.83	3229.47	3424.67	3336.33	2890.29	2957.05	3878.38	2880.91	3234.03	3388.51	3100.4	3248.61	3536.71	3107.47	3859.47	2823.06	3068.37	2222.1	2602.55
	Snca	Alpha-synuclein	O55042	O55042	14.485	39	3030700000	58.524	0	8	8	6	57.1	57.1	50.7				100140	101036	104980	102693	105853	106929	110254	102634	88737.8	96376.6	89373.2	94617.7	111982	114141	105972	100244	107429	107003	116795	112065
	Pde6d	Retinal rod rhodopsin-sensitive cGMP 3,5-cyclic phosphodiesterase subunit delta	O55057	O55057	17.348	2	9201400	2.4988	0.00055679	1	1	1	12.7	12.7	12.7				718.023	775.459	444.722	839.713	526.467	770.203	803.286	523.15	526.49	580.725	463.416	874.417	750.012	771.838	667.753	659.442	700.945	692.203	895.721	640.743
	Akap7	A-kinase anchor protein 7 isoform alpha;A-kinase anchor protein 7 isoform gamma	O55074;Q7TN79	O55074;Q7TN79	9.169	9	121740000	8.7685	0	4	4	4	48.1	48.1	48.1				8618.26	9218.72	10047.9	10822.2	9122.26	9430.24	7385.19	10042.6	8702.51	9984.05	8415.65	11541	9014.45	9283.24	10363	10242.7	9540.77	9151.41	6198.5	7007.28
	Impact	Protein IMPACT	O55091	O55091	36.276	10	131850000	10.513	0	4	4	4	16.7	16.7	16.7				10658	8280.44	10974.9	10278.8	10923	9731.17	10636.3	10552.7	8494.62	9696.89	10329.8	9600.58	10064.9	10245.6	10236.4	10248.5	14272.8	11745.5	10254.6	11000.4
	Syngr1	Synaptogyrin-1	O55100	O55100	25.652	13	1031600000	13.234	0	3	3	3	14.5	14.5	14.5				36927.8	31714.8	34715.6	33922.5	30504	34002.2	31083.5	36560	47965.3	34287.7	37541.4	35277.6	37075.8	39342.2	34030.1	36699.6	22226.1	25206.5	30109.9	29312.3
	Strn	Striatin	O55106	O55106	85.965	2	20351000	2.1206	0.0031898	2	2	2	4.5	4.5	4.5				1018.94	956.933	881.706	812.706	947.473	880.627	902.386	972.096	815.381	921.564	1071.47	897.893	1213.66	1288.43	1104.16	1132.18	727.946	1007.06	1072.21	931.216
	Nipsnap1	Protein NipSnap homolog 1	O55125	O55125	33.363	13	322010000	28.665	0	4	4	4	12.7	12.7	12.7				23276.2	21431.3	22117.5	21131.1	18817.3	20115.1	18532.6	23225.4	33268.8	21985.6	24926.8	23511.9	21108.5	22800.9	20915.8	22740.1	13797.5	16680.2	17909.9	18270.2
	Gbas	Protein NipSnap homolog 2	O55126	O55126	32.932	5	192880000	2.3225	0.0021834	4	4	4	11.4	11.4	11.4				10784.6	11525.8	12440.3	13014.9	13576.1	14579.3	13088.3	12572.6	10675.3	12310.2	12554.3	12670.3	12630.1	12866.1	12759.7	12726.2	14816.9	14870.5	13455.2	13353.1
	Sept7	Septin-7	O55131	O55131	50.549	61	2369300000	129.36	0	15	15	15	34.9	34.9	34.9				95374	98925.3	97234.5	94254.6	96516.6	97620.1	102920	95247.7	84246.6	93642.5	91232.1	91836.2	96804.1	97879.6	99311.3	93503.7	114301	107130	107349	109551
	Acot1;Acot2;Acot6;Acot4;Acot5;Acot3	Acyl-coenzyme A thioesterase 1;Acyl-coenzyme A thioesterase 2, mitochondrial;Acyl-coenzyme A thioesterase 6;Acyl-coenzyme A thioesterase 4;Acyl-coenzyme A thioesterase 5;Acyl-coenzyme A thioesterase 3	O55137;Q9QYR9;Q32Q92;Q8BWN8;Q6Q2Z6;Q9QYR7	O55137;Q9QYR9;Q32Q92;Q8BWN8;Q6Q2Z6;Q9QYR7	46.135	5	85670000	4.5311	0	2	2	2	5.3	5.3	5.3				7672.38	6547.38	6156.15	7500.14	6229.64	6793.44	5043.84	6654.77	9872.09	6563.81	7873.4	8080.53	6432.07	6563.32	6360	7325.86	3251.63	3903.99	4465.19	4369.86
	Rpl35a	60S ribosomal protein L35a	O55142	O55142	12.554	3	19179000	1.8193	0.0030581	1	1	1	8.2	8.2	8.2				3663.43	3396.62	3988.21	3450.78	3875.53	4006.6	4016.55	3113.14	3445.7	3615.38	3518.2	3364.76	3350.76	3162.78	3442.29	3250.81	4101.95	3757.55	4425.97	3805.58
	Atp2a2	Sarcoplasmic/endoplasmic reticulum calcium ATPase 2	O55143	O55143;Q8R429;Q64518	114.86	43	1221700000	67.747	0	17	17	17	20.6	20.6	20.6				53471.8	55049.9	56664.2	56473.4	58508.8	62654.7	58731.7	60105.9	54716.1	55824.4	57797.3	55811.6	62211	62173.3	59182.2	60406.3	57194.9	57641.1	56864.4	57408.9
	Cd59a	CD59A glycoprotein	O55186	O55186	13.648	3	21014000	5.128	0	1	1	1	13.8	13.8	13.8				3001.41	3552.13	3369.78	3050.11	4136.35	3642.74	4223.93	3734.5	2492.27	3164.07	2462.75	3399.76	2969.27	3290.81	3202.23	3142.22	4534.88	3879.11	4156.42	3921.33
	Psmb5	Proteasome subunit beta type-5	O55234	O55234	28.532	9	382940000	13.651	0	6	6	6	26.1	26.1	26.1				12249.4	13180.4	12674.7	13146.2	11621.3	13269.9	12590.5	12505.3	14495.7	12620.3	13091.3	13474.3	12738.4	13496.7	12065.1	13547	13134.4	12114.8	12875.2	12951.8
	Dhx9	ATP-dependent RNA helicase A	O70133	O70133	149.47	14	184030000	44.382	0	5	5	5	4.4	4.4	4.4				13672.2	12733.5	12555.6	13176.5	12676.2	12309	11921.3	13446.4	15453.3	12961.2	12908.7	13085.1	12852.6	13003.8	12473.9	14281	11421.2	10971.3	12514.7	11691
	Pip5k1c	Phosphatidylinositol 4-phosphate 5-kinase type-1 gamma	O70161	O70161;P70181;P70182	72.407	8	179710000	8.7387	0	6	6	6	12.4	12.4	12.4				7267.66	7625.39	6452.17	7045.3	7328.54	6489.09	6751.62	7043.04	6822.99	7341.09	6542.73	7368.12	7488.78	8347.52	7925.13	7369.64	5568.25	6717.36	7472.79	7026.15
	Pip4k2a	Phosphatidylinositol 5-phosphate 4-kinase type-2 alpha	O70172	O70172	46.151	18	379490000	16.378	0	7	7	4	22	22	12.1				30146.4	29981.5	33306.8	30210.6	31321.4	33010.6	34050.2	31827.1	29269.2	29738.4	29350.4	29294.7	30964.4	31016.5	28961	29351.7	37485.3	33903.1	34898.7	35585.7
	Eef1b	Elongation factor 1-beta	O70251	O70251	24.693	16	305710000	19.336	0	4	4	4	27.1	27.1	27.1				13144.9	11641.8	11806.3	11877.9	14705.5	14117.3	14760.6	13075.4	14265.7	12365.8	12802.7	11578.5	14512.5	14188.1	13093	13316.4	12424.9	13476.8	16851.4	15681.2
	Hmox2	Heme oxygenase 2	O70252	O70252	35.738	7	102230000	7.2564	0	4	4	4	14.9	14.9	14.9				8821.93	8712.17	8281.57	8183.15	7988.4	8678.49	8169.87	7314.21	7855.25	7713.11	8243.93	8380.39	8150.53	8779.89	8301.74	7923.9	7407.73	7591.88	8084.85	8815.77
	Atxn2	Ataxin-2	O70305	O70305	136.48	4	30065000	2.9405	0	2	2	2	1.9	1.9	1.9				4424.95	4297.67	4325.89	3919.98	4453.58	4623.97	4572.35	4971.02	4366.68	4225.79	3435.03	4283.46	4536.66	4401.35	4600	4785.27	3373.8	3817.59	3414.82	4214.23
	Nmt1	Glycylpeptide N-tetradecanoyltransferase 1	O70310	O70310	56.888	11	73948000	5.7406	0	3	3	2	8.1	8.1	5.2				7556.11	7497.8	7044.93	6965.68	6982.61	6593.79	7056.89	7700.65	7865.19	6608.54	6299.39	7327.02	7484.38	7359.75	7331.7	7287.84	5840.52	6002.04	6050.72	6725.89
	Epb41l2	Band 4.1-like protein 2	O70318	O70318	109.94	38	1534700000	207.43	0	18	16	16	19.7	18	18				76477.8	86285.2	80531.9	81986.5	78553.2	82992.2	77948.1	81038.8	78604.3	85570.2	79921.8	80966.1	75497.8	87566.1	79861.9	81715.9	70190.2	75598.8	76635	76729.9
	Gpx4	Phospholipid hydroperoxide glutathione peroxidase, mitochondrial;Phospholipid hydroperoxide glutathione peroxidase, nuclear	O70325;Q91XR9	O70325;Q91XR9	22.228	6	144670000	7.2873	0	3	3	3	16.8	16.8	16.8				8070.11	9375.28	8775.33	9216.33	9801.61	9998.44	10036.1	9169	6699.69	9182.72	9054.83	9125.58	8124.14	8754.21	9185.08	8993.29	13298.6	10352.8	10093.9	10008.2
	Psma3	Proteasome subunit alpha type-3	O70435	O70435	28.405	5	175550000	90.949	0	3	3	3	16.1	16.1	16.1				3234.99	2807.11	2664.97	2693.38	2526.09	2771.61	2522.53	3541.59	3871.98	2448.28	2673.68	2722.12	2949.1	2503.62	2960.32	2857.31	2092.04	2145.62	2463.62	2250.92
	Stx7	Syntaxin-7	O70439	O70439	29.82	7	66923000	23.872	0	3	3	3	14.9	14.9	14.9				2837.5	2744.3	2467.21	2353.09	2395.7	2484.15	2869.22	3070.88	2563.11	3095.36	3568.85	2956.68	2946	2776.02	2641.91	2681.96	3607.96	2663.88	2967.78	2536.38
	Gnaz	Guanine nucleotide-binding protein G(z) subunit alpha	O70443	O70443	40.849	23	154780000	169.61	0	7	7	7	27	27	27				20516.6	21595.3	19591.2	21468.3	19230.4	18890.5	16885.5	20679.9	22830.8	19700.9	22813.7	20557.4	20421.4	21381.1	20511.2	22653.5	18633.7	18064.6	18026.8	18077.8
	Sfn	14-3-3 protein sigma	O70456	O70456	27.706	8	1774400000	3.5227	0	3	1	1	10.5	3.2	3.2				32468.6	35172.2	35171	33019	35035.3	35656.4	39796.1	30191.8	25544	33642.4	29860	29748.4	33064.8	33972.2	36985.9	31808.7	42416.9	40258.5	39665.1	40985.4
	Snx3	Sorting nexin-3	O70492	O70492	18.757	5	93579000	44.141	0	3	3	2	19.1	19.1	14.2				8182.79	8489.25	7642.9	8141.53	6867.58	6638.92	6406.57	8143.43	10618	7791.72	9777.49	8287.31	7538.6	7545.48	7336.62	7891.84	4871.73	5581.9	4863.02	5635.28
	Snx12	Sorting nexin-12	O70493	O70493	19.116	10	198380000	44.386	0	2	2	2	15.2	15.2	15.2				10430.8	8866.73	9445.85	9757.4	8121.69	9128.96	8165.99	9975.34	11048.2	9763.5	11569.8	10495.7	10638	9749.96	9384.48	10281.5	8612.09	8223.2	7502.63	8004.41
	Cask	Peripheral plasma membrane protein CASK	O70589	O70589	105.11	12	86670000	43.18	0	7	7	7	8.6	8.6	8.6				5639.02	6225.42	6550.1	6300.79	6814.41	8318.95	6517.6	7347.76	4271.6	5527.26	6028.17	6513.1	6453.71	8289.87	6644.64	7138.18	7334.58	6892.45	6374.69	6352.25
	Pfdn2	Prefoldin subunit 2	O70591	O70591	16.534	7	77218000	7.7651	0	1	1	1	9.1	9.1	9.1				6234.43	5292.06	5914.65	6206.2	4619.83	6005.37	4302.17	6123.31	8071.42	5870.71	7143.02	6307.62	5417.32	5745.88	5307.44	6139.95	3731.81	4366.8	4028.21	3883.07
	Wdr1	WD repeat-containing protein 1	O88342	O88342	66.406	42	1231300000	85.449	0	15	15	15	37.1	37.1	37.1				65344.2	66995.5	66666.2	65889.5	64711.8	63233.4	64523.3	64920.8	58123.3	64756.9	64709.7	62740.2	65575.7	63269.1	66082.6	64263	72809.4	65457	64515.8	65965.3
	Slc4a4	Electrogenic sodium bicarbonate cotransporter 1	O88343	O88343	121.48	40	621560000	91.573	0	9	9	9	11.1	11.1	11.1				43485.2	43946.3	47514.6	48272	58775.4	53938.9	53226.6	54818.8	55399.1	59657.7	56129.5	56267.7	52255.4	50456.1	50732.5	53009.8	51724.9	54394.6	51402.9	52659
	Vti1b	Vesicle transport through interaction with t-SNAREs homolog 1B	O88384	O88384	26.713	2	49036000	14.245	0	1	1	1	5.2	5.2	5.2				3817.62	3298.03	3967.85	3601.1	3810.11	4489	2439.61	4614.49	4357.46	3738.3	4635.68	4358.99	3871.94	4470.63	3661.03	4128.94	1691.18	2476.61	2277.73	2335.44
	Mtx2	Metaxin-2	O88441	O88441	29.758	21	240130000	38.602	0	5	5	5	29.3	29.3	29.3				26630.5	28329.6	27051.6	26354.2	25088.2	27622.6	26035.6	27657.1	25956	29431	27209.7	27171	25919.7	29565.3	26457.7	27776.9	22394.2	26507.8	26479.5	25251.3
	Klc1	Kinesin light chain 1	O88447	O88447	61.449	5	30803000	3.2934	0	3	3	3	6.5	6.5	6.5				6104.61	4678.47	5177.74	5706.92	5362.81	5322.94	4496.29	5617.14	5440.45	4484.52	4602.56	5466.69	4479.82	4725.65	4731.29	5146.34	4533.15	4444.36	4241.55	4390.25
	Klc2	Kinesin light chain 2	O88448	O88448;Q9DBS5	66.662	15	235390000	19.369	0	9	9	9	16.2	16.2	16.2				20229.3	19631.7	20138.4	20176.1	20317.6	21327.3	20336.5	21044.7	18795	20042.5	21142.4	21222.2	19288.9	20890.3	19964.9	20926	23316.7	20794	19687.9	19994.1
	Capns1	Calpain small subunit 1	O88456	O88456	28.463	2	58409000	1.4076	0.008658	1	1	1	5.6	5.6	5.6				2882.51	2713.04	2320.28	2650.31	2580.64	3237.57	2765.55	2948.05	2627.39	2545.26	2856.14	3159.53	2455.4	2469.51	3090.23	2892.59	3250.24	3190.81	2508.71	2760.97
	Dync1i1	Cytoplasmic dynein 1 intermediate chain 1	O88485	O88485	70.724	10	509050000	41.105	0	5	5	4	8.9	8.9	7.8				27411.6	32504.7	29260.4	28439.3	28339.4	28582	28468.5	29716.5	27251.3	31063.4	28795.4	29666.4	28822.5	31775.7	29399.5	29280	26205.9	25948.6	27115.9	27763.2
	Dync1i2	Cytoplasmic dynein 1 intermediate chain 2	O88487	O88487	68.393	6	350640000	4.5115	0	3	3	3	5.1	5.1	5.1				15579.9	16128.3	15220.3	15974.3	13809.4	14663.3	14209.9	15762.7	17724	15428.6	14533.5	16168.6	14407.9	16078	14291.8	15264.3	12231.1	12743.4	13677.8	13690.6
	Plin4	Perilipin-4	O88492	O88492	139.41	2	29685000	1.6902	0.005005	1	1	1	4.7	4.7	4.7				2687.98	2701.66	2650.73	2957.56	1901.91	2286.29	2079.16	2740.98	2304.57	2095.24	1824.13	2151.19	2233.49	2545.54	2018.02	2571.23	1689.32	1951.53	1705.71	1698.82
	Cntfr	Ciliary neurotrophic factor receptor subunit alpha	O88507	O88507	40.801	9	152370000	3.3949	0	2	2	2	5.9	5.9	5.9				11093.5	11294.9	10329.9	11831.8	10779.8	11350.3	9472.08	11227.3	12053.4	11175.5	12527.2	12061.1	10265.2	10146.9	10399.9	11874.1	9950.36	10137.8	9189.06	9335.18
	Ppt1	Palmitoyl-protein thioesterase 1	O88531	O88531	34.49	8	166210000	60.664	0	3	3	3	10.8	10.8	10.8				12615.3	11930.5	13293.5	12522.4	13471.7	12327	12640.8	13110.7	13470.6	12717	14485.6	13102.2	11837.2	12247.3	12064	12486.6	14642.2	13027.4	12511.9	12068.7
	Ddc	Aromatic-L-amino-acid decarboxylase	O88533	O88533	53.873	23	457260000	22.52	0	9	9	9	25	25	25				23608.3	24881.3	23970.6	24004.8	20467.6	21711.4	20687.4	23304.6	23159.8	19199.2	23845.8	22940.6	25450.1	27345.1	24871.6	25253.6	22292.7	22884.7	21272.6	20848.5
	Cops3	COP9 signalosome complex subunit 3	O88543	O88543	47.832	9	78074000	6.2892	0	3	3	3	9	9	9				9257.86	9846.65	9395.62	9166.5	9156.54	9237.01	9354.83	8828.52	8108.14	9217.09	8471.61	9511.65	9576.84	9616.79	10024.2	9509.27	9603.88	9497.5	9498.01	9358.12
	Cops4	COP9 signalosome complex subunit 4	O88544	O88544	46.284	19	346090000	94.648	0	6	6	6	20.9	20.9	20.9				24977.1	21318.4	20447.5	21759.2	19904.6	18990.2	19089.9	21473.1	23315.2	19230.9	21894.5	21680.2	20880	21675.3	19848.2	21330.1	15879.6	17374.1	17664.8	18357.8
	Cops6	COP9 signalosome complex subunit 6	O88545	O88545	35.88	10	93591000	7.105	0	5	5	5	23.1	23.1	23.1				6955.04	7904.94	6909.53	6991.27	7176.89	6854.07	7177.12	7184.4	7155.41	6807.77	7457.19	6726.29	6572.11	6734.22	6912.08	7601.03	7157.78	6897.97	6641.8	6615.5
	Hnrnpa2b1	Heterogeneous nuclear ribonucleoproteins A2/B1	O88569	O88569	37.402	33	2234000000	47.132	0	12	12	12	35.1	35.1	35.1				104138	102103	99707.7	102510	102450	99466.1	100020	103040	92855.3	102462	97622.8	102953	105380	105415	107190	108482	100725	103437	97045.1	99860.8
	Pak1	Serine/threonine-protein kinase PAK 1	O88643	O88643	60.736	16	399750000	22.583	0	8	8	5	17.8	17.8	11.6				36400.4	34807.2	35560.5	36581.8	34449.1	33825	33555.6	33642	34004.9	33209.8	33793.2	32698.2	34151.9	35073	35671.5	33678	36348.2	34192.6	36226.5	35054.7
	Psmc3	26S protease regulatory subunit 6A	O88685	O88685	49.548	16	95725000	25.202	0	7	7	7	23.1	23.1	23.1				13945.7	14629.5	14003.5	14686	15181.9	14664.2	15257.4	14960.7	11340.4	14724.2	12537.3	13866.2	15748.3	15831	14951.6	15414	12122.6	15147.4	13269.7	14389
	Clpp	ATP-dependent Clp protease proteolytic subunit, mitochondrial	O88696	O88696	29.8	11	117190000	17.82	0	6	6	6	30.5	30.5	30.5				8987.93	8558.03	9891.18	8640.1	9667.78	10196.9	9390.57	8710.86	8636.86	9508.32	9205.72	9032.3	8780.19	8957.02	9063.38	9969.9	9734.66	10047.3	9917.37	9253.61
	Hcn2	Potassium/sodium hyperpolarization-activated cyclic nucleotide-gated channel 2	O88703	O88703;O70507;O88705	94.721	18	547990000	21.168	0	11	11	9	15.6	15.6	13.6				27416.8	23317	24777.2	25891.8	25585.7	26741.2	24243.5	27395.2	34510.2	25853.3	25956.3	25963.5	25573.4	26979.8	25196.8	25814.5	16732.4	19808.6	24334.8	22944.8
	Hcn1	Potassium/sodium hyperpolarization-activated cyclic nucleotide-gated channel 1	O88704	O88704	102.43	13	203610000	5.6994	0	5	3	3	6.7	4.7	4.7				30481.2	25911	27509.8	25933.4	22544.8	24602.8	18433.6	27395.3	34871.3	24842.3	27240.3	27207.8	29849.5	27811.3	25076.1	28112.4	3140.39	11697.6	13843.8	14999.6
	Ctbp1	C-terminal-binding protein 1	O88712	O88712	47.744	19	287870000	202.06	0	6	6	4	17	17	13.2				31887	30058.1	29567.1	29669.2	28220.6	27633.8	28497.8	30006.1	35826.7	30371.2	30210.9	29994.1	31285.3	33583.2	30188.6	31940.4	19396.6	25155.2	26610.2	26733.4
	Bsn	Protein bassoon	O88737	O88737	418.84	41	496850000	173.75	0	20	20	19	8.2	8.2	7.8				47802.3	46660.1	50065.2	49193.7	51390.2	51489	46571.7	54529.4	52911.3	47108.3	52937.5	51983.7	57642.4	57870.7	54179.2	56270.1	42187.8	48559.9	42070.3	45821.2
	Gdap1	Ganglioside-induced differentiation-associated protein 1	O88741	O88741	41.31	20	561400000	48.23	0	7	7	7	17.6	17.6	17.6				25415.1	27931.4	28892.9	26339.7	30016.4	29015.3	29265.6	27474.7	24989.8	26628.2	29076.3	27323.8	27094.8	26387.4	29015.6	26240.9	31274.8	31374.2	26995.6	29502.5
	Idh1	Isocitrate dehydrogenase [NADP] cytoplasmic	O88844	O88844	46.674	35	1117900000	132.81	0	15	15	14	44.4	44.4	42.3				87556.2	86962.1	87811.8	84754.7	79627.1	80095.3	81226.6	80723.3	82422.7	83020.3	82735.9	80346	85468.6	82760.4	83124.4	83392.5	79812.6	80927	81831.2	82705.6
	Rbbp9	Putative hydrolase RBBP9	O88851	O88851	20.911	4	70281000	8.3145	0	2	2	2	17.2	17.2	17.2				3420.48	3887.21	3578.66	3750.77	4004.55	3952.45	3539.98	3412.19	3295.34	3089.59	2896.62	3658.24	3366.98	3411.95	3500.4	3452.62	3127.6	3658.19	3661.76	3763.1
	Syn1	Synapsin-1	O88935	O88935	74.096	139	6521400000	323.31	0	21	21	20	53.7	53.7	51.4				220163	225082	226530	226346	242271	240433	247823	228707	216598	222467	227774	219997	242561	245976	238534	237028	282892	253241	272938	266006
	Lin7c	Protein lin-7 homolog C	O88952	O88952;O88951	21.834	13	375850000	19.079	0	4	4	2	23.4	23.4	10.2				16811.2	13706.4	15577.4	14523.8	15370.7	14028.2	13799.3	15238.4	17301	14080	15881	14345	15457.1	14815	15050.6	16238.8	11942.4	13310.9	14044.4	12124.3
	Gnpda1	Glucosamine-6-phosphate isomerase 1	O88958	O88958;Q9CRC9	32.549	7	48533000	6.4746	0	4	4	4	13.5	13.5	13.5				6402.81	6251.14	6365.59	5282.28	6499.33	6160.68	5590.75	5913.61	5433.48	5942.02	6240.66	6197.05	5848.97	6442.17	5636.68	6563.91	6924.04	5927.33	7009.34	7032.1
	Coro1a	Coronin-1A	O89053	O89053	50.989	18	515230000	54.092	0	9	8	8	24.5	23	23				22661.7	20209.8	22206.4	21505.2	19707.2	19795	20047.7	19664.9	24314.6	22164.8	21362.3	21692.6	22901.6	22056.3	22074.8	23214.3	20749.4	19898.9	21625	21066.1
	Rbm3	RNA-binding protein 3	O89086	O89086	16.604	2	34305000	4.1199	0	2	2	2	19	19	19				672.593	693.295	314.839	938.727	658.435	742.638	505.896	751.962	581.37	1087.01	1127.2	1314.88	689.98	809.743	756.561	1037.98	894.547	975.035	482.589	574.011
	Lancl1	LanC-like protein 1	O89112	O89112	45.341	13	218810000	12.171	0	4	4	4	11.3	11.3	11.3				17417.5	18473.9	17312.7	17813.3	16070.8	15693.6	15983.6	17581.6	18506.6	15517.4	17411.6	17077.9	18162.2	17846.6	17332.4	17357.9	15579.2	15857	15692.8	15561.1
	Mtco2	Cytochrome c oxidase subunit 2	P00405	P00405	25.976	25	1284900000	9.2147	0	5	5	5	27.8	27.8	27.8				24651.5	23535.8	22145.3	22305.4	25550.4	26076.8	28047.1	25928.7	27752.9	26018.5	27832.9	25896.8	24769.9	24934.6	23777.1	25062.9	24774.8	25493.6	24397.2	28165.4
	Hprt1	Hypoxanthine-guanine phosphoribosyltransferase	P00493	P00493	24.57	27	529800000	58.062	0	7	7	7	49.1	49.1	49.1				43235.9	46137.9	44175.3	46199.3	39492.2	40308.9	42248.2	40574.1	35766.9	43858.1	39672.2	41925.7	39745.1	39433.8	40715.4	39565.6	49022.1	46372.9	44654.1	43644.1
	Ca2	Carbonic anhydrase 2	P00920	P00920	29.032	52	4832100000	191.81	0	8	8	8	43.8	43.8	43.8				151075	137592	141419	138127	131289	133128	124671	143189	171136	140274	151763	141888	125734	128833	128647	137617	101900	116329	113689	116281
	Thy1	Thy-1 membrane glycoprotein	P01831	P01831	18.08	36	1849400000	68.376	0	4	4	4	31.5	31.5	31.5				51405.9	49912	49742.1	47565.8	47797.1	50886.4	52191	48083.7	49354.4	50686.2	49560.8	49954.8	47389.5	48927.2	50289.3	48221.5	63198.4	52819.9	59104.2	57663.8
	Ighm	Ig mu chain C region	P01872	P01872	49.971	3	53464000	2.159	0.0026695	2	2	2	5.3	5.3	5.3				4086.26	5163.48	4642.27	4186.37	5111.82	5339.83	5379.25	5408.58	5073.87	5010.67	5071.76	4341.4	4619.58	4121.07	4158.72	4604.29	3822.77	4459.87	4170.66	4845.92
	Hba	Hemoglobin subunit alpha	P01942	P01942	15.085	52	7141300000	82.905	0	4	4	4	29.6	29.6	29.6				89406.3	95395.8	89639.5	96666.9	128438	133694	138623	117066	96909	113498	107868	110885	108729	114991	110499	107174	155511	129245	146854	140540
	Hbb-b1	Hemoglobin subunit beta-1	P02088	P02088;CON__Q3SX09	15.84	168	13927000000	225.38	0	10	10	5	68	68	39.5				290009	293194	299732	300999	389216	382755	384260	362554	335590	345302	334707	338885	349253	346785	346490	338627	328290	345700	349651	350188
	Hbb-b2	Hemoglobin subunit beta-2	P02089	P02089	15.878	46	2200400000	106.06	0	9	4	4	63.3	34.7	34.7				70278.6	74200.1	73298	74010.3	100330	103387	102395	94555.8	83184.3	84164	83860.8	80739	82181.9	87087.1	86062.8	84183.3	97622.7	86208.4	95337.7	94201.2
	H3f3a;Hist1h3b;Hist1h3a;H3f3c	Histone H3.3;Histone H3.2;Histone H3.1;Histone H3.3C	P84244;P84228;P68433;P02301	P84244;P84228;P68433;P02301	15.328	8	2943200000	6.3562	0	3	3	3	16.9	16.9	16.9				18924.8	16599.3	17201.1	17128.8	20505.4	15865.3	17299.9	15740.4	16746.2	16709.8	16413.6	15643.1	16380.6	12803.1	16128.5	15996.3	17578.3	17542.5	19237.5	18866.2
	Lamc1	Laminin subunit gamma-1	P02468	P02468	177.3	5	37443000	6.3662	0	5	5	5	4.9	4.9	4.9				5059.4	5806.21	5388.87	5368.4	5818.28	5288.35	5833.64	5486.64	6057.62	5825.39	5210.72	5177.03	4346.85	5022.24	5403.26	5045.79	4689.47	6385.39	5663.5	5721.34
	Mt1	Metallothionein-1	P02802	P02802;CON__P67983	6.0181	10	313540000	8.3129	0	3	3	3	68.9	68.9	68.9				15316	16334.7	16603.8	15590.1	12842.2	12998.7	14648.6	12326.6	17092.4	16044.7	14646.6	13556.6	13524	13921	14174.8	14273.7	21083.3	16842	19981.5	20196.6
	Mtnd3	NADH-ubiquinone oxidoreductase chain 3	P03899	P03899	13.219	6	137190000	23.148	0	1	1	1	13	13	13				4634.61	4264.14	5363.21	5005	4423.48	4649.85	3281.21	5422.91	5219.86	4646.68	5836.79	5836.67	4760.85	4749.53	4052.49	6046.91	4084.08	4390.21	2330.54	2647.57
	Gfap	Glial fibrillary acidic protein	P03995	P03995	49.899	34	833020000	56.582	0	16	16	15	42.6	42.6	40.7				55321.8	53809.2	51585.6	52143	26656.6	29359.8	37233.9	41305.1	78723.6	68409.9	62523.9	59381.4	44747.8	46473.6	47511.4	48362	49730.5	48455.7	50827.4	50814.8
	Mbp	Myelin basic protein	P04370	P04370	27.167	251	73808000000	160.42	0	8	8	8	24	24	24				783733	773459	789958	761868	864208	858290	922951	769544	718326	737711	727183	713777	709401	705497	724558	712563	1073860	872555	1002680	971960
	Araf;Raf1;Braf	Serine/threonine-protein kinase A-Raf;RAF proto-oncogene serine/threonine-protein kinase;Serine/threonine-protein kinase B-raf	P04627;Q99N57;P28028	P04627;Q99N57;P28028	67.581	3	35439000	3.8613	0	2	2	2	3.5	3.5	3.5				3447.23	3341.43	3984.43	3280.38	3564.98	3319.21	3468.35	3894.12	2732.22	3789.07	3757.54	3342.06	3598.04	3589.31	3411.28	3034.71	3079.12	4174.15	3242.91	3218.99
	Prnp	Major prion protein	P04925	P04925	27.977	13	328360000	12.506	0	3	3	3	12.2	12.2	12.2				23244.7	26128.8	23301.6	23529.1	22112.3	23504	23140.3	24347.3	22540.6	24980.2	24142.7	24045.7	23877.1	23653.2	22739.5	23552.3	23578.2	23178.5	23965.3	24033.7
	Aldoc	Fructose-bisphosphate aldolase C	P05063	P05063	39.394	139	5413700000	300.54	0	18	16	16	56.2	52.3	52.3				237903	227882	228905	230385	232680	231775	221499	236757	244810	226721	229866	235567	220492	220432	223314	228836	210649	212270	216201	214281
	Aldoa	Fructose-bisphosphate aldolase A	P05064	P05064	39.355	311	21221000000	323.31	0	21	21	19	67.9	67.9	64				521506	527404	521407	524070	470122	493131	487639	488710	496413	509394	510837	508061	497377	513370	500309	499972	506517	503670	493884	504015
	Prkaca	cAMP-dependent protein kinase catalytic subunit alpha	P05132	P05132	40.57	15	266620000	10.514	0	7	7	2	23.1	23.1	7.1				15505.5	14715.9	15088.3	15642.5	15974	16350.3	15760.3	15406.5	14630.4	13880.3	16502.7	14616.5	17580.5	16898.4	15542.6	15859.8	17986.5	15384.1	17234.2	17252.6
	Got1	Aspartate aminotransferase, cytoplasmic	P05201	P05201	46.247	46	1987500000	72.042	0	14	14	14	42.4	42.4	42.4				79884.1	86527.1	82294.3	82266.1	76321.8	74899.1	85357.1	69659.5	75385	83722.8	75482.5	78232.5	69588.9	69814.8	73792	68632.7	102185	83317.9	93348.4	92581.4
	Got2	Aspartate aminotransferase, mitochondrial	P05202	P05202	47.411	114	5221200000	159.43	0	19	19	19	49.3	49.3	49.3				253818	251946	256052	258397	273565	273537	280459	261668	257815	285748	266149	272736	256414	249984	255604	251649	282423	285536	281598	286476
	Tuba1b	Tubulin alpha-1B chain	P05213	P05213;Q3UX10	50.151	2422	40557000000	323.31	0	23	23	0	57.9	57.9	0				2877480	2802170	2807030	2777270	2484750	2506780	2354610	2675250	3002110	2686550	2914860	2774560	2641790	2678550	2637500	2761640	2175200	2394310	2247890	2299080
	Src	Neuronal proto-oncogene tyrosine-protein kinase Src	P05480	P05480;P06240;Q04736	60.644	5	109770000	4.3494	0	3	3	2	6.8	6.8	5				4322.34	4580.48	4736.07	5429.82	4423.61	4123.26	3923.2	4829.13	4863.38	5166.43	5052.03	4610.97	4609.74	4217.29	4127.78	5085.72	4149.08	3817.92	3236.71	3242.1
	Ldha	L-lactate dehydrogenase A chain	P06151	P06151;P00342	36.498	39	1815200000	68.832	0	12	11	11	38.9	35.2	35.2				94335.2	95583.1	91971.2	89592.1	86510.6	84628	90925.2	82953.2	66962.2	77004.2	75764.3	79817.9	89482.6	88265.2	89221.2	87740.6	98895.7	94693.9	95473.4	92901.4
	Gpi	Glucose-6-phosphate isomerase	P06745	P06745;CON__Q3ZBD7	62.766	84	4926300000	278.47	0	15	15	15	26.5	26.5	26.5				191475	190585	191866	190333	185663	181251	184966	178807	168082	181193	178617	177933	186012	173024	183317	179723	197192	193908	192471	190355
	Me1	NADP-dependent malic enzyme	P06801	P06801	63.953	25	429090000	48.713	0	9	9	9	19.1	19.1	19.1				24167.8	23681.2	22496.7	22877.1	23100.4	22663.8	23305.1	22202.6	26877.3	23091.6	22004.1	22125.2	22533.4	23548.5	23272.6	23413.9	17474	19211.5	22562.3	22090
	Gap43	Neuromodulin	P06837	P06837	23.632	102	20408000000	143.91	0	16	16	16	71.4	71.4	71.4				414330	447058	422853	433056	431830	425935	513432	356396	321536	406802	310732	357637	442796	427287	460626	374417	531276	517797	561364	576136
	Alb	Serum albumin	P07724	P07724;CON__P02768-1	68.692	211	11479000000	245.98	0	35	35	34	64.6	64.6	64.6				369515	378140	370380	378390	483235	472529	475223	432717	359558	383783	364985	381799	368590	363649	380149	366864	439558	417111	446881	438281
	Serpina1a;Serpina1c	Alpha-1-antitrypsin 1-1;Alpha-1-antitrypsin 1-3	P07758;Q00896	P07758;Q00896	46.002	9	146870000	7.1918	0	4	4	1	11.4	11.4	2.4				10588.1	8066.3	12467	13040	12459.2	10310.3	15151.6	14364.3	20390.9	21080.8	15634	17007.8	20097.3	16570.7	16958.9	15589.2	15197.1	18816.2	16921.5	16442.6
	Serpina3k	Serine protease inhibitor A3K	P07759	P07759	46.879	7	45299000	9.4187	0	2	2	2	10	10	10				1883.22	2257.72	2199.78	1780.51	2163.01	2685.49	2586.37	2605.21	3662.42	3744.72	3517.53	4544.12	4213.59	4059.62	3725.74	4245.41	2258.75	3058.02	2274.13	2507.76
	Hsp90aa1	Heat shock protein HSP 90-alpha	P07901	P07901;REV__Q8BL66	84.787	116	4076200000	151.44	0	30	17	17	42.8	29.6	29.6				125281	129894	125458	126018	130275	125030	137070	121376	106598	116803	109202	113777	119457	117274	121174	117343	145459	132492	139349	137796
	Pdia4	Protein disulfide-isomerase A4	P08003	P08003	71.982	6	88599000	7.8429	0	4	4	4	7.8	7.8	7.8				8530.73	8239.22	7354.41	7475.34	6952.2	7464.39	7888.93	7729.24	8359.29	7833.5	6738.03	7605.87	7906.67	8289.11	8069.6	7887.85	6132.16	6483.97	7732.05	7709.91
	Hsp90b1	Endoplasmin	P08113	P08113	92.475	45	1204100000	142.09	0	19	17	17	28.2	26.4	26.4				78415.9	80477.9	80923.4	79350.1	82973.7	83439.6	78898.5	84815.3	77341.2	75654.8	81346.2	81598.5	80837.1	79936	80090	82249.8	79086.1	80460.5	74322.1	75028.9
	Col4a2	Collagen alpha-2(IV) chain;Canstatin	P08122	P08122	167.32	3	24963000	2.7638	0.00057438	1	1	1	0.7	0.7	0.7				4253.34	2736.27	3081.8	3497.55	2675.96	3540.88	2732.79	3874.17	5272.52	3655.57	3644.91	3446.03	2718.24	3769.8	3508.52	3904.23	1696.83	1744.96	2215.52	2158.84
	Apoe	Apolipoprotein E	P08226	P08226	35.866	25	591380000	19.951	0	9	9	9	31.5	31.5	31.5				25888.2	25197.4	25146.1	25996.3	24777.7	23899.8	24357.8	25700.5	27900.9	25536.6	28340.9	26209.4	23501.8	25584.7	25086.3	25414.9	28582.3	26834.7	25890.3	25561.6
	Sod1	Superoxide dismutase [Cu-Zn]	P08228	P08228	15.942	54	3537600000	53.91	0	9	9	9	59.1	59.1	59.1				167962	170519	164931	167887	145116	139957	147560	148413	177309	169793	166241	163706	150956	149450	152222	152945	151008	155666	156555	157277
	Mdh2	Malate dehydrogenase, mitochondrial	P08249	P08249	35.611	203	12715000000	272.39	0	16	16	16	56.5	56.5	56.5				473962	474368	476972	480047	492186	484345	486923	486428	496064	495093	490977	497981	476424	472902	483535	484656	501359	483977	483294	479869
	Nefl	Neurofilament light polypeptide	P08551	P08551	61.508	226	21374000000	323.31	0	33	30	30	58	52.9	52.9				455206	462292	462350	456640	522650	506278	536223	487451	411597	442835	432702	437263	447106	440489	446808	434714	553366	494304	523053	518921
	Nefm	Neurofilament medium polypeptide	P08553	P08553;REV__Q8R344	95.915	294	25058000000	323.31	0	42	42	38	47.1	47.1	43.8				657140	677170	671712	667518	745832	740549	743733	732239	630002	633007	646188	651555	638557	634591	648920	647123	730154	702765	697872	682906
	Nras	GTPase NRas	P08556	P08556	21.199	4	13399000	3.4778	0	7	1	0	54	6.3	0				5262.89	5453.88	5743.54	6117.15	6305.94	6823.65	6576.65	5665.3	5041.47	6014.47	5699.92	5624.3	5195.11	6434.74	5914.3	5395.41	8966.85	7019.61	8029.72	7752.31
	Gnai2	Guanine nucleotide-binding protein G(i) subunit alpha-2	P08752	P08752	40.489	48	1091100000	119.81	0	9	8	7	36.1	32.7	30.1				61843.4	60333.7	57310.5	61207.8	57072.4	57788	58625.4	57233	61972.8	57893.7	57794.1	57934.1	56714.7	57572	57167.5	57443	57955.8	56234.3	60616.8	60048.7
	Itgb1	Integrin beta-1	P09055	P09055	88.231	4	59838000	2.9887	0	2	2	2	2.6	2.6	2.6				4114.82	3705.93	3833.06	3960.9	3873.35	3808.68	4125.33	4696.85	6795.82	4169.94	4953.98	3863.59	4494.33	4469.81	3946.35	4283.72	2420.73	3096.81	3659.77	3626.66
	P4hb	Protein disulfide-isomerase	P09103	P09103	57.058	17	433950000	19.81	0	9	9	9	18.5	18.5	18.5				36497.7	38489.6	37726	39028.9	38970	39547.9	39523.7	39996.5	37130.4	39749.9	37399.4	38179.1	37814.5	40392.4	38758.2	38522.6	37003.7	38794.1	37868.8	37387
	Ncl	Nucleolin	P09405	P09405	76.722	28	413100000	86.634	0	11	11	11	16	16	16				46023.5	44899	44826.6	44721.9	42584.4	43072.5	45178.6	46199.7	56432.9	48079.1	44632.6	46357.8	52881.7	50042.4	46270.2	45553.3	30030.6	39204	45009.2	44500.3
	Pgk1	Phosphoglycerate kinase 1	P09411	P09411;P09041	44.55	121	4496600000	323.31	0	19	19	19	54.7	54.7	54.7				213910	211615	204481	208832	201158	198379	207174	194000	202064	198240	191623	194838	200472	202922	198884	193898	193583	201291	214720	215182
	Fth1	Ferritin heavy chain;Ferritin heavy chain, N-terminally processed	P09528	P09528	21.066	5	72097000	2.1324	0.0026624	2	2	2	11.5	11.5	11.5				4052.52	4127.17	3760.01	3592.24	3840.42	2843.11	4257.56	4088.55	4566.3	4890.34	3547.48	3986.68	4472.71	4896.59	4100.2	3585.49	1827.48	3451.95	4071.49	3978.9
	Sod2	Superoxide dismutase [Mn], mitochondrial	P09671	P09671	24.603	42	2425600000	49.19	0	7	7	7	29.7	29.7	29.7				104598	100832	100366	97691.3	98962.8	97636.3	87174.7	107670	110676	102918	110524	108019	96440.8	97407.6	96748.7	102280	73448	83377.2	79111.6	76711.4
	Nudt11;Nudt10	Diphosphoinositol polyphosphate phosphohydrolase 3-beta;Diphosphoinositol polyphosphate phosphohydrolase 3-alpha	P0C028;P0C027	P0C028;P0C027;Q8R2U6	18.593	7	59633000	5.0228	0	3	3	3	20.7	20.7	20.7				6787.4	6985.35	6922.41	7287.55	5729.41	6715.54	5866.27	6075.27	6046.5	7072.22	5913.19	6591.76	6188.62	6048.71	6595.71	6481.03	6142.65	6590.37	6493.4	6080.17
	Chmp6	Charged multivesicular body protein 6	P0C0A3	P0C0A3	23.415	3	27774000	10.081	0	1	1	1	6.5	6.5	6.5				1310.59	1376.83	1630.91	1653.7	1893.71	1851.5	1650.89	1640.03	2260.14	1654.11	1641.93	1910.04	1894.15	1777.78	1805.2	1949.01	1719.99	1672	1770.11	1758.98
	H2afv;H2afz	Histone H2A.V;Histone H2A.Z	Q3THW5;P0C0S6	Q3THW5;P0C0S6	13.509	10	209050000	3.4026	0	4	2	2	31.2	18.8	18.8				22683.2	22910.6	21596	21510.1	21630.8	21679.9	19794.6	23490.5	21333.3	22077.4	20997.5	23725.9	21799.8	20763	21971.5	21802.3	15072.6	18624.8	16744	16942.9
			P0DN34	P0DN34	6.954	4	265590000	1.4983	0.0063137	1	1	1	19.3	19.3	19.3				7674.18	8894.17	8276.11	8569.56	8545.37	8677.48	8216.56	7963.27	8317.62	9123.15	9286.3	8480.11	7936	8867.32	7685.14	9130.87	6719.73	8864.6	7811.91	8199.78
			P0DP28;P0DP27;P0DP26	P0DP28;P0DP27;P0DP26;Q9D6P8;P20801	16.837	140	11138000000	223.71	0	9	9	9	71.8	71.8	71.8				135935	140855	142682	142445	136397	137829	136022	144566	136791	140465	140311	146187	143204	141717	143689	143354	139833	144071	129381	128462
	Eef1a1	Elongation factor 1-alpha 1	P10126	P10126	50.113	26	1255100000	10.486	0	12	5	5	28.1	14.1	14.1				56882.2	58025.7	57948.7	57509.6	56607.7	56483.1	58799.3	52406.1	51897.7	56059.1	53958.3	54669.3	54357.6	55029.6	56212.5	53085.5	67777.9	59880.8	63567	64845.2
	Alad	Delta-aminolevulinic acid dehydratase	P10518	P10518	36.023	9	249690000	12.552	0	4	4	4	16.4	16.4	16.4				14029.3	15560.9	15016.7	13817.2	13538.7	13899.2	14027.2	12917.7	12162.9	15029.7	12688.1	14854.9	13002.6	14186.9	14034.3	13953	13744.4	14789.9	14053	14582.6
	Ctsb	Cathepsin B;Cathepsin B light chain;Cathepsin B heavy chain	P10605	P10605	37.279	18	172920000	46.745	0	4	4	4	15.9	15.9	15.9				17035.9	15922.6	16459.4	16885	16025.3	16075.7	14350.3	17724.4	23452.1	15519.3	18890.2	17713.3	17841.5	16471.5	16351.2	17235.6	10764.5	12892.1	12968.8	13422.2
	Eif4a2	Eukaryotic initiation factor 4A-II;Eukaryotic initiation factor 4A-II, N-terminally processed	P10630	P10630	46.402	34	850280000	64.942	0	9	9	4	30	30	15				52265	55811.4	54474	57402.3	55639.2	55977.6	49722.9	59364.7	53474.7	54095.1	58408.9	58024.4	53449.9	56558.7	53929.4	59001.1	50933.4	52208.7	45272.8	44813.2
	Mapt	Microtubule-associated protein tau	P10637	P10637	76.243	70	2561200000	160.97	0	16	16	16	31	31	31				175927	169126	170330	168210	176135	166894	181624	158929	146494	163506	157084	160675	177066	164056	172718	165601	192004	196330	192618	199748
	Txn	Thioredoxin	P10639	P10639	11.675	6	210260000	10.025	0	2	2	2	21	21	21				13772.8	16268.8	15049.9	14578	14608.4	16693.9	15275.7	14243.2	13423.1	15152.7	13704.6	14784.8	13027.9	13850.7	14214.1	14766.3	15533.1	16144.6	16405.8	15453.8
	Gstm1	Glutathione S-transferase Mu 1	P10649	P10649;P19639;P15626;O35660	25.97	100	2253400000	67.222	0	12	12	10	59.2	59.2	47.7				154023	154628	148325	156518	154849	154721	156323	148716	142731	141455	137081	142656	139837	135968	134669	134530	143109	143534	155334	150703
	Slc3a2	4F2 cell-surface antigen heavy chain	P10852	P10852	58.336	50	1219400000	69.531	0	12	12	12	27.6	27.6	27.6				71712.5	70667.6	72493.7	72662.8	77561.6	75781.2	78720.9	75617.8	75499.8	75248.6	74944.6	76083.2	78600.8	70946.8	78966.2	73536.3	87310.2	81626.8	81998.9	79931.4
	Hist1h2bp;Hist1h2bk;Hist1h2bb;Hist1h2bf;Hist1h2bc;Hist2h2bb;Hist1h2bh;Hist1h2bm;Hist1h2ba	Histone H2B type 1-P;Histone H2B type 1-K;Histone H2B type 1-B;Histone H2B type 1-F/J/L;Histone H2B type 1-C/E/G;Histone H2B type 2-B;Histone H2B type 1-H;Histone H2B type 1-M;Histone H2B type 1-A	Q8CGP2;Q8CGP1;Q64475;P10853;Q6ZWY9;Q64525;Q64478;P10854;P70696	Q8CGP2;Q8CGP1;Q64475;P10853;Q6ZWY9;Q64525;Q64478;P10854;P70696	13.992	82	7597800000	100.01	0	9	9	3	58.7	58.7	13.5				200936	201526	207406	206471	206928	211975	211073	204489	198208	203277	205065	203184	200940	201597	203261	201528	215300	210947	206686	202472
	H1f0	Histone H1.0;Histone H1.0, N-terminally processed	P10922	P10922	20.861	16	1295300000	17.476	0	5	5	5	23.2	23.2	23.2				49178.8	46426.1	49248.5	48897.1	48972.5	50383.6	46460.6	52728.1	52553	50442.6	50699.8	51869.4	47904.7	47513.1	49285	49492.2	46765.2	44758	43052	43164.6
	Sub1	Activated RNA polymerase II transcriptional coactivator p15	P11031	P11031	14.427	3	39752000	2.3715	0.0016465	1	1	1	8.7	8.7	8.7				5407.76	5909.47	5123.2	5399.33	4932.23	4839.2	4936.71	5419.55	5940.71	3848.88	5230.54	5340.54	5573.92	5273.59	5061.06	5200.7	4851.23	4706.68	4671.49	4900.55
	Gpx1	Glutathione peroxidase 1	P11352	P11352	22.329	2	6816800	1.3329	0.0099432	1	1	1	8.5	8.5	8.5				830.789	1319.09	1310.8	598.188	1364.45	1284.87	1549.07	1023.74	844.428	920.712	1142.68	1083.08	1036.04	1007.86	792.469	1072.78	1802.25	1267.63	1729.44	1375.87
	Fabp3	Fatty acid-binding protein, heart	P11404	P11404	14.819	8	316800000	5.7158	0	5	5	5	36.1	36.1	36.1				17019.7	17239.7	18423.8	18446.6	16531.6	18375.7	18393	15305	18921.6	17718.5	15619.6	15906.4	18050.6	18631.9	18242.3	17077.2	19401	16950.1	21557.6	19869.2
	Lamp1	Lysosome-associated membrane glycoprotein 1	P11438	P11438	43.865	3	47306000	4.8253	0	1	1	1	2.7	2.7	2.7				7533.14	7778.71	7302.85	7541.69	6591.04	7035.8	6930.88	7180.34	7745.17	7255.87	7655.8	7010.22	6510.16	7865.42	6755.71	7129.75	5209.59	7405.91	6606.38	6817.19
	Hsp90ab1	Heat shock protein HSP 90-beta	P11499	P11499	83.28	214	9730600000	323.31	0	32	32	17	47.9	47.9	32.6				428710	445510	433051	422590	436014	434527	462812	408514	376000	399090	376350	389874	416296	413412	422322	401815	474129	446384	475886	476858
	L1cam	Neural cell adhesion molecule L1	P11627	P11627	140.97	20	305200000	34.181	0	8	8	8	10.1	10.1	10.1				23287.7	24297.2	25742.8	23939	22303.1	22849.8	22289.9	22395.8	23679	23843.2	24532.5	24210.1	23583.8	22688.4	24677.4	24404.4	25931.8	26642.8	23489.7	23425.2
	Camk2a	Calcium/calmodulin-dependent protein kinase type II subunit alpha	P11798	P11798	54.114	27	623310000	46.734	0	10	7	5	24.1	16.1	14.2				32565.5	35912.5	38542.2	38108.8	37382.7	38870.9	43067.2	38994.5	23755.4	32638.3	36713.8	38424	56416.9	53442.7	47893.3	43374.7	58001.9	49999.6	46613	47254.9
	Tcp1	T-complex protein 1 subunit alpha	P11983	P11983	60.448	31	946120000	49.115	0	11	11	10	21.4	21.4	19.4				50886.3	49258.3	46333.2	48432.7	46893.3	47609.8	46348.5	49825.9	51776.8	48324.7	48940.2	49159.6	48229.7	50359.9	47331.7	49946.2	39715.7	41305.7	44199.7	43842.5
	App	Amyloid beta A4 protein;N-APP;Soluble APP-alpha;Soluble APP-beta;C99;Beta-amyloid protein 42;Beta-amyloid protein 40;C83;P3(42);P3(40);C80;Gamma-secretase C-terminal fragment 59;Gamma-secretase C-terminal fragment 57;Gamma-secretase C-terminal fragment 50;C31	P12023	P12023	86.721	8	172100000	13.259	0	5	5	5	7.1	7.1	7.1				13500.8	15839	14351.2	14884.8	13639.6	13965.5	15003.3	13832.3	14619.1	13328.9	13834.4	14594.7	14354.4	14873.8	14448.4	14278.8	16399.9	15396	15476.9	15212.2
	Prkar2a	cAMP-dependent protein kinase type II-alpha regulatory subunit	P12367	P12367	45.389	7	148530000	63.39	0	5	3	3	16.5	9.2	9.2				19871.3	16782.4	15987.2	16191.1	14081.6	13563.4	13973.5	15782.2	20262.7	15978.9	18172.3	17042	16564.4	16173.4	16212.4	15027.7	11223	11954.3	13901.7	14165.3
	Pfkl	ATP-dependent 6-phosphofructokinase, liver type	P12382	P12382	85.359	6	90936000	12.282	0	9	4	3	14.1	6.8	5.9				5182.17	5544	4789.62	5448.29	5750.18	5644.2	5382.12	4837.62	4663.27	4855.04	4913.77	4875.84	5340.43	5005.33	5031.31	5156.9	4763.66	5145.92	5902.33	5556.4
	Calb1	Calbindin	P12658	P12658	29.994	10	75916000	7.8055	0	6	6	6	30.3	30.3	30.3				9074.99	9449.76	8759.2	9766.6	7472.22	7839.24	8845.96	8931.47	6176.37	8302.65	8264.43	8179.27	10845.7	10491.5	9232.83	9356.85	11220.7	9922.79	9725.8	9733.59
	Cox5a	Cytochrome c oxidase subunit 5A, mitochondrial	P12787	P12787	16.101	45	1440000000	18.717	0	4	4	4	26.7	26.7	26.7				101525	100877	104713	105371	111764	111552	106745	116253	105747	117337	108814	115535	111940	110402	113367	111891	92323.4	110011	94069.7	96718.6
	Prkar1b	cAMP-dependent protein kinase type I-beta regulatory subunit	P12849	P12849	43.224	2	37404000	2.4006	0.0016529	2	2	2	7.3	7.3	7.3				1101.05	1218.54	832.675	881.417	1217.62	765.083	1106.44	1105.15	1078.79	1077.63	1111.47	941.324	1266.52	1083.71	1060.68	1101.32	613.455	859.449	958.288	1183.08
	Cntn1	Contactin-1	P12960	P12960	113.39	96	4184300000	229.51	0	27	27	27	35.7	35.7	35.7				172020	163437	170120	167901	167296	166966	163221	170180	184551	174360	181770	179896	170884	170109	169449	174343	162627	169020	160434	163956
	Scg5	Neuroendocrine protein 7B2;N-terminal peptide;C-terminal peptide	P12961	P12961	23.866	10	296330000	7.183	0	3	3	3	22.2	22.2	22.2				13397.4	13751.9	15273.4	13847.2	14263.7	13642.3	14032.4	12792.5	13708	13240.7	11551.7	13219.2	13078.6	13165.8	13334.1	13078.8	14886.5	13922.4	14464.1	15463.8
	Rpl7a	60S ribosomal protein L7a	P12970	P12970	29.976	10	141550000	8.0587	0	5	5	5	12	12	12				11549.1	11149.7	12016.3	11128	13231.2	13112.4	13498.3	12647.2	11550.7	12443.5	12610.2	11730.1	13377.5	12534.5	12401	12505.3	11927.1	12808.3	12113.4	13034.3
	Gsn	Gelsolin	P13020	P13020;CON__Q3SX14	85.941	18	238230000	66.625	0	7	7	7	15.8	15.8	15.8				17687.3	20565.6	19323.2	20320.5	22941.5	21805	20692.4	19246.6	12753.1	17493.2	19490.6	19500.7	18293.5	16101.9	19618.8	19461.4	26859.5	25201.2	20873.6	21173.9
	Ncam1	Neural cell adhesion molecule 1	P13595	P13595	119.43	176	7971200000	293.78	0	28	28	28	36.7	36.7	36.7				388562	410530	407609	406358	386337	383453	395725	386497	349299	402850	387639	404636	407675	404301	407841	396453	454690	423595	408714	409819
	Gpd1	Glycerol-3-phosphate dehydrogenase [NAD(+)], cytoplasmic	P13707	P13707	37.572	8	133270000	9.1294	0	4	4	4	11.7	11.7	11.7				6463.55	6644.42	5862.2	6225.59	6451.3	6270.03	6517.3	6268.9	6614.84	6765.69	6631.42	6445.11	6072.01	5962.23	6231.7	6676.37	4966.22	5863.59	5562.51	5652.78
	Atp1b1	Sodium/potassium-transporting ATPase subunit beta-1	P14094	P14094	35.194	142	7450100000	266.7	0	12	12	12	33.2	33.2	33.2				396148	416355	412846	422188	462031	456884	499121	413001	349010	448433	390681	421845	440702	424876	442199	403634	545192	522959	524297	532777
	Rps16	40S ribosomal protein S16	P14131	P14131	16.445	8	247720000	14.497	0	3	3	3	21.2	21.2	21.2				14409.5	15440.2	14479.6	14480.7	14910.1	16064.4	13798.5	16844.2	19830.5	14541.1	14707.6	16126	15512.5	15880.5	14802.6	15479.2	7734.59	10452.7	11982.1	12075.4
	Rpl7	60S ribosomal protein L7	P14148	P14148	31.419	15	179890000	8.2425	0	8	8	7	26.7	26.7	23.7				17853.3	17317.1	16629	18073.2	18068.1	20534.7	19647.6	18769.5	17467.8	18193.4	16831.5	17382.8	17429.2	18496.1	18533.3	18729.5	19951.2	19368.4	20845.9	19237
	Mdh1	Malate dehydrogenase, cytoplasmic	P14152	P14152	36.511	184	8150700000	157.08	0	14	14	14	41.3	41.3	41.3				297248	302383	294323	298247	291594	291462	305835	280617	283866	291123	279808	282706	289914	288751	291727	278832	305894	306425	316933	319633
	Rpsa	40S ribosomal protein SA	P14206	P14206	32.838	19	305260000	71.908	0	7	7	6	33.6	33.6	31.5				26620.7	25820.7	26197.9	24828	25901	26360.3	25464.4	30403.8	32228.1	26403.4	28526.4	27187.1	26640.9	29168.4	25728.4	29544.4	20388.3	22635.4	22438.9	21847.9
	Calr	Calreticulin	P14211	P14211	47.994	40	986270000	45.557	0	7	7	7	22.8	22.8	22.8				70546.8	71206.7	70773.1	68315.2	78107.6	75574.6	79498.3	70881.1	54145.9	65096.5	69208.1	64558.7	75299.6	70744.9	71535	67234.2	82180.2	76970.1	78957.2	78912
	Atp1b2	Sodium/potassium-transporting ATPase subunit beta-2	P14231	P14231	33.344	48	1882200000	76.318	0	8	8	8	28.6	28.6	28.6				68361.7	76396.5	73646.9	71984.9	88657.8	89374.5	96978.5	75874.6	66970.1	80393.5	72727.1	74416.5	74501.7	72853.6	75001.7	69227.8	117306	95728.6	112559	108127
	Hspb1	Heat shock protein beta-1	P14602	P14602	23.014	5	47258000	2.485	0.00055617	3	3	2	17.7	17.7	12.4				4487.05	4819.03	4622.78	4484.89	4634.14	4841.62	5093.56	4972.97	4395.73	4666.93	5280.08	4415.18	4170.88	4628.01	4279.34	4302.89	5018.06	4970.26	4787.84	4392.16
	Psmd3	26S proteasome non-ATPase regulatory subunit 3	P14685	P14685	60.718	18	225720000	35.382	0	9	9	9	19.4	19.4	19.4				20393.6	20426.4	21620.1	19659.7	19632.1	19870.2	19026.1	20863	21063.7	19383.3	19393.6	19631.6	20466.6	19800.8	20009.3	20261.7	16536.1	17991.8	17681.8	17417.9
	Lmnb1	Lamin-B1	P14733	P14733	66.785	17	246230000	27.52	0	11	10	10	19.7	18.4	18.4				17193.8	16059.3	16834.2	16509.4	16268.2	16386.5	15532.2	17452.8	16788.6	17198.9	18613.6	16485.2	16633.5	16605.2	16526.6	16069.9	15891.9	16009.9	15895.9	15115.8
	Anxa6	Annexin A6	P14824	P14824	75.884	49	1080200000	168.1	0	19	19	19	39.8	39.8	39.8				69193.3	63235.9	67324.3	65718.1	71618.1	71396.4	69132.2	70839.6	67134.9	64777.2	68560.7	70146.9	68849.1	67828	68629.3	68986.6	60855.1	68064	61869.4	61744.8
	Rplp0	60S acidic ribosomal protein P0	P14869	P14869	34.216	10	661910000	19.459	0	5	5	5	18.6	18.6	18.6				33301.1	36386.6	36097.4	36733.5	36060.9	38445.9	33152.8	39925.9	38195.6	37110.8	39270.9	38750.7	36707.8	40563.1	37729.3	39464.5	28450.4	32460.2	28359.7	28197.8
	Map1b	Microtubule-associated protein 1B;MAP1B heavy chain;MAP1 light chain LC1	P14873	P14873	270.25	170	3424300000	323.31	0	53	52	52	29.8	29.4	29.4				234024	242756	236419	236373	230660	234957	253680	216069	212674	241228	220804	230595	231387	231706	239340	224794	282690	265799	271337	278470
	Glul	Glutamine synthetase	P15105	P15105	42.119	145	19136000000	298.09	0	16	16	16	49.3	49.3	49.3				345696	355805	352426	357022	365191	377842	365395	377969	394884	373277	385574	371554	356623	364331	355552	359543	375319	358191	374259	367864
	Cdh2	Cadherin-2	P15116	P15116	99.795	4	37083000	17.971	0	1	1	1	2	2	2				5549.11	5190.24	5077.15	5244.84	5564.34	5535.97	6883.25	4908.88	4518.29	5156.23	4050.67	4687.57	5909.62	5968.58	6175.78	5788.56	6622.79	6091.4	7080.02	6209.85
	Bpgm	Bisphosphoglycerate mutase	P15327	P15327	29.978	2	7457400	3.3731	0	1	1	1	7.3	7.3	7.3				906.328	1011.79	897.938	1233.84	898.886	1044.77	871.967	1242.73	1138.34	1057.61	1079.62	950.154	794.665	1058.5	1125.5	905.773	800.092	902.438	638.026	667.876
	Sptb	Spectrin beta chain, erythrocytic	P15508	P15508	245.25	9	68033000	15.134	0	9	7	7	5.5	4.7	4.7				4214.64	4247.22	4629.39	4137.31	4242.01	4195.26	3743.79	4666.13	5679.93	4789.03	5899.02	5416.19	5184.35	4658.33	4712.92	4495.17	3458.62	3935.73	3544.52	3360.69
	Nme1	Nucleoside diphosphate kinase A	P15532	P15532	17.208	52	2268900000	38.91	0	8	8	4	55.9	55.9	25.7				89418.3	94308.2	95913.1	92498.8	84318	84939.2	89807.2	89673.1	83399.8	87605.9	87765.4	86527.3	86424.7	88326.5	91095.2	89353.3	110900	97897.9	90860.2	94045
	Chgb	Secretogranin-1;CCB peptide;PE-11	P16014	P16014	77.968	6	80371000	5.7242	0	3	3	3	5.8	5.8	5.8				7275.11	6284.41	6345.2	6152.65	6388.46	6562.06	5657	6921.71	6519.42	5334.87	5822.67	6319.69	6252.74	6472.89	7112.98	7356.38	6456.39	6115.03	5988.06	5985.03
	Ldhb	L-lactate dehydrogenase B chain	P16125	P16125	36.572	132	7487500000	305.22	0	14	14	13	45.8	45.8	42.2				348279	355841	350988	352146	361900	357000	363482	343571	316445	343930	329202	333750	341510	338222	349046	339265	353507	361446	357298	359330
	Slc4a3	Anion exchange protein 3	P16283	P16283	135.37	2	16857000	3.1685	0	1	1	1	1.7	1.7	1.7				1585.45	1449.28	1411.75	1046.49	1439.09	1487.19	1505.53	1489.54	1210.69	1575.35	1486.15	1683.21	1455.09	1427.64	1650.77	1630.87	1953.81	1790.22	1582.49	1887.02
	Cnp	2,3-cyclic-nucleotide 3-phosphodiesterase	P16330	P16330	47.123	242	32503000000	320.93	0	25	25	25	54.5	54.5	54.5				604084	601247	612729	608507	640219	612859	632401	613013	585429	599588	583862	599751	572998	543680	559674	562491	605899	630904	613886	610592
	Mut	Methylmalonyl-CoA mutase, mitochondrial	P16332	P16332	82.843	16	116540000	45.361	0	7	7	7	16.6	16.6	16.6				14459.7	12955.8	14544.6	13271	12971	14073.7	12983.9	14143.3	14962.3	13711.7	15577.6	13370	13692.1	14139.5	13881.7	13640.6	11162.8	13377.1	11934.4	12158.6
	Ddx3y;D1Pas1;Ddx3x	ATP-dependent RNA helicase DDX3Y;Putative ATP-dependent RNA helicase Pl10;ATP-dependent RNA helicase DDX3X	Q62095;P16381;Q62167	Q62095;P16381;Q62167	73.427	9	144450000	5.5829	0	4	4	4	8.2	8.2	8.2				7372.28	7819.9	9254.46	9133.95	9401.28	8601.87	8233.08	9080.16	10217.3	10376.6	9494.93	9880.26	9963.87	10614.5	9444.68	10150.8	6543.09	8258.96	7125.02	7372.34
	Ass1	Argininosuccinate synthase	P16460	P16460	46.584	16	185790000	15.451	0	8	8	8	17	17	17				15602.5	16467	13930.2	14474.6	12231.5	13825.8	13558.6	13437	12273.4	14646	14845.7	14197.4	14447.3	14446.8	14832.9	13563.6	12825.4	13817	13918.7	13824
	Sptan1	Spectrin alpha chain, non-erythrocytic 1	P16546	P16546;REV__Q6NZJ6;P08032	284.59	532	16753000000	323.31	0	117	117	117	55.5	55.5	55.5				896557	913124	895025	906456	869684	856203	884233	865858	852171	884142	873211	888562	895430	876931	897941	886623	946921	928220	911602	909873
	Gapdh	Glyceraldehyde-3-phosphate dehydrogenase	P16858	P16858;Q64467	35.81	746	33581000000	262.32	0	15	15	15	59.5	59.5	59.5				891311	902712	887512	888946	857902	857254	844041	862548	902903	885724	878755	888237	891515	910749	889374	916954	776265	840164	816171	843963
	Hmga1	High mobility group protein HMG-I/HMG-Y	P17095	P17095	11.614	5	139660000	9.664	0	3	3	3	30.8	30.8	30.8				14170.7	13870.2	13512.6	14159.7	13256.1	14016.6	13320.3	12841.5	12130	14727.5	14786.4	13130.7	12972.7	13751.7	13258.5	13289.7	15865.8	14138.4	15378.7	15221.8
	Eno1	Alpha-enolase	P17182	P17182	47.14	520	14213000000	323.31	0	20	20	17	60.6	60.6	48.4				657415	674147	666749	656533	649884	643215	661718	624216	602986	647538	619052	631974	656963	653278	667365	642613	657108	670221	666867	675669
	Eno2	Gamma-enolase	P17183	P17183;P21550	47.296	163	3401700000	254.67	0	17	14	14	56.2	44	44				196447	199355	188476	193102	176320	176798	192242	172357	181282	178733	170135	172256	176102	178162	180073	172684	213024	188809	214119	209589
	Ap2a1	AP-2 complex subunit alpha-1	P17426	P17426	107.66	111	3356100000	84.841	0	33	33	22	37.4	37.4	26.3				167417	163477	164892	167109	166357	163626	167863	168560	174272	169028	164596	172484	173738	166729	174360	173495	171169	169367	166838	164981
	Ap2a2	AP-2 complex subunit alpha-2	P17427	P17427	104.02	60	571620000	149.37	0	28	17	17	34.4	22.9	22.9				50108.1	46158.1	47340.8	48375	46598.7	46078.6	47005.6	45402.2	51356.7	46797.8	47514.6	47037.9	52150.9	51119.7	49861.1	49224.9	43186.4	46295.4	49458.5	48629.8
	Cox7c	Cytochrome c oxidase subunit 7C, mitochondrial	P17665	P17665	7.3325	10	2573900000	8.0694	0	2	2	2	28.6	28.6	28.6				53851	57720	60569.7	54451.3	68413.8	68225.7	75209.1	58447.4	45741.5	61445.7	54338.9	58070.8	61919.9	62766.4	62357	54956.4	90672.6	72422.9	83359.7	81419.2
	Hk1	Hexokinase-1	P17710	P17710;O08528;Q91W97;Q3TRM8	108.3	182	8603400000	264.87	0	34	34	34	41.4	41.4	41.4				336759	338259	338696	331362	334352	326602	331553	336315	325651	343958	342419	342078	334925	342449	340800	341277	347878	339536	334014	331855
	Ppia	Peptidyl-prolyl cis-trans isomerase A;Peptidyl-prolyl cis-trans isomerase A, N-terminally processed	P17742	P17742	17.971	101	7565900000	186.37	0	10	10	10	56.1	56.1	56.1				170128	174722	163752	165179	156077	158861	169505	156979	165346	166769	164150	160615	163855	166841	168173	160961	173560	167648	176003	178488
	Tpi1	Triosephosphate isomerase	P17751	P17751	32.191	121	11401000000	128.62	0	14	14	14	65.2	65.2	65.2				201872	206883	199435	207065	199655	197368	211027	185057	176087	198498	179321	188771	200204	197507	197794	188381	242591	217855	242945	238722
	Slc2a1	Solute carrier family 2, facilitated glucose transporter member 1	P17809	P17809	53.984	9	136070000	6.1733	0	3	3	3	6.9	6.9	6.9				7840.26	9177.8	9730.57	9904.54	10379.1	11191.2	11323.5	10067.3	9847.57	10776.3	10532.2	9785.36	9328.02	9660.21	10436.7	9593.13	15981.4	11734.1	12253.8	12288.8
	Hspa1a;Hspa1b	Heat shock 70 kDa protein 1A;Heat shock 70 kDa protein 1B	Q61696;P17879	Q61696;P17879	70.078	6	209090000	4	0	7	3	1	14	5.1	1.4				18956.7	15502.7	15730.6	17146.7	14701.5	14454.2	14361.5	16751.6	20589.2	15857.6	16180.7	17568	17588.5	16385.4	16154.7	17060.1	10928.7	13591.8	13685.6	13916.8
	Ctsd	Cathepsin D	P18242	P18242	44.953	22	315020000	38.742	0	7	7	7	23.4	23.4	23.4				35111.2	34585.1	33939.2	33020.6	38177.1	38456.9	38279.9	33955.3	29121.5	33719.8	33910.2	33883.1	37623.9	36349.1	35514.2	35146.5	38080.9	37432.8	41777.5	39231.8
	Bsg	Basigin	P18572	P18572	42.444	15	457350000	16.243	0	4	4	4	12.6	12.6	12.6				27230.5	25391.9	26120.9	27074.7	28439.4	28067.8	29774.8	27243.6	27133.2	27783.6	26607	25913.7	27930.6	26956	27652	27381.1	28970.8	29285.1	30080.7	29340.4
	Cfl1	Cofilin-1	P18760	P18760	18.559	74	5486000000	104.95	0	13	13	11	64.5	64.5	53.6				164097	167723	165157	164345	162628	167323	176286	150029	148258	162405	141664	151602	170271	168849	171714	157095	189707	179669	201911	201128
	Gnao1	Guanine nucleotide-binding protein G(o) subunit alpha	P18872	P18872	40.084	137	6005700000	300.64	0	14	14	13	46.6	46.6	43.2				242982	251083	240570	240083	228114	226208	246769	219997	237208	249660	235837	237489	249800	245171	250179	239657	261857	258890	271111	269281
	Fasn	Fatty acid synthase;[Acyl-carrier-protein] S-acetyltransferase;[Acyl-carrier-protein] S-malonyltransferase;3-oxoacyl-[acyl-carrier-protein] synthase;3-oxoacyl-[acyl-carrier-protein] reductase;3-hydroxyacyl-[acyl-carrier-protein] dehydratase;Enoyl-[acyl-carrier-protein] reductase;Oleoyl-[acyl-carrier-protein] hydrolase	P19096	P19096	272.43	70	1339900000	114.42	0	32	32	32	17.5	17.5	17.5				85264.2	83932.2	83681.4	83427.4	78894.6	80762.3	79066.6	88336.7	94871.8	86151.1	90039.3	89405.6	84837.3	87017.7	85130	88862.3	76940.6	77807.1	73024.3	75505.4
	Gstp1;Gstp2	Glutathione S-transferase P 1;Glutathione S-transferase P 2	P19157;P46425	P19157;P46425	23.609	28	370250000	76.652	0	4	4	4	25.7	25.7	25.7				35117	36116.1	34791.2	34759.3	32037.5	32460.6	31807.6	32844.9	33765	31099.1	32294.9	31971.7	29543.5	32334.4	30851	31087.1	31297.4	30316.2	32189.6	31489.5
	Nefh	Neurofilament heavy polypeptide	P19246	P19246	116.99	133	9768600000	257.71	0	34	32	30	30.6	28.7	27.9				298224	293526	298071	290147	333404	334529	337953	310383	271320	282856	278175	277812	278380	280965	283464	274584	301331	297525	307154	314316
	Rpl13a	60S ribosomal protein L13a	P19253	P19253	23.464	6	128500000	3.5971	0	3	3	3	14.8	14.8	14.8				6211	5861.73	6291.28	6782.43	7681.11	8023.97	7794.72	7590.5	6425.18	6304.09	6804.78	6929.13	8047.65	8011.27	7717.83	7564.87	8923.51	8012.98	8109.93	7917
	Cox5b	Cytochrome c oxidase subunit 5B, mitochondrial	P19536	P19536	13.813	60	2367000000	23.093	0	7	7	7	43	43	43				211357	205027	218245	215922	237632	228594	215924	235427	236300	234671	239198	239257	227127	231034	225966	231220	195563	212846	199314	199676
	Cox4i1	Cytochrome c oxidase subunit 4 isoform 1, mitochondrial	P19783	P19783	19.53	61	2550900000	62.564	0	8	8	8	48.5	48.5	48.5				130187	128541	130047	130213	141263	143739	136343	142667	148462	142971	145396	140224	133101	131246	135145	138624	126818	131150	128066	130753
	Hspa5	78 kDa glucose-regulated protein	P20029	P20029	72.421	58	1064600000	175.3	0	17	15	15	33.6	31.9	31.9				62555.9	65678.4	62996.3	63079.4	69400.7	68348.3	74222.7	65447.2	58815.4	61261.1	58504.6	61472	65876.8	68905.7	67794.3	64556.1	85371	72822.7	79635.3	81327.9
	Hexb	Beta-hexosaminidase subunit beta	P20060	P20060	61.115	3	114710000	5.4802	0	3	3	3	5.4	5.4	5.4				3863.87	3848.11	4611.72	4207.29	3862.36	3933.96	2449.68	4379.06	4409.72	3740.95	6918.43	4322.55	4149.22	4124.42	3268.36	4091.35	3863.04	3693.11	2823.06	2417.26
	Prdx3	Thioredoxin-dependent peroxide reductase, mitochondrial	P20108	P20108	28.127	12	700050000	11.262	0	6	6	6	30.7	30.7	30.7				36163.1	37913.2	34590.9	38050.8	35655.2	33770.1	34003.2	36474.8	33223.2	35473.4	35365.5	36846.8	32876.9	33932.9	34454.6	33365.5	30455.8	32921.6	30674.6	28558.9
	Vim	Vimentin	P20152	P20152	53.687	7	104530000	12.394	0	6	5	5	15.9	13.9	13.9				7748.72	6716.94	7917.73	8067.49	7224.67	7516.36	7597.21	8078.24	11548.2	9155.52	8345.62	7878.05	6855.49	7310.11	7769.53	7576.15	6738.37	6910.3	7257.45	7237.26
	F3	Tissue factor	P20352	P20352	32.935	2	10563000	1.5485	0.0058651	1	1	1	5.8	5.8	5.8				898.205	1096.62	1352.09	1190.92	1020.04	1190.51	1039.92	1254.07	1348.52	1305.67	856.718	854.745	1129.97	1358.62	1252.6	1125.11	1055.47	1124.47	1352.84	1249.07
	Map2	Microtubule-associated protein 2	P20357	P20357	199.13	211	4974300000	323.31	0	58	58	57	42.3	42.3	41.7				321878	326175	326895	326627	326111	325453	333419	317406	305587	328327	318006	328285	343950	343340	348772	336599	353398	351012	345343	343878
	Mag	Myelin-associated glycoprotein	P20917	P20917	69.259	37	1403300000	109.42	0	9	9	9	19.8	19.8	19.8				71603.5	70397.6	66205.9	65639.1	73554.5	71442.8	77428.4	66615.1	69315.4	71987.4	69973.2	67195.9	64307.4	64618.8	66724.9	62126.7	82136.3	66937.6	83600	80792.1
	Tpm3	Tropomyosin alpha-3 chain	P21107	P21107;CON__Q3SX28;P58774	32.994	30	1767600000	32.804	0	9	9	5	25.3	25.3	14				55043.5	58323	55980.4	55856.1	54189.7	53658.7	55973.5	52734.3	47009	55624.1	55005.4	54379.1	55257.8	53414.3	53919	54325.6	65499.2	57812.8	58993.1	58665.5
	Gna11	Guanine nucleotide-binding protein subunit alpha-11	P21278	P21278;P30677	42.024	11	72774000	6.3774	0	5	3	3	22	12	12				5995.67	5703.52	6255.05	5930.49	5287.94	6276.34	5929.09	5596.35	7034.9	6932.27	5993.04	6312.8	5808.12	6604.4	6448.02	6502.07	6537.9	6196.8	7147.02	6263.94
	Gnaq	Guanine nucleotide-binding protein G(q) subunit alpha	P21279	P21279	42.158	34	415620000	52.968	0	8	8	6	34.5	34.5	24.5				41103	43921.6	45088.2	45533.6	42569.7	43095	42578.5	40816.6	42277.7	43331.2	41367.1	43455.7	43046.9	43444.1	44019.6	43006.1	47048.9	45813.3	45064.6	44721.4
	Akr1b7	Aldose reductase-related protein 1	P21300	P21300	35.988	3	62286000	2.244	0.0027056	2	2	2	6	6	6				1166.02	880.73	1359.47	922.517	1147.54	961.367	1047.64	1426.01	1022.58	1088.75	457.068	973.112	1046.32	1107.04	1079.27	932.537	958.32	1075.99	986.676	1270.36
	Cst3	Cystatin-C	P21460	P21460	15.531	9	187500000	9.4457	0	2	2	2	19.3	19.3	19.3				11717	10731.3	11004.2	11506.1	10989.1	10577.3	9948.35	12258.2	12586	10642.9	11264.2	12071.7	12486.5	10131.5	10609.1	11969.7	9162.62	9929.66	9208.45	9113.85
	Lmnb2	Lamin-B2	P21619	P21619	67.317	9	124180000	9.828	0	7	6	6	13.9	12.6	12.6				7696.61	7033.6	7554.79	6912.22	6868.36	7269.35	6475.85	8012.92	7491.42	7001.39	8367.25	6439.83	6492.38	6978.33	7028.67	6777.88	6276.06	6518.62	5930.98	6125.74
	Ache	Acetylcholinesterase	P21836	P21836	68.168	3	19157000	4.5802	0	2	2	2	4.1	4.1	4.1				2568.46	2594.69	2866.67	2428.96	2171.08	2409.18	2228.86	2617	2556.02	2405.55	2574.04	2384.82	2498.04	2577.83	2389.45	2862.42	2456.92	2446.14	2246.25	2085.44
	Penk	Proenkephalin-A;Synenkephalin;Met-enkephalin;PENK(114-133);PENK(143-184);Met-enkephalin-Arg-Ser-Leu;Leu-enkephalin;PENK(238-259);Met-enkephalin-Arg-Phe	P22005	P22005	31.004	10	205250000	9.0894	0	5	5	5	28.7	28.7	28.7				15654.7	16619.9	14801.9	16747.7	17057.6	15402.2	16628.1	15970.1	13300.7	14587.4	15211.3	13166.8	17629.4	16997.3	17126	17434.3	17553.3	17184.8	17127	17773.9
	Fech	Ferrochelatase, mitochondrial	P22315	P22315	47.13	4	148000000	5.8275	0	2	2	2	6.4	6.4	6.4				20633.7	17703.4	17589.4	18054.2	17333.2	17585.3	16354.2	19056.5	25201.4	19885.4	18870.5	18808.9	18079	18048.9	17437	18460.7	8188.01	11891.4	14687.3	15231
	Ap1g1	AP-1 complex subunit gamma-1	P22892	P22892	91.349	13	118360000	6.1296	0	5	5	5	6	6	6				6417.25	5450.36	6039.98	6711.64	6429.84	6765.12	5960.84	6794.26	6935.23	5499.51	6243.43	6198.04	7089.27	6893.79	6577	6821.49	5536.05	5680.24	5662.65	5687.35
	Cbx3	Chromobox protein homolog 3	P23198	P23198	20.855	4	80820000	17.276	0	2	2	2	13.7	13.7	13.7				12113.2	12261.5	11990	11549.1	12597.1	12832.3	12512.6	11678.7	9585.66	10963.3	10123.1	11734.1	12069.1	12171.8	14089.6	11627.9	11834.1	13314.9	11550.7	12887.1
	Gja1	Gap junction alpha-1 protein	P23242	P23242	43.004	26	619400000	46.585	0	6	6	6	19.1	19.1	19.1				60158.3	59261.7	63354.1	65243	62515.4	61735.2	63875.8	62258.1	66706.7	73434.7	69851.9	67178.4	62801.2	64018.7	65417.6	63548.8	73538.5	72038	67643.2	67837.2
	Pnp	Purine nucleoside phosphorylase	P23492	P23492	32.277	3	21396000	6.179	0	1	1	1	8.3	8.3	8.3				1444.43	1325.34	1242.11	1842.83	1643.02	1763.73	1429.47	1276.33	1482.77	1475.79	1607.65	1313.39	1301.43	1408.66	1737.59	1661.41	1625.5	1480.25	1377.34	1462.79
	Pcmt1	Protein-L-isoaspartate(D-aspartate) O-methyltransferase	P23506	P23506	24.634	20	484560000	69.72	0	4	4	4	26.9	26.9	26.9				41090.5	40917.9	39723.1	39455.1	36849.6	38556.4	37903.2	40914.3	42159.4	38438.7	40264.6	41627.3	38232.9	37610.4	39003.7	40640.8	36691.9	40079.2	36026.3	35068.3
	Gria2;Gria1	Glutamate receptor 2;Glutamate receptor 1	P23819;P23818	P23819;P23818	98.661	3	48040000	1.5619	0.0058968	2	2	2	2.6	2.6	2.6				5566.9	5082.49	6630.17	6072.97	5957.53	6320.94	5146.91	6188.92	5116.92	5232.86	5743.13	6166.08	6456.9	6932.84	6975.77	6652.01	5800.07	6812.9	4784.82	4919.56
	Cryab	Alpha-crystallin B chain	P23927	P23927	20.069	21	870450000	14.845	0	5	5	5	29.7	29.7	29.7				36544.2	33078.5	35177.7	35331.1	32210.7	32188.8	32041.7	34454.2	40184.9	31670.7	33065.2	32233.9	29784.3	29530.9	28684.8	28946.9	25419.1	27175.1	27600	30251.7
	Ces1c;Ces1d;Ces1	Carboxylesterase 1C;Carboxylesterase 1D;Liver carboxylesterase 1	P23953;Q8VCT4;Q8VCC2	P23953;Q8VCT4;Q8VCC2	61.055	3	73478000	5.0342	0	2	2	2	3.8	3.8	3.8				4962.92	4564.54	4594.23	4432.16	5740.93	5990.89	4629.96	5891.22	4281.07	4013.3	4425.26	4293.62	3962.98	3460.23	3938.09	4477.81	2984.31	3333.32	3219.75	3392.4
	Cat	Catalase	P24270	P24270	59.795	4	58310000	13.62	0	3	3	3	7.8	7.8	7.8				4502.16	4447.95	3828.22	4441.01	4471.65	4484.95	4532.59	3997.59	4058.92	4803.96	4458.36	4524.78	3199.62	4097.13	4329	4510.19	4642.98	4252.35	4049.1	4290.82
	Bcat1	Branched-chain-amino-acid aminotransferase, cytosolic	P24288	P24288	42.791	8	427800000	7.1546	0	3	3	3	11.7	11.7	11.7				15520.8	14716.2	14173.9	14800.4	13554.5	13789.7	12458.2	15063	18989	14289.7	14617.4	15491.8	12375.7	14564.6	13186.3	15586.3	8771.05	9908.18	10794.8	10307.4
	Ppib	Peptidyl-prolyl cis-trans isomerase B	P24369	P24369	23.713	5	47440000	2.1494	0.0026667	2	2	2	10.2	10.2	10.2				2082.22	1816.41	1426.94	1699.15	1922.38	2230.86	2023.25	1778.29	1444.41	1918.48	1800.41	1415.78	1643.88	1301.09	2033.21	1895.56	2527.83	2058.03	2479.83	2393.16
	Gsta4	Glutathione S-transferase A4	P24472	P24472	25.564	13	342330000	22.479	0	5	5	5	28.4	28.4	28.4				24105.8	23732.5	24445.4	23323.6	24873.8	24476.8	22747.7	25142.8	21807.1	22944.2	22750.5	24053.8	21299.3	21067.9	22259.2	22254.9	23196.6	21892.5	21596.5	20822.2
	Lta4h	Leukotriene A-4 hydrolase	P24527	P24527	69.05	7	130210000	5.2856	0	4	4	4	8	8	8				5302.03	5911.95	4517.35	5222.15	4632.93	5274.34	5437.33	4603.89	3947.28	4678.37	4714.17	5436.92	5473.15	4997.31	5058.12	5201.05	5241.83	5198.44	5156.36	5310.27
	Th	Tyrosine 3-monooxygenase	P24529	P24529	55.992	38	712170000	78.21	0	10	10	10	30.5	30.5	30.5				39845	41021.2	38472.3	39057.6	30623.3	31270.4	33690.9	34188.9	29538.2	31049.6	31426.4	32869.8	44477.3	45853.3	43342.7	42140.7	39501.3	37535	38592.5	36932.8
	Aldh1a1	Retinal dehydrogenase 1	P24549	P24549;O35945;Q9JHW9;Q62148	54.467	31	549610000	73.755	0	11	11	10	27.9	27.9	26.3				38542.6	41502	41938.8	38965.9	40195.2	37749.4	38428.9	41058.9	39834.4	39160.1	39712.9	41137.2	39450.3	39129.5	40261.3	41612.5	39664	41295	37317.6	36088.7
	M6pr	Cation-dependent mannose-6-phosphate receptor	P24668	P24668	31.172	9	188030000	8.9295	0	4	4	4	18	18	18				26677.7	22224.4	21994.9	25928.6	24045.5	22184.2	20655	30624.6	32192	23175.7	26366.4	27770.2	26819.8	24369.1	22768.1	29933	15381.6	18443.9	16445.4	13027.8
	Rps2	40S ribosomal protein S2	P25444	P25444	31.231	28	521090000	21.611	0	7	7	7	24.9	24.9	24.9				49609.9	47606.1	49076	48613.6	55200.6	48937.2	49688.1	52534	51432.6	49356.3	50392.8	50855.1	54366.6	49498.3	51856.1	52532	38390.7	47350.2	42358.6	43842.3
	Msn	Moesin	P26041	P26041	67.766	5	40593000	3.511	0	6	3	3	10.4	5.9	5.9				3617.96	4138.5	3462.23	4385.64	3841.16	3518.94	3794.34	4344.34	4933.08	4688.52	4356.95	4072.32	3950.57	4158.28	3945.47	4135.18	2693.49	3315.65	3188.23	3171.43
	Rdx	Radixin	P26043	P26043;Q2KN98	68.542	24	490500000	12.424	0	8	8	5	13	13	8.6				25101.8	25946.6	27045.6	25477	26104.4	27255.7	25704.1	24770.9	22282.4	25682	27195.2	26016.2	24885.7	25351.5	25198	24372.1	25983.6	25682.8	24013.3	24484.1
	Ptma	Prothymosin alpha;Prothymosin alpha, N-terminally processed;Thymosin alpha	P26350	P26350	12.254	11	376600000	31.059	0	3	3	3	25.2	25.2	25.2				23883	21864.8	26669.2	24715.7	22407.4	24046.4	19593.2	26093.8	24301.2	22467.7	25266.5	24325.5	22703.5	22232.5	22170.8	23303.3	22757.2	21091.7	17292.8	18324.6
	U2af2	Splicing factor U2AF 65 kDa subunit	P26369	P26369	53.516	2	47638000	3.3024	0	2	2	2	4	4	4				3470.24	3535.53	3602.96	3107.49	3532.08	3362.58	2708.42	4211.93	4147.07	3428.54	3725.47	3886.42	3296.2	3486.75	3857.68	4622.45	3290.73	3286.32	2283.75	2829.48
	Glud1	Glutamate dehydrogenase 1, mitochondrial	P26443	P26443	61.336	163	5587100000	216.08	0	24	24	24	46.4	46.4	46.4				292476	299387	303483	305479	319928	320510	326735	306927	306447	316975	311274	312413	303758	305566	308918	299132	364170	325299	343360	336795
	Sars	Serine--tRNA ligase, cytoplasmic	P26638	P26638	58.388	34	572660000	55.324	0	13	13	13	37.1	37.1	37.1				36041.5	41168.4	40247.8	39783.1	40511.4	40896.7	41159.3	38858.7	28786.7	37057	36279.8	39289.7	38696.7	37549.4	40572.4	39120	47427.1	49575.5	40404.4	41995.2
	Marcks	Myristoylated alanine-rich C-kinase substrate	P26645	P26645	29.661	43	3140200000	206.61	0	6	6	6	38.2	38.2	38.2				120891	124846	120920	117304	99216.8	100649	96813.9	106632	114180	119725	119272	121522	115053	115562	115882	118817	94459.2	107584	95577.9	99425.8
	Fkbp1a	Peptidyl-prolyl cis-trans isomerase FKBP1A	P26883	P26883	11.922	38	1742600000	134.63	0	2	2	2	25	25	25				65756.2	59597.9	65104.6	61406.1	54595.7	57990.5	47895.7	67203.2	78864.4	59291.9	70186.1	64974.2	63520	70057.6	62286.9	69421.5	35413.6	45473.7	41017.5	41065.5
	Map4	Microtubule-associated protein 4	P27546	P27546	117.43	28	587010000	78.286	0	13	13	12	14.9	14.9	14.9				63576.4	59955.4	63207.1	61290.3	57205.2	57423.3	51698.6	65206	63171.7	61457.8	63515.5	63235	58047.5	59405.9	57234.8	60002.2	51936.8	54848.4	50356.2	51282.4
	Plaa	Phospholipase A-2-activating protein	P27612	P27612	87.22	4	40120000	3.596	0	2	2	2	2.3	2.3	2.3				6233.47	5550.86	5277.15	5153.99	4770.95	4778.56	5089.35	5224.77	9972.31	5694.82	5968.95	5126.11	4313.02	5387.34	4939.72	5336.55	2715.47	2751.58	4725.85	5325.94
	Rpl3	60S ribosomal protein L3	P27659	P27659	46.109	4	228720000	1.9911	0.0031529	3	3	3	5.2	5.2	5.2				11707.7	11364.3	12310.6	12190.4	13739.3	13057.2	11728.2	13407.7	11660.2	12071	13015.5	12665.3	12546.9	13629	13043.3	13757.8	10932	11922.8	10185.8	10326
	H2afx;H2afj;Hist2h2ac;Hist1h2ak	Histone H2AX;Histone H2A.J;Histone H2A type 2-C;Histone H2A type 1-K	P27661;Q8R1M2;Q64523;Q8CGP7	P27661;Q8R1M2;Q64523;Q8CGP7;Q64522	15.142	19	4612100000	7.45	0	6	6	3	28	28	11.9				57078.1	58744.2	54506.6	55468.3	54052.1	56094.9	65498.6	52215.5	62898.4	58888.2	53813.1	50649.6	56933.8	56286.8	57461.7	50957.7	61235.1	58067.5	69586.6	70121.4
	Pdia3	Protein disulfide-isomerase A3	P27773	P27773	56.678	51	1435600000	77.979	0	15	15	15	32.9	32.9	32.9				89786.2	89483.7	93311.3	90272.8	92999.9	90112.7	89093.8	94807.1	83391.4	86209.7	90000.6	88531.6	89820.1	89840.3	91091	91121.8	95766.8	89804.9	83059.1	85926.5
	Mt3	Metallothionein-3	P28184	P28184	7.0092	38	3249600000	38.538	0	4	4	4	63.2	63.2	63.2				73377.2	73671.5	77026.9	69701.1	69294.4	73720.1	68259.1	76181.8	73266.3	72532.7	72946.6	74156.5	71187.8	71518.9	70831.4	70228.4	70700.5	69155.9	69580.2	69513.1
	Aco1	Cytoplasmic aconitate hydratase	P28271	P28271	98.124	6	108460000	4.9461	0	3	3	3	4.5	4.5	4.5				9660.46	9215.08	8753.85	8143.41	7780.64	8376.3	8553.08	9324.56	10054.4	8711.58	9775.29	8604.19	8328.83	8338.12	8188.59	9244.69	8249.51	8184.52	8028.16	8283.67
	Adh5	Alcohol dehydrogenase class-3	P28474	P28474;Q64437	39.547	21	374710000	20.28	0	9	9	9	31.3	31.3	31.3				44174.3	41573	41192.5	41911.3	39032.6	38121	37874.3	39365.2	43629.3	41552.7	39201.7	41451.8	39710.7	39952.3	39909.3	40859.6	30076.8	36114	35949.5	36221.3
	Slc6a9	Sodium- and chloride-dependent glycine transporter 1	P28571	P28571	76.543	13	162440000	23.369	0	3	3	3	6.2	6.2	6.2				16029.2	15658.7	16203.4	16211.3	19069	17521.7	18375.3	17862.7	14302.5	17839.1	16244.5	16762.7	15797.7	16327.3	16887.9	16678.4	21424.6	18759	18388.6	19114
	Adssl1	Adenylosuccinate synthetase isozyme 1	P28650	P28650	50.254	31	580620000	68.157	0	11	11	11	30.9	30.9	30.9				28675	29406.4	37500.4	36933.2	27544.6	26962.5	17010.1	23732.2	30087	28013.1	38668.9	35279.7	25824.3	25698.7	24050.2	25412	22620.7	24756.6	14843.6	16158.6
	Camk2b	Calcium/calmodulin-dependent protein kinase type II subunit beta	P28652	P28652	60.46	32	305550000	248.93	0	11	6	6	27.7	17.5	17.5				29965.5	34048.3	31544.4	30912.9	31520.8	31049.4	34839.2	30702.5	25983.4	31156.6	29398.3	28680.3	35919.8	36973.9	35582.4	33110.7	40243.3	35019.8	39165.7	37944.4
	Atxn10	Ataxin-10	P28658	P28658	53.706	10	91923000	8.5794	0	6	6	6	18.1	18.1	18.1				7191.96	7697.15	7762.21	8412.01	7123.65	7258.23	6996.26	6530.6	6671.54	5866.46	6337.23	6832.72	7714.49	6923.5	7102.43	6844.84	6371.48	6984.86	6494.92	6490.1
	Nckap1	Nck-associated protein 1	P28660	P28660	128.78	8	184670000	5.1003	0	3	3	3	2.5	2.5	2.5				12464.3	12165.2	12283.6	11398.8	11771.9	11686.8	11203.7	12660.4	12450.8	11957.6	12506.3	12469	12648.8	13146.2	12211.7	12750.3	11782.7	11124.3	11928.6	11786.5
	Sept4	Septin-4	P28661	P28661	54.935	20	284040000	45.605	0	6	6	6	17.4	17.4	17.4				32584.1	35584.8	37535.2	34090.4	37923.2	37971.6	39049.6	35606.7	31617.6	37242.8	35274.5	35637.3	34265.8	34636.5	36464	34178.5	42292.9	42248.6	38845.2	39686.5
	Napb	Beta-soluble NSF attachment protein	P28663	P28663	33.557	57	1210500000	105.43	0	13	13	11	58.7	58.7	51				69556.1	70507.9	69227	68308.9	71364.8	69234.8	74982.5	67256.9	71866.2	71750.9	64524.8	67684.2	75133	72504.1	72092.1	67800.6	73531.6	71424.2	83990.4	81006.2
	Marcksl1	MARCKS-related protein	P28667	P28667	20.165	10	615070000	43.746	0	4	4	4	35.5	35.5	35.5				36005.1	29042.4	31082.3	30759	26515.5	23989.7	23581.4	30627.7	35666	28023.2	31028	31546.1	34747.5	29138.4	31899.6	33473.3	18569.9	26949.1	21769.1	22880.4
	Kif5c	Kinesin heavy chain isoform 5C	P28738	P28738	109.27	45	683870000	42.985	0	20	20	10	24.3	24.3	13.5				43237	45084	45157.2	43765.9	47029.6	48234.4	47320.1	44575.7	42841.3	44218.5	43035.9	44695.8	47035.6	46193	47772.3	46357.7	48422.5	48341.4	48186.3	49770.3
	Kif2a	Kinesin-like protein KIF2A	P28740	P28740	79.755	13	325410000	13.851	0	6	6	6	7.9	7.9	7.9				26355.5	24420.6	25822.1	26799.2	25611.1	26365.6	24485.7	26211.1	26034.5	27954	26609.5	27619.1	26495.6	26643.6	27704.1	26098.6	21847.2	26548.2	23621.3	23305.1
	Pabpc1	Polyadenylate-binding protein 1	P29341	P29341	70.67	28	392180000	37.818	0	13	13	13	20.1	20.1	20.1				26935.2	27148.5	26890.9	26096.7	27201.4	28417.9	26181.7	29160.8	30287.9	26808.9	28421	28572.6	26512.5	27796.1	27049.1	26867.6	23651.2	26167.2	26164.1	25522.5
	Nedd8	NEDD8	P29595	P29595	8.9723	5	279690000	7.4194	0	2	2	2	17.3	17.3	17.3				13277.3	13373.5	13359.3	14785.5	12978.8	12918.6	13617.2	12311	9846.47	12690	11997.4	12894.9	14602.6	13477.7	13993.5	13520.4	14336.4	16575.1	14143.5	13454
	Oat	Ornithine aminotransferase, mitochondrial	P29758	P29758	48.354	16	238470000	32.554	0	7	7	7	26.2	26.2	26.2				11145.1	10040.7	10781	11280.3	11064.1	11473.4	10427.2	11019.7	11397	11731.5	10828.3	11051.2	11252.9	9848.31	11059.9	11139.4	9779.5	11020.4	10413.2	10752.7
	Ckmt1	Creatine kinase U-type, mitochondrial	P30275	P30275;Q6P8J7	47.003	154	4473800000	323.31	0	13	13	13	49.5	49.5	49.5				200107	191881	196043	196423	205327	205828	203361	206812	232463	218413	221227	214655	210775	210639	202726	209184	190513	193380	204927	203966
	Fkbp4	Peptidyl-prolyl cis-trans isomerase FKBP4;Peptidyl-prolyl cis-trans isomerase FKBP4, N-terminally processed	P30416	P30416	51.572	6	110760000	6.6319	0	4	4	4	11.8	11.8	11.8				9473.26	8425.44	9332.4	10188.8	9982.22	8557.62	8514.02	9402.73	8879.94	8493.35	8944.12	8122.57	9796.59	7722.32	9385.71	8885.67	6689.74	8721.2	6732.85	7232.85
	Aimp1	Aminoacyl tRNA synthase complex-interacting multifunctional protein 1;Endothelial monocyte-activating polypeptide 2	P31230	P31230	33.997	2	12993000	9.5047	0	1	1	1	3.9	3.9	3.9				2410.7	2739.81	2875	2460.86	2681.09	3162.07	2337.72	2886.04	2305.93	3145.11	2875.74	2951.64	3152.19	3593.69	2636.86	3139.08	1769.83	1782.53	2275.95	2304.07
	Prkar2b	cAMP-dependent protein kinase type II-beta regulatory subunit	P31324	P31324	46.167	38	741750000	250.7	0	8	8	6	29.3	29.3	22.4				62108.1	59316.4	62810.8	61351.8	53638.3	58035	51871.7	61072	70200.7	57464.4	65068.1	61830.1	71371.6	71270.6	65739	72922.8	46110.9	54914	50359.2	51404.6
	Slc6a1	Sodium- and chloride-dependent GABA transporter 1	P31648	P31648	67.001	10	324380000	51.279	0	3	3	3	7.2	7.2	7.2				18638.7	17518.6	19271.1	15622.7	18787.3	19834.5	22280.1	16661	17406.4	18628.9	16516	16778.9	19057	17496.4	19835.1	15698.9	20102.1	18910.1	20617.2	23098.9
	Slc6a11	Sodium- and chloride-dependent GABA transporter 3	P31650	P31650	69.96	59	6830500000	56.488	0	10	10	10	15.3	15.3	15.3				159606	164604	166844	173768	176241	180986	181455	174809	166363	191930	175779	176408	166063	165672	171514	170587	201140	188478	186337	183583
	Dbi	Acyl-CoA-binding protein	P31786	P31786	10	29	1705100000	69.823	0	6	6	5	57.5	57.5	56.3				71664.7	72856.3	76411.8	73146	69572.3	70346.4	64817.6	70697.4	72370.5	73443.9	80986.2	80062.8	69605.5	68583.4	72081.7	70528	80257.8	77432.5	67582.1	69819.5
	Map2k1	Dual specificity mitogen-activated protein kinase kinase 1	P31938	P31938	43.474	9	352470000	9.1706	0	5	5	3	13	13	7.9				17854.7	18961	17285	19328	18577.8	17546.6	17659.8	17948.8	15350.8	18313.3	17727.6	16695.1	19520.8	19276.6	19516.4	19300.3	18675.5	19479.8	18890.3	19205.7
	Scp2	Non-specific lipid-transfer protein	P32020	P32020	59.125	5	26171000	5.5185	0	3	3	3	6.9	6.9	6.9				2471.5	2681.34	2283.11	2944.54	2499.1	2412.24	2101.27	2389.1	2198.29	2541.6	2225.13	2436.12	2739.57	2383.05	2278.71	2988.07	2648.05	2333.89	2440.47	2822.08
	Slc2a3	Solute carrier family 2, facilitated glucose transporter member 3	P32037	P32037	53.478	13	891160000	21.659	0	6	6	6	9.9	9.9	9.9				33866.1	35733.6	33726.3	33542.6	32764.4	33115.3	33355.7	35125	34078.8	32906.4	32436.7	33148.5	35923.8	35910.5	34643.6	34483.4	27973.2	31688.8	31976.7	31522.5
	Kras	GTPase KRas;GTPase KRas, N-terminally processed	P32883	P32883	21.656	4	13271000	3.9842	0	6	1	1	47.6	7.9	7.9				4154.64	4012.76	4505.26	4623.37	5434.24	5379.14	5186.91	4118.2	5187.13	4822.62	4038.79	4755.15	4163.57	3770.38	4042.35	4429.92	4170.6	4848.34	5298.96	4944.53
	Wars	Tryptophan--tRNA ligase, cytoplasmic;T1-TrpRS;T2-TrpRS	P32921	P32921	54.357	19	364350000	23.365	0	8	8	7	21.2	21.2	15.6				31347.9	31464.1	33113.8	33193.7	31324.6	31599.5	28328.6	33011.5	29694.5	29458.5	33292.4	32903	32845.8	30475.7	31878.6	34050.3	30514.7	32251.1	25377.6	25827.1
	Kif1a;Kif1b;Kif1c	Kinesin-like protein KIF1A;Kinesin-like protein KIF1B;Kinesin-like protein KIF1C	P33173;Q60575;O35071	P33173;Q60575;O35071	191.72	3	51462000	3.1462	0	2	2	2	1.3	1.3	1.3				2333.77	2230.1	2118.17	2187.38	1805.18	2182.05	2237.13	2159.48	2972.22	2311.96	2288.55	2281.76	2489.54	2624.29	2013.59	2350.34	1639.34	1684.54	2271.69	2364.9
	Kif5a	Kinesin heavy chain isoform 5A	P33175	P33175	117.02	3	39501000	7.6417	0	10	2	2	10.7	2	2				2008.75	1731.16	1634.49	1899.45	1723.22	1747.56	1572.12	1992.78	1660.51	1677.92	2644.64	1799.08	1906.77	1858.85	1904.78	1690.05	2200.54	2148.41	1790.75	1735.55
	Ranbp1	Ran-specific GTPase-activating protein	P34022	P34022	23.596	8	135140000	8.7491	0	5	5	5	35.5	35.5	35.5				5573.3	6413.35	6212.71	5999.05	7492.74	6129.91	7976.62	5941.72	3720.26	6352.44	5741.97	6456.94	6552.27	6961.63	5903.97	6424.23	9867.05	9030.38	9124.69	8311.44
	Mif	Macrophage migration inhibitory factor	P34884	P34884	12.504	17	301300000	9.0105	0	2	2	2	26.1	26.1	26.1				17401.2	17031.8	17056.1	17646.1	15242.8	15046.4	14404.4	16420.2	16756.3	15262.2	15521.7	16141.9	15997.4	15684.6	15623.9	16556	13208.3	14696.4	13475.9	13481.3
	Ptpn11	Tyrosine-protein phosphatase non-receptor type 11	P35235	P35235	68.46	9	171890000	5.7764	0	5	5	5	8.2	8.2	8.2				17498.3	16919.3	16919.7	15851.3	14264.9	14447.7	13075.2	16394.3	23174.6	15443	18492.8	17721	15469.4	15994.2	16169	17084.5	11377.6	12721.2	12654.5	12948
	Rab5c	Ras-related protein Rab-5C	P35278	P35278	23.412	2	6620300	7.4416	0	5	2	2	30.1	15.3	15.3				548.913	769.284	426.405	438.873	379.468	585.307	582.733	812.805	461.137	620.351	641.591	518.943	592.8	654.161	550.639	503.368	632.963	786.933	814.487	741.473
	Rab6a	Ras-related protein Rab-6A	P35279	P35279;Q8BHD0	23.59	31	546500000	16.326	0	6	6	2	30.3	30.3	10.1				36130.9	34460	33786.3	34666	32978.3	33874.4	33046.3	36193.1	33490.2	34499.6	34488.7	35573.8	34042.2	33392	34074	34231.8	34333.1	33199.5	32135.5	32204.7
	Rab21	Ras-related protein Rab-21	P35282	P35282	24.106	19	174600000	34.671	0	5	5	5	28.8	28.8	28.8				14391	13305.7	13791.9	13885.4	12362.6	13248.2	11808.7	14509.1	15714.4	13574.2	12711.5	14834.7	14264	14367.6	14010.4	13965.7	10838.9	10911.2	11770.6	11690.1
	Rab12	Ras-related protein Rab-12	P35283	P35283	27.328	2	20624000	2.4144	0.0016547	1	1	1	8.2	8.2	8.2				2745.38	3217.43	3351.01	3606.11	3039.7	3235.52	3092.75	3678.77	4368.86	2882.75	3262.3	3069.2	2947.45	2976.74	2742.22	3384.68	2466.29	2847.99	2479.18	2061.9
	Rab31;Rab22a	Ras-related protein Rab-31;Ras-related protein Rab-22A	Q921E2;P35285	Q921E2;P35285	21.331	3	6980100	1.3874	0.0095923	1	1	1	5.7	5.7	5.7				1365.57	1918.5	1826.93	2146.53	1912.52	2228.24	2050.15	1934.92	1656.61	2203.7	2194.99	1768.27	2022.68	2085.1	1954.7	1775.63	2178.27	2075.79	1930.13	2064.73
	Rab18	Ras-related protein Rab-18	P35293	P35293	23.035	9	100200000	9.9154	0	5	5	4	28.6	28.6	23.8				12223.1	11170.8	12188.2	12252.7	11686.5	11927.1	12541.5	12622.9	12276.6	11669.6	11448.9	10868.7	11599	11555.1	11911.4	12255.6	13221.6	12579.7	11695	12124.1
	Pdha1	Pyruvate dehydrogenase E1 component subunit alpha, somatic form, mitochondrial	P35486	P35486	43.231	106	3774200000	127.29	0	17	17	17	50.3	50.3	50.3				121137	116831	118996	122581	129370	129585	120655	135327	140628	134134	136903	134709	124666	127415	125963	132359	115067	116950	114883	113408
	Fah	Fumarylacetoacetase	P35505	P35505	46.175	5	108770000	8.2461	0	3	3	3	12.9	12.9	12.9				9262.83	9140.83	9260.99	9034.15	7394.11	8147.39	7205.47	8616.63	9051.67	8222.07	8546.92	8426.47	6995.48	7158.88	7060.81	7861.59	6062.2	6803.22	6128.24	6097.4
	Canx	Calnexin	P35564	P35564	67.277	70	1391600000	70.78	0	12	12	12	17.1	17.1	17.1				93001.7	98400.4	97263.4	97849	99273.1	99204.5	100705	100041	90678.7	95771.6	97737.1	95228.6	98257.1	95953.8	100518	99270.8	107063	108870	96435	101427
	Ap1m1	AP-1 complex subunit mu-1	P35585	P35585;Q9WVP1	48.542	13	89376000	8.8674	0	5	5	5	12.3	12.3	12.3				7872.95	8855.21	8605.55	9158.33	8368.67	8380.59	9562.11	8573.48	8966.87	8649.97	8553.28	8894.99	9556.88	8782.09	9481.96	8630.53	11027.8	9991.99	9700.85	9291.93
	Prdx1	Peroxiredoxin-1	P35700	P35700	22.176	41	2462600000	14.646	0	7	7	6	32.2	32.2	28.1				115099	117801	114035	109927	108215	109555	111805	104254	95579.6	105222	101825	101663	106227	103087	106481	102061	104821	107114	110977	109692
	Cd81	CD81 antigen	P35762	P35762	25.814	21	413080000	87.58	0	3	3	3	20.8	20.8	20.8				18644.9	21631.4	20000.6	24662.2	22942.9	23830.6	25296.5	21531.6	17249.6	20998.2	19241.5	21397.6	20295.8	22222.3	19651.5	19862.1	32252.5	26421.1	28871.3	25974.3
	Gpm6a	Neuronal membrane glycoprotein M6-a	P35802	P35802	31.149	43	2269700000	85.233	0	8	8	8	20.1	20.1	20.1				107466	111262	110948	109607	108529	110431	111294	103765	100153	107243	104745	103014	121561	125699	125372	118818	114321	119020	115010	123111
	Gpm6b	Neuronal membrane glycoprotein M6-b	P35803	P35803	36.209	5	233920000	27.849	0	3	3	3	13.7	13.7	13.7				12847.3	12720.8	12895.5	13373.8	14739.4	13977	14189.7	14313.3	13296.3	12163.8	12041.9	12450.9	21918.4	21843.5	20154.4	18864.5	10455.1	13357	14474.3	14560.4
	Rpl12	60S ribosomal protein L12	P35979	P35979	17.804	23	506030000	12.115	0	5	5	5	39.4	39.4	39.4				31058.5	30654.7	33562.2	33296.1	32961	35597.9	33093.5	34570.3	38883.8	34472.9	33923.5	34013.9	36207.5	38854.9	34602	35025.6	25275	30281.6	30277.1	31883.7
	Rpl18	60S ribosomal protein L18	P35980	P35980	21.644	11	152160000	22.078	0	4	4	4	27.1	27.1	27.1				10851	10097.1	10384.5	10297.7	11099.7	11462.9	10620.5	11354.6	12600.9	10191.6	10756.6	11138.5	11613.4	12519	10103.3	11393.8	8123.53	8184.38	10477.8	10216.1
	Gnl1	Guanine nucleotide-binding protein-like 1	P36916	P36916	68.77	8	110700000	6.1157	0	5	5	5	10.5	10.5	10.5				12349.1	10796.6	10547.9	10985.8	9930.36	10572.1	9566.71	11386.3	14818.9	10469.5	11750.2	11605.8	10629.1	11150.1	11296.3	11928.8	6797.53	8894.03	8483.79	8855.75
	Por	NADPH--cytochrome P450 reductase	P37040	P37040	77.043	2	24117000	1.9123	0.0031072	2	2	2	5	5	5				952.972	1140.87	710.43	823.695	815.156	990.946	978.07	1028.38	858.245	1086.2	807.341	912.273	1010.27	1165.24	869.454	1057.69	436.298	802.784	1035.88	1035.78
	Hspa9	Stress-70 protein, mitochondrial	P38647	P38647	73.46	61	1755900000	202.11	0	17	16	16	30	29	29				90437.5	97552.8	96116.9	97007.8	102816	100577	102181	99692.9	84309.1	98744.1	94802.4	96912.9	97091	92422.4	96141.2	98839.5	116876	106915	103318	102728
	Dnm1	Dynamin-1	P39053	P39053	97.802	126	7252400000	193.86	0	32	32	24	42.4	42.4	33.3				211453	203642	207434	206588	193071	197979	191346	206892	247859	205376	216497	207155	209432	215315	202828	206847	171903	174532	192114	192860
	Dnm2	Dynamin-2	P39054	P39054	98.144	8	184930000	15.156	0	8	2	2	9	2.9	2.9				9530.5	10412.8	10207.3	9790.13	11146	10913.6	11320.9	9203.05	7885.21	10312.7	9558.43	9534.94	10413.8	10737.4	10496.2	9692.46	14072.9	11313	13220	13714.6
	Tjp1	Tight junction protein ZO-1	P39447	P39447	194.74	6	94235000	9.5294	0	5	5	5	3	3	3				4930.38	5583.02	5979.02	5389.31	5562.99	5816.57	4970.64	5933.69	8321.85	5978.9	6607.82	5771.77	5456.88	5289.24	5796.82	6150.18	5215.83	4350.86	5068.85	4838.4
	Cap1	Adenylyl cyclase-associated protein 1	P40124	P40124	51.564	29	899790000	172.09	0	11	11	11	34	34	34				63628.5	60184.6	61717.6	64391.3	62930.2	61561	62719.2	62635.9	63622.8	60879.7	60732	62508.4	68967.1	64904.7	66949.1	66137.3	58135.9	64534.8	59656.7	61901.8
	Tkt	Transketolase	P40142	P40142	67.63	70	3894200000	101.58	0	21	21	21	42.7	42.7	42.7				129509	133246	129198	123937	124487	121904	117397	123784	123087	124341	131190	126564	121564	124080	126637	122667	116921	116853	116098	118518
	Cd82	CD82 antigen	P40237	P40237	29.628	6	64362000	12.588	0	2	2	2	7.5	7.5	7.5				11769.5	15220.4	12922.6	14889.8	16502.4	16662.2	17357.5	14550.1	9403.12	12692.4	12236.8	11784.3	12105.4	12588.6	13197.1	11734.2	20487.5	15998.4	16867	17890.6
	Cd9	CD9 antigen	P40240	P40240	25.258	18	93064000	31.258	0	3	3	3	16.4	16.4	16.4				12934.3	15283.3	12989.9	13204.3	13349	11918.8	12452.6	12391.1	12708.1	13665	13100.3	13756.3	11823.3	11826.2	12526.3	12815.4	10692	12978.8	11917.8	12024.6
	Rpl28	60S ribosomal protein L28	P41105	P41105	15.733	6	331960000	5.0045	0	3	3	3	18.2	18.2	18.2				17677.5	16500.4	17655.5	16944.9	16904.7	19027	18031.6	18276.1	22614.1	17729.3	18329.4	17893.9	19578.9	20335.3	18756.3	18202.7	14687.2	14966.3	18517.6	17412.7
	Acsl1	Long-chain-fatty-acid--CoA ligase 1	P41216	P41216	77.951	4	45577000	2.2371	0.0027027	2	2	2	2.3	2.3	2.3				1801.53	1351.69	1416.07	1334.45	1578.51	1655.49	1796.94	1580.58	2233.11	1919.82	1440.66	1648.72	1762.86	1807.12	2047.09	1689.11	1076.78	1169.7	1793.47	1609.52
	Eci1	Enoyl-CoA delta isomerase 1, mitochondrial	P42125	P42125	32.25	13	97327000	68.553	0	4	4	4	20.4	20.4	20.4				11574.3	11503.5	11425.9	12346.4	12583.6	12719	13442	11586.8	12158	12050.7	11561.6	10799.9	11177.6	10954.9	10985.6	9956.85	10566.1	11744.3	12069	12858
	Sept2	Septin-2	P42208	P42208	41.525	15	107020000	37.338	0	7	7	7	28.8	28.8	28.8				15046.4	15554.8	14803.7	14280.6	15504.2	15015.2	16245.6	15256.6	12997.6	13610.7	12715.6	12891.7	13807.1	13693.5	14152.8	14241.5	15074.9	15694.3	15403.6	16006.9
	Pura	Transcriptional activator protein Pur-alpha	P42669	P42669	34.883	42	918560000	81.057	0	8	8	8	35.2	35.2	35.2				70110.9	72687.7	71076.6	73307.5	74867.8	76368.1	76497.2	76380.6	78612.4	74289.9	70594	76041.9	74323.6	75733.5	73267.4	73770.6	67529.2	70981.3	72664.5	71904.2
	Cct8	T-complex protein 1 subunit theta	P42932	P42932	59.555	53	1144200000	58.089	0	18	18	18	37.6	37.6	37.6				104676	95035.3	97025	97065	92520.1	92175.9	88018.4	97119.9	105926	94692.8	93834.6	101128	95446.6	96167.6	94481.1	102382	75100.1	84321.2	82801.5	82207.1
	Slc1a2	Excitatory amino acid transporter 2	P43006	P43006	62.03	139	7646800000	196.58	0	14	14	13	24	24	23.1				260942	274442	276256	284103	311023	313865	328409	294017	254269	302093	287980	295803	319949	313416	315540	304029	389356	345712	352571	346358
	Hist1h1e	Histone H1.4	P43274	P43274	21.977	9	1036400000	6.1643	0	10	4	4	39.3	17.4	17.4				25856.5	25794.9	28203.8	24435.9	28091.1	29867.5	29615.6	31759.6	25488.4	28718.3	29485	28162.7	28011	27075.8	27438.5	27378.1	32472.3	30125	27382	27639.5
	Hist1h1b	Histone H1.5	P43276	P43276	22.576	9	74157000	7.844	0	5	3	3	24.2	16.1	16.1				14788.2	14159.4	15207.2	14677.6	14902.4	15763.2	10530.8	20262.7	15275.8	15623.3	20724.9	17326.9	14783.2	14846.8	13963.8	15599.7	11196.5	12726	8076.67	7694.56
	Hist1h1d	Histone H1.3	P43277	P43277	22.099	26	3201100000	20.191	0	10	10	1	38.5	38.5	7.2				81475.7	78372.7	81086.7	80536.3	83640.5	83546.2	78367.1	85681.9	79366.8	81843.7	81365.2	80843.1	82612.5	82404.1	83485.1	82113.5	66534.4	75271.2	71058.3	70530.6
	Akr1b1	Aldose reductase	P45376	P45376	35.732	12	371150000	7.4396	0	5	5	5	17.4	17.4	17.4				25795.4	25330.8	25620.2	23826.2	22567.8	22903.1	23558.3	22515.7	21302.8	23300.1	23671.4	23890.1	25375.6	24625.3	24497.5	22917.1	26530.9	23464.1	26414.1	24285.4
	Cfl2	Cofilin-2	P45591	P45591	18.709	17	498630000	39.683	0	8	6	6	56.6	45.8	45.8				29605.9	25798.8	27693.5	26869	30490.3	28370.4	27740.2	29227.1	22611.3	30123.5	26700.6	27506.7	28649.9	27218.4	27414	26786.5	25371.5	28030	28346.8	27985.6
	Fkbp2	Peptidyl-prolyl cis-trans isomerase FKBP2	P45878	P45878	15.344	10	99519000	20.126	0	4	4	4	39.3	39.3	39.3				7528.34	6923.01	7705.17	8423.3	7738.73	7467.44	6405.82	7269.55	6834.33	7272.32	7894.04	7255.24	8003.87	7801.08	7014.09	7463.2	6236.24	7094.56	6860.95	6608.55
	Rangap1	Ran GTPase-activating protein 1	P46061	P46061	63.53	5	76225000	5.7726	0	4	4	4	6.8	6.8	6.8				3921.43	3196.21	3224.83	3861.96	3693.27	3349.49	3156.16	3414.67	4683.16	3279.48	4269.24	3830.14	3711.1	3091.85	3098.38	4010.47	2884.44	2936.42	2946.56	2934.43
	Syt1	Synaptotagmin-1	P46096	P46096;Q9R0N5	47.417	64	945780000	55.831	0	14	14	9	35.2	35.2	25.2				57438	63417.2	64974.1	66003.1	70042.2	72342.2	77403.1	68206.1	53556.5	66820	62160.3	65805.3	79069.1	74422.1	76394	72588.2	85415.6	86220.7	77773.1	77436.2
	Syt2	Synaptotagmin-2	P46097	P46097	47.262	22	353140000	44.714	0	12	7	7	33.9	23.9	23.9				16041.2	16080	15834.3	17023.5	20163.7	19255.5	20105.3	18594.6	15972.4	17720.1	16770	19439.4	17033.1	15925.3	17756.8	16831.3	22461.4	20123.1	18405.3	20015.3
	Nsf	Vesicle-fusing ATPase	P46460	P46460;O54941	82.613	184	7282800000	323.31	0	34	34	34	48.4	48.4	48.4				372953	383483	376234	376258	375656	373219	394718	367403	358129	385649	362135	364183	380340	385227	388917	371241	398039	390784	399698	402692
	Psmc2	26S protease regulatory subunit 7	P46471	P46471	48.647	11	179910000	13.794	0	6	6	6	15.5	15.5	15.5				12429.4	14170.1	13328.5	12302	13657	13705.9	14005.4	12642	12902.3	14513.2	13015.6	12770.2	14619.1	13633.4	13202	13122.8	12292.5	12795.8	15244.1	15086.2
	Rab11a;Rab11b	Ras-related protein Rab-11A;Ras-related protein Rab-11B	P62492;P46638	P62492;P46638;Q9WTL2	24.393	25	1075000000	20.505	0	10	10	10	42.6	42.6	42.6				46193.1	45478.6	48450.3	45972.3	47010.1	46517.3	41207	51576.6	52437.4	47601.9	53843.3	50236.8	47397.1	49109.6	47654.9	50660.7	39162.8	42372.8	36539.8	37139.1
	Ina	Alpha-internexin	P46660	P46660;P31001	55.382	194	23905000000	323.31	0	30	26	26	58.9	53.3	53.3				340062	334523	333286	327996	332697	339123	341025	328604	353545	343982	335837	328579	305448	310551	306563	308776	339827	321865	360675	350283
	Adss	Adenylosuccinate synthetase isozyme 2	P46664	P46664	50.02	16	191520000	23.07	0	9	9	9	24.3	24.3	24.3				19218.3	19164.4	17127.5	16615.4	15542.6	16975.9	16515	17224.2	23156	17021.6	18030	17711.9	17681.7	17898.9	17829.4	17710.4	12809.9	13896.1	17782.3	16819.2
	Cryz	Quinone oxidoreductase	P47199	P47199	35.268	9	156670000	19.06	0	6	6	6	23	23	23				17675.4	18053.4	16618.7	15740.8	14785.4	16634.6	15371.1	16252.1	20437.8	15756.9	16066	16482.5	16785.2	16346.9	15666.4	16993.7	9671.44	12846.8	15028.4	14774.2
	Rph3a	Rabphilin-3A	P47708	P47708	75.488	23	262120000	110.62	0	8	8	8	20	20	20				24956.4	25538.8	26110.3	26168.6	29477	30339.4	28980.9	29115	28665.2	27465.6	28031.6	28598.4	29915.3	30448.8	28300.4	28132	29540.6	25305.6	29638.7	28576.9
	Aldh2	Aldehyde dehydrogenase, mitochondrial	P47738	P47738	56.537	31	555550000	55.297	0	10	9	9	22.7	21.2	21.2				34370.8	34744.5	36461.1	35249	38102	36481.2	37430.1	35684.3	37726.4	38238.3	36294.9	36416.7	37119.8	36268.7	35367.7	36924.3	38462	37871.2	41328.8	38228
	Capza1	F-actin-capping protein subunit alpha-1	P47753	P47753	32.939	8	69562000	9.9597	0	3	2	2	15	11.5	11.5				8793.47	8905.9	9027.84	8711.32	9862.7	9408.52	10013.6	8757.81	7223.2	8557.49	8283.27	8921.6	9130.38	9025.2	9018.71	8400.97	10200.3	9862.23	10128.8	9705.46
	Capza2	F-actin-capping protein subunit alpha-2	P47754	P47754	32.967	21	249760000	33.498	0	7	7	6	33.9	33.9	30.4				21588.8	20663.1	23167.9	22067.2	20544.3	20670.7	20993.9	22209.9	21159.1	22468.8	20806.7	21016.3	22128.1	22728.2	22265.3	22249.5	20970.8	22724.8	20344.3	20525.7
	Capzb	F-actin-capping protein subunit beta	P47757	P47757	31.345	29	379730000	85.385	0	8	8	8	40.8	40.8	40.8				42574.4	43734.9	41605.5	42216.4	38318.8	38459.9	38139.4	43757.3	46257	42273.2	42454.1	43262	42739.5	45288.3	41614.1	41951.9	31855.7	35921.2	35045.1	37377.1
	Gsr	Glutathione reductase, mitochondrial	P47791	P47791	53.662	3	82737000	1.8741	0.0030912	2	2	2	5.8	5.8	5.8				5522.03	5788.21	5928.81	5706.02	5285.57	5485.48	4927.98	6848.54	6575.76	5600.92	7261.32	6063.19	5495.45	5329.98	5361.84	5234.93	4870.31	4852.15	3638.57	3834.67
	Mtx1	Metaxin-1	P47802	P47802	35.623	5	20967000	3.3716	0	1	1	1	3.5	3.5	3.5				4966.96	5536.55	5350.51	5184.03	4804.27	4959.6	4344.56	5456.5	5681.81	5658.17	5425.14	6327.37	5312.48	5349.11	4986.37	6144.07	4555.76	4867.82	3940.2	4533.78
	Map2k4	Dual specificity mitogen-activated protein kinase kinase 4	P47809	P47809	44.113	10	352980000	8.9166	0	4	4	4	11.6	11.6	11.6				15530.5	15561.7	15620.7	15449.9	14889.1	15690.4	14553.4	15847.8	14310.9	15576.2	15007	16291	15301.9	15165.9	15080.8	16097.1	16192.4	15009.2	15091.5	14189.1
	Pfkm	ATP-dependent 6-phosphofructokinase, muscle type	P47857	P47857	85.268	95	3110900000	126.32	0	24	24	20	39.7	39.7	34.9				120977	123558	120215	120430	124311	122910	117435	125124	130396	121193	123063	125652	119454	123152	123772	124654	107681	112771	111776	114281
	Rpl6	60S ribosomal protein L6	P47911	P47911	33.509	11	483090000	7.3393	0	7	7	7	18.6	18.6	18.6				20128.2	19912.5	20029.7	19956.3	20671.3	21879.5	21275.5	20833.1	18082	21479.2	22619	19682.6	21749	21820.5	21123.8	21301	22024.5	20956.2	21385	20497
	Rpl29	60S ribosomal protein L29	P47915	P47915	17.587	4	419410000	4.338	0	2	2	2	11.2	11.2	11.2				21994.8	20280.5	21280.7	21530.6	20919.6	21267	19037.4	22191.1	22619.1	22235.8	23651	23752.2	21086.6	21833.6	21630.1	23657.7	16332.7	19560.7	15273.1	16126.5
	Crat	Carnitine O-acetyltransferase	P47934	P47934	70.839	2	23589000	2.0508	0.0031729	2	2	2	3.8	3.8	3.8				1685.9	1442.78	1779.85	1613.12	1973.01	1689.36	1720.09	1630.88	2449.31	1880.7	1999.45	1565.06	1575.93	1646.93	1825.62	1843.13	1426.77	1715.98	1826.38	1683.09
	Crkl	Crk-like protein	P47941	P47941	33.83	2	24804000	1.6037	0.0054294	2	2	2	8.6	8.6	8.6				1121	1086.86	1328.62	1193.71	1203.85	1024.91	1043.43	1192.38	1076.73	1177.71	787.012	1368.73	1143.65	1127.35	1143.9	1196.43	1116.25	1167.57	1056.16	935.51
	Rplp1	60S acidic ribosomal protein P1	P47955	P47955	11.475	12	10737000	50.948	0	2	2	2	36.8	36.8	36.8				3596.77	4127.45	3522	4205.69	3734.71	4033.37	4956.81	4818.27	4702.71	4019.11	4586.93	4368.04	4209.58	4544.33	4370.76	4697.09	3812.44	3950.92	2441.65	2764.16
	Rpl5	60S ribosomal protein L5	P47962	P47962	34.4	9	680030000	6.9067	0	5	5	5	16.2	16.2	16.2				25007.2	26130.2	29147	26369	26685.1	27806.1	21863.3	31178.5	25668	24640.2	30625.9	31047.7	27288.5	27505.4	27651.7	32124.9	26582.5	28079.9	16718.4	18666.9
	Rpl13	60S ribosomal protein L13	P47963	P47963	24.305	12	400200000	11.138	0	6	6	6	28.4	28.4	28.4				18672.1	17820.7	17980.1	20079.9	20243.4	18938.1	19634	18489.8	16153.1	17066.1	18138.1	18448.2	20268.9	18350.7	18679.3	17429.2	21101.5	20410.5	19838.1	20308.5
	Rpl36	60S ribosomal protein L36	P47964	P47964	12.215	3	82031000	2.0234	0.0031579	1	1	1	9.5	9.5	9.5				6582.41	6141.13	6572.4	6064.03	7319.69	6192.49	6304.01	6667.19	6489.43	6432.95	6089.55	6292.94	5844.65	6451.76	6395.05	6350.68	5862.41	5491.24	5946.55	6125.76
	Eif1b;Eif1	Eukaryotic translation initiation factor 1b;Eukaryotic translation initiation factor 1	Q9CXU9;P48024	Q9CXU9;P48024	12.823	4	35455000	12.362	0	1	1	1	14.2	14.2	14.2				3042.46	2684.94	2034.05	2743.12	2237	2342.08	1951.98	3241.22	3559.04	2742.08	3771.7	3038.47	2914.4	2795.48	2288.87	2787.36	1291.96	1647.28	1530.98	1869
	Anxa5	Annexin A5	P48036	P48036	35.752	44	2318200000	86.385	0	13	13	13	45.8	45.8	45.8				98943.3	98470.5	97378.1	93399.7	92502.5	99225	87897.1	105252	102798	94115.2	105314	97444.5	87994.9	91404.1	89792.1	95492.8	76491.3	82505.9	77320.5	75160
	Gad1	Glutamate decarboxylase 1	P48318	P48318	66.648	25	944090000	57.307	0	8	7	7	18.4	16.7	16.7				32550.7	33323	32828.2	33302.6	34732	34762	30571.9	37098.3	38082.9	32722.5	39431.3	38359.1	34079	32751.7	34321.6	34920	29674.4	33541.5	27594.4	27792.4
	Gad2	Glutamate decarboxylase 2	P48320	P48320	65.223	40	734650000	99.825	0	11	11	10	27.7	27.7	26				52689.1	55533.5	53046.6	53523.9	54984.5	56545.6	59641.5	50726.2	43595.5	56085.9	51097	50414.1	53109.6	55639.4	54996.5	54509.5	69719.7	61452.1	66816.4	64583.2
	Tbca	Tubulin-specific chaperone A	P48428	P48428	12.758	5	172690000	2.3613	0.0016447	3	3	3	25	25	25				9787.72	9393.31	9704.69	9375.9	9919.41	9326.72	9325.6	9836.04	9244.51	9312.25	9918.09	9672.8	10701.6	9420.16	9551.52	9923.68	8181.53	10958.9	9484.94	9452.9
	Ppp3cb	Serine/threonine-protein phosphatase 2B catalytic subunit beta isoform	P48453	P48453	59.173	12	122910000	13.945	0	12	6	6	25.1	13.7	13.7				8559.92	9270.92	9102.12	8375.33	8489.38	8435.01	8476.96	9519.08	8872.74	9187.93	8758.43	9328.28	8917.53	8686.18	9001.59	9097.16	10286.6	9226.76	9024.75	9249.3
	Lmna	Prelamin-A/C;Lamin-A/C	P48678	P48678	74.237	24	569360000	30.734	0	12	12	11	20.3	20.3	19.1				26065	28092.8	27712.1	26824.1	26286.5	28118.8	26575.9	27768.1	32267.6	29902.6	27696.6	28285.2	26165.4	27179.4	27165.8	28452	24798.5	25223	26447.2	27172.5
	Hspa4l	Heat shock 70 kDa protein 4L	P48722	P48722	94.381	74	1849700000	109.77	0	26	25	25	39.7	38.1	38.1				130849	127739	129744	124932	130991	126353	132186	125927	132431	128059	129257	123055	124356	123821	127093	122747	122587	123673	126518	129400
	Cbr1	Carbonyl reductase [NADPH] 1	P48758	P48758;Q8K354	30.641	34	808980000	42.831	0	9	9	9	46.9	46.9	46.9				49504.8	47078.5	43089.2	43616	39542.8	40886.9	40462.7	43195.3	49507.6	40308.4	44234	40266.6	43583.4	42596.6	42422.9	41336.2	34310.6	35763.7	42321	42139.1
	Cox7a2	Cytochrome c oxidase subunit 7A2, mitochondrial	P48771	P48771	9.2908	8	1053400000	4.4177	0	2	2	2	27.7	27.7	27.7				9776.05	10361.6	9984.36	9533.97	10355.3	11148.5	10922.5	10766.8	11051.9	11526.2	11626.3	10487.2	9688.35	8993.63	9839.16	10476.3	10484	10690.7	10266.1	10173.3
	Gstm5	Glutathione S-transferase Mu 5	P48774	P48774	26.635	24	287370000	22.68	0	7	7	7	37.1	37.1	37.1				17118.8	18839.4	17821.6	18346.6	16923.9	16798.3	17888.1	15958.9	16195.5	17710.1	17349	16365.3	18306.4	16962.1	17207.8	16765.3	18537.1	18032.2	19437.5	18283.8
	Slc25a4	ADP/ATP translocase 1	P48962	P48962	32.904	146	13760000000	101.33	0	17	17	9	48	48	26.8				313199	311333	319803	312287	320479	326270	318542	324940	329755	334085	335941	326302	305070	309714	314786	312346	304067	312418	298837	302606
	Cit	Citron Rho-interacting kinase	P49025	P49025	235.39	6	59197000	7.575	0	5	5	5	2.8	2.8	2.8				8461.58	7320.44	6501.18	6715.35	6966.79	6915.5	6630.03	7099.61	9189.4	6404.56	6564.3	6962.29	8007.17	6815.23	6948.13	6791.01	3209.08	4098.88	6613.31	6563.42
	Hnrnpa1	Heterogeneous nuclear ribonucleoprotein A1;Heterogeneous nuclear ribonucleoprotein A1, N-terminally processed	P49312	P49312	34.196	18	231260000	48.349	0	8	8	7	34.7	34.7	32.2				15747	14827.5	15760.2	15664.3	17174.2	15369.2	15722.9	15457.6	15086.5	13407	15451.8	15217.7	16851.4	16092.2	15548.1	15805.9	13662	17119.1	15653.5	15054
	Inpp1	Inositol polyphosphate 1-phosphatase	P49442	P49442	43.346	8	79761000	29.996	0	4	4	4	12.4	12.4	12.4				10115	8100.95	8974.37	9448.72	8140.48	9282.98	6719.72	9588.97	9347.75	7551.79	9953.67	9273.89	8458.75	8669.64	8238.64	9827.98	6406.73	7784.31	6144.45	5687.96
	Ppm1a	Protein phosphatase 1A	P49443	P49443	42.432	11	208300000	10.871	0	3	3	3	11	11	11				19208.3	19842.1	19437.2	19022.5	17461.6	17225.6	14225.1	20051.3	20791	18174.6	22303.8	21531.7	18040.8	18839.6	17859.3	20634.5	15497.4	16067.5	13153	12930.1
	Cdk5	Cyclin-dependent-like kinase 5	P49615	P49615;P11440;Q80YP0;P30285;Q64261;P97377;Q99J95;Q3V3A1;O35495;Q14AX6	33.288	7	82376000	28.467	0	5	5	4	17.5	17.5	14.7				3166.54	3327.47	2802.54	3244.33	2864.83	2881.52	2936.21	2476.72	2471.23	2499.62	3205.51	2805.21	2922.44	3195.23	2679.21	3155.75	2941.47	3230.53	3084.49	3110.92
	Psma2	Proteasome subunit alpha type-2	P49722	P49722	25.926	4	7669800	5.2041	0	2	2	2	17.1	17.1	17.1				1606.28	1734.33	1826.1	1861.42	1539.42	1476.65	1304.19	1788.23	1294.48	1332.12	1577.13	1454.84	1614.33	1538.81	1547.26	1817.76	1850.44	1794.81	1348.22	1256.49
	S100b	Protein S100-B	P50114	P50114	10.728	6	24029000	2.9821	0	1	1	1	16.3	16.3	16.3				594.763	802.33	412.302	260.153	673.941	777.841	755.747	729.451	492.608	224.882	827.757	869.739	1168.2	798.049	682.75	622.729	415.359	357.428	620.73	524.041
	Gng4	Guanine nucleotide-binding protein G(I)/G(S)/G(O) subunit gamma-4	P50153	P50153	8.4047	13	125740000	24.99	0	2	2	2	44	44	44				13949.5	14278.7	13469.3	13014.2	12397.8	12402.7	12767.9	12233.2	14691.2	14093.3	14141.7	11956.2	12900.6	13636.8	13430.1	13578.3	14397.9	12369.9	15821.4	14706.2
	Ahcy	Adenosylhomocysteinase	P50247	P50247	47.688	27	348020000	48.482	0	11	11	11	34.3	34.3	34.3				42158.2	39364.3	35974.6	36987.7	33483.5	34226.6	34578	36571.6	44217.1	38470	37431.3	38700.6	34672.7	37994.6	36477.4	37837.9	25018.8	30473.2	32548.8	32971.2
	Gdi1	Rab GDP dissociation inhibitor alpha	P50396	P50396	50.521	109	2023600000	125.92	0	18	18	13	49.4	49.4	30.9				189730	182336	180948	187131	182494	170729	185896	169152	172058	172270	172076	169742	179226	175333	177630	172286	205571	192648	204136	203397
	Arsb	Arylsulfatase B	P50429	P50429	59.646	2	12384000	1.5299	0.0058594	1	1	1	2.1	2.1	2.1				1823.16	2208.62	2209.66	2056.79	1690.65	2115.62	1566.68	2295.46	2252.1	2097.97	2580.12	1998.76	2056.03	2167.8	1811.1	2061.38	1525.3	1639.66	1283.43	1713.54
	Atp6v1a	V-type proton ATPase catalytic subunit A	P50516	P50516	68.325	176	6267200000	241.19	0	25	25	25	51.4	51.4	51.4				214991	207481	205030	206710	201240	197592	206079	197043	212688	208524	205988	201942	208503	204623	212320	205834	203789	207416	214657	211242
	Atp6v1e1	V-type proton ATPase subunit E 1	P50518	P50518;Q9D593	26.157	36	3219500000	35.948	0	8	8	8	33.6	33.6	33.6				70251.6	63819.1	68094.9	67339.5	62969.4	63162.3	59758.3	66924.3	80357.9	67654.5	70832.3	70291.9	73090.5	70622.4	67564.1	69126.8	48587.9	54496.8	57311.2	57768.9
	Acadvl	Very long-chain specific acyl-CoA dehydrogenase, mitochondrial	P50544	P50544	70.875	18	180910000	18.963	0	7	7	7	15.9	15.9	15.9				17960	17419	19168.1	18511.4	20706.5	21722.9	18865.1	21130.2	21945.8	20735	20750.7	19879.8	18152.6	18925.8	19089.3	20002.8	17169.6	19555.3	18045.5	18849.8
	Rab7a	Ras-related protein Rab-7a	P51150	P51150	23.489	35	442100000	37.515	0	9	9	9	55.6	55.6	55.6				52126	54071.5	55112.8	52461.3	49645.4	50201.9	45478.8	53648.4	51008.5	51122.8	53048.8	54762.7	51402.6	53715	53032	55486.7	43765.9	47602.2	39817.9	41812.7
	Acadl	Long-chain specific acyl-CoA dehydrogenase, mitochondrial	P51174	P51174	47.907	23	355320000	24.149	0	7	7	7	19.1	19.1	19.1				27346.3	26337.1	26043.2	26460.5	27493.7	28840	24948.7	29365.8	28682.9	27440.7	27889	28087.9	27210.8	26262.4	27203.1	28807.2	22291.8	24693	23705.2	24088.3
	Hsd17b4	Peroxisomal multifunctional enzyme type 2;(3R)-hydroxyacyl-CoA dehydrogenase;Enoyl-CoA hydratase 2	P51660	P51660	79.481	7	66881000	5.5059	0	3	3	3	4.5	4.5	4.5				4486.55	4594.61	4545.47	4373.19	4525.51	4588.55	4425.23	4653.04	4001.76	4715.48	4589.31	4130.29	3964.29	4811.86	4554.35	4434.14	4223.91	4400.96	4175.44	4433.04
	Adcy9	Adenylate cyclase type 9	P51830	P51830	150.95	3	18103000	3.8961	0	1	1	1	0.9	0.9	0.9				3341	3299.55	3533.57	3040.68	2928.42	3132.66	2834.36	3353.38	4020.2	2625.65	3106.82	3204.61	3649.38	3675.1	3447.83	3310.19	1775.33	2894.22	2747.18	2762.91
	Atp6v0d1	V-type proton ATPase subunit d 1	P51863	P51863	40.301	40	1357300000	62.46	0	11	11	11	41.6	41.6	41.6				67605.3	65194.7	69347	71928.8	74896.4	73494.5	73608.5	73294.1	64140.4	65806.2	65650.1	70992.4	76001.7	72800.6	75074.5	73088.7	73461.9	76551.4	69114.9	67854.1
	Fabp7	Fatty acid-binding protein, brain	P51880	P51880	14.893	7	116800000	24.432	0	4	4	4	36.4	36.4	36.4				6853.43	6269.01	6889.69	6425.85	6002.54	6196.04	6394.86	4973.37	8150.67	8706.82	8542.19	8092.68	7786.13	7822.53	8376.53	7844.11	9027.47	8264.12	8852.73	8686.74
	Slc25a5	ADP/ATP translocase 2;ADP/ATP translocase 2, N-terminally processed	P51881	P51881	32.931	70	4099500000	117.24	0	16	9	8	43.3	25.2	22.1				149799	147343	154877	150317	160244	160736	150704	161533	169743	159372	171885	163136	153322	146881	150713	155046	148432	150436	142463	145632
	Tst	Thiosulfate sulfurtransferase	P52196	P52196	33.466	14	176000000	24.15	0	7	7	7	23.9	23.9	23.9				12267.1	14029.4	13295.8	13222.8	12738.8	13770.2	13150.5	13585.7	13350.6	13167.7	13212	13356.3	12589.4	13046.1	12859.3	12547.5	12802.7	12188.3	12617.9	12102.6
	Pkm	Pyruvate kinase PKM	P52480	P52480;P53657	57.844	415	17712000000	307.29	0	27	27	27	57.3	57.3	57.3				551343	553908	555920	568086	530584	538009	514139	556600	555111	552116	553403	575004	549393	560430	556698	574743	505451	529135	483732	487151
	Ndufs6	NADH dehydrogenase [ubiquinone] iron-sulfur protein 6, mitochondrial	P52503	P52503	13.02	17	638540000	31.825	0	6	6	6	62.1	62.1	62.1				41319.9	45907.5	44374.1	44556.7	50350	51692.2	53080.2	45779.6	40646	45060	43223.8	44625.7	45373.5	45021.5	48867.9	45416.4	57781	53217.9	52690	53754.8
	Hrsp12	Ribonuclease UK114	P52760	P52760	14.255	27	462250000	41.669	0	4	4	4	37.8	37.8	37.8				36097.8	35265.6	34858.4	33687.3	32350.6	31965.5	28522.1	34208.4	37209.1	30560.7	34826.7	32967	30095.6	29811.3	30328.1	32157.6	22928.5	26624.5	24814.5	26539.2
	Cpt2	Carnitine O-palmitoyltransferase 2, mitochondrial	P52825	P52825	73.98	8	77704000	6.2275	0	3	3	3	7.9	7.9	7.9				3087.8	2976.43	2242.36	3412.83	3026.07	3472.99	3291.88	3448.47	3934.24	3463.89	3638.65	3622.28	3323.23	3690.06	4168.05	4279.53	2559.94	3119.81	2215.46	2334.95
	Rpl10a	60S ribosomal protein L10a	P53026	P53026	24.916	9	119180000	5.2454	0	3	3	3	16.1	16.1	16.1				9073.71	8613.28	9705.85	8973.82	9886.1	9535.08	8206.36	10590.1	9021.53	9621.72	10564.3	9906.78	9900.5	9660.35	9321.96	10306.2	8899.76	8376.66	7557.8	7455.5
	Rabggtb	Geranylgeranyl transferase type-2 subunit beta	P53612	P53612	37.803	3	10887000	1.5287	0.0063415	1	1	1	3.2	3.2	3.2				3177.78	3019.34	2847.94	2494.51	2624.71	2738.01	3129.13	2784.96	2779.97	2761.6	3048.9	2711.12	2948.78	2428.74	2842.72	2903.57	3250.06	3353.49	3163.14	3156.49
	Hccs	Cytochrome c-type heme lyase	P53702	P53702	30.977	4	60672000	10.302	0	2	2	2	7.4	7.4	7.4				3843.93	3938.9	4714.13	4139.46	3019.88	3604.66	4031.75	4954.89	8724.1	7020.52	6733.45	6466.46	5945.57	6082.36	6007.46	5568.99	4721.31	4588	4578.81	4293.83
	Pitpna	Phosphatidylinositol transfer protein alpha isoform	P53810	P53810;P53811	31.893	18	768920000	22.349	0	7	7	7	29.2	29.2	29.2				38624.8	37938.6	37164.6	36911.5	37821.4	35554.5	35172.4	36907.5	32485	36388.3	37372.7	36371.8	35731.3	37234.9	35658.5	36870.2	35353.5	35379.4	34818.9	35263.4
	Slc16a1	Monocarboxylate transporter 1	P53986	P53986	53.267	8	202160000	28.891	0	3	3	3	8.7	8.7	8.7				9194.67	9434	9876.17	9275.17	10900.8	10441.9	10522.6	10336.4	9906.05	10726.5	10391.6	9293.18	9380.47	9463.86	9970.13	9722.58	10847.4	9931.9	10189.7	10650
	Rab2a;Rab2b	Ras-related protein Rab-2A;Ras-related protein Rab-2B	P53994;P59279	P53994;P59279	23.547	38	577060000	118.79	0	7	7	6	33.5	33.5	33.5				45301.8	45121	44760.5	42274.5	43410.1	44728.1	45208.6	44864.6	41037.7	42577.6	41633.3	40766.9	43690.5	44265.1	43799.5	43585.6	51069.5	45841	51069.7	49079.2
	Cnbp	Cellular nucleic acid-binding protein	P53996	P53996	19.592	3	5937500	13.303	0	1	1	1	8.4	8.4	8.4				2401.49	2260.71	1930.94	2311.57	2181.21	2352.05	1771.54	2623.05	2655.05	2381.58	3089.03	2616.56	1999.62	2231.97	2290.68	2685.61	1752.78	1686.2	1465.73	1117.94
	Idh2	Isocitrate dehydrogenase [NADP], mitochondrial	P54071	P54071	50.906	17	276750000	33.58	0	7	6	6	18.6	16.6	16.6				16443.6	16625.6	16150.8	16214.5	14443.2	15524.1	16111	14185.8	13427.6	17581.3	15384	14213.5	14086.9	14828.2	15220	14829.5	17389.8	16033.6	16895.7	17179.1
	Stmn1	Stathmin	P54227	P54227;P63042;REV__Q9WTN3;O70166	17.274	36	2639100000	23.264	0	10	10	6	46.3	46.3	34.9				65010.6	65960.9	64438.6	67169.6	59931	64228.9	63520.5	60963.6	60705	60609.8	60051.4	56651	64203	63238.9	60972	61979.4	63075.2	61455.8	67467.6	65205.7
	Rad23b	UV excision repair protein RAD23 homolog B	P54728	P54728;P54726	43.512	11	153690000	9.2549	0	5	5	5	14.2	14.2	14.2				13669	13218.7	12080.2	12422.7	12883.4	12752.8	14991.6	12680.5	13176.8	12378.6	11217.6	13175	13351.6	13350	14238.1	12801.3	15798.9	14482.8	15718.7	15737.1
	Ephb2	Ephrin type-B receptor 2	P54763	P54763;Q8CBF3	109.9	5	743160000	28.594	0	3	3	3	4.4	4.4	4.4				4528.26	3220.42	3409.21	3485.43	3512.51	2842.41	3477.82	3554.71	6173.61	3531.35	3536.07	3472.6	3704.56	3382.93	3445.31	3752.97	1623.01	2547.65	3567.95	3364.64
	Psmc4	26S protease regulatory subunit 6B	P54775	P54775	47.408	6	38407000	4.8119	0	2	2	2	6.5	6.5	6.5				3031.68	3059.31	2940.28	3101.06	3216.94	3185.68	3427.88	2643.6	2804.99	2812.61	2868.14	2910.53	3307.38	3008.51	2774.21	3544.56	3600.18	3167.59	3287.54	3697.08
	Ddx6	Probable ATP-dependent RNA helicase DDX6	P54823	P54823	54.191	8	71562000	8.3695	0	5	5	5	14.3	14.3	14.3				9176.67	9822.41	10229.6	10157.4	9251.88	10144.2	9072.44	10407.6	9785.92	11170.1	10711	10329.1	10036.2	9985.2	9604.95	10805.2	8672.58	10026.7	8230.96	8523.6
	Adprh	[Protein ADP-ribosylarginine] hydrolase	P54923	P54923	40.068	7	98645000	18.978	0	5	5	5	18.5	18.5	18.5				9670.64	9819.28	8600.46	8919.82	6686.01	8199.52	8173.12	7934.76	9899.79	9352.13	8275.33	8258.96	8399.64	9362.73	8764.44	8262.56	5362.96	6608.95	8062.73	8109.46
	Slc12a2	Solute carrier family 12 member 2	P55012	P55012	131.03	29	930400000	32.714	0	12	12	12	11.5	11.5	11.5				63122.4	63335.9	64161.5	67773.3	68510	67238.9	55886.8	76254.2	69970.5	65456.2	69382.2	72435.5	61589.7	61739.5	61303.8	70564.5	56961.8	61795.9	49869.1	52090
	Ncan	Neurocan core protein	P55066	P55066	137.2	7	205160000	7.9812	0	5	5	5	5.8	5.8	5.8				5677.52	5475.82	6314.45	6036.33	6188.15	5906.73	5552.2	6199.78	8076.46	6858.77	6694.26	7019.61	6304.2	7231.03	6432.17	7121	5917.85	5515.6	6043.15	5739.18
	Aqp4	Aquaporin-4	P55088	P55088	34.436	8	693010000	2.3778	0.0016474	2	2	2	6.2	6.2	6.2				24628.7	26095.2	24006	23884.2	18207.2	19383.4	19604.7	23533	36550.1	27307.6	24391.6	24691.2	18927.1	23399.1	21834.2	24001.1	13702.8	16104.1	19521.3	18838.2
	Abcd3	ATP-binding cassette sub-family D member 3	P55096	P55096	75.474	4	19479000	2.2266	0.0026983	2	2	2	4.2	4.2	4.2				1825.23	1848.91	2177.86	1785.6	1920.2	1797.97	1969.85	2192.94	1412.53	2037.02	2048.35	1954.85	2239.54	1988.29	2126.23	1924.25	2463.05	2240.84	1834.59	1759.06
	Rab8a	Ras-related protein Rab-8A	P55258	P55258	23.668	4	63084000	2.448	0.0005534	4	2	2	19.8	10.6	10.6				4870.19	5397.8	4546.69	4819.91	5385.01	4753.15	5149.12	5307.18	3879.63	4860.41	4461.38	4981.7	4111.17	5066.93	4724.02	4582.11	4665.26	4935.25	4749.62	4603.08
	Adk	Adenosine kinase	P55264	P55264	40.148	5	61105000	4.1531	0	3	3	3	7.2	7.2	7.2				3092.34	2884.71	2748.23	4357.28	2898.54	2712.68	3368.85	3059.85	3039.87	3191.61	2129.71	2770.33	3095.16	2917.47	2174.34	2815.39	3323.76	3155.51	3362.53	3525.14
	Lrpap1	Alpha-2-macroglobulin receptor-associated protein	P55302	P55302	42.215	3	55229000	1.7915	0.0035515	3	3	3	10	10	10				3226.16	4166.78	3673.02	3778.77	3568.9	3988.41	3522.59	3520.85	3280.81	3527.03	3185.71	3664.41	3344.67	3586.76	3806.81	3851.46	4245	3607.81	3841.15	3697.56
	Stmn2	Stathmin-2	P55821	P55821	20.828	7	585110000	2.7346	0.00057241	5	1	1	15.1	5.6	5.6				28467.9	26488.7	25279.2	32095	23379.4	23675.2	18619	27998.4	26029.2	24050.4	21939.4	28786.1	24793.3	24883.5	21553.2	29181.8	17426	20237.1	18344.3	15634.6
	Atp5j2	ATP synthase subunit f, mitochondrial	P56135	P56135	10.344	12	540260000	7.3479	0	3	3	3	36.4	36.4	36.4				25771	22005.9	25038.4	24538	26234.7	27618	22845.4	30564.8	32688.3	27818.8	29950.7	29988.4	29250.9	29649.6	27229.3	28560.5	16914.1	20368.5	19648.3	19956
	Rab4a	Ras-related protein Rab-4A	P56371	P56371	24.408	3	5611300	34.104	0	2	2	2	11	11	11				1480.13	1413.79	1246.55	1269.76	1135.89	801.127	1022.28	1832.38	1464	1015.27	1573.62	1031.9	1583.99	1325.32	965.919	1359.29	717.206	939.826	879.76	695.073
	Acyp2	Acylphosphatase-2	P56375	P56375	11.877	11	396770000	13.353	0	4	4	4	34.9	34.9	34.9				29131	29512.8	27251.2	30276.9	29010.6	26818.4	25570.1	30444.8	23630.9	27209.4	26127.5	29959.5	25688	25820.1	26319.5	29382.6	26534	28365.4	23597.1	22791.2
	Acyp1	Acylphosphatase-1	P56376	P56376	11.241	14	140860000	7.4439	0	4	4	4	55.6	55.6	55.6				23154.9	23013.8	21314.8	23854.3	21295.2	21929.7	19533.2	21179.6	23163.2	20461.3	23462.3	23981	21752.1	21771.9	21155.5	21411.2	14879.1	20019.7	17488	18061.3
	Mp68	6.8 kDa mitochondrial proteolipid	P56379	P56379	6.6979	3	27367000	2.6308	0.00056689	2	2	2	20.7	20.7	20.7				3202.03	3335.79	3177.43	3538.21	3961.41	4428.82	3232.28	4958.69	4936.32	5033.52	4254.83	4514.4	4354.04	4276.96	4189.88	5232.41	2813.42	3309.05	3179.32	3373.91
	Nudt2	Bis(5-nucleosyl)-tetraphosphatase [asymmetrical]	P56380	P56380	16.989	5	76711000	4.0987	0	2	2	2	20.4	20.4	20.4				12141.7	10804.9	11328.2	12233	10216.3	10890.9	8040.6	12692.2	13146.7	10927.3	13161.1	12855.7	10380.7	11793.3	11175.3	12912.8	8586.49	8890.64	6140.55	7239.53
	Atp5e	ATP synthase subunit epsilon, mitochondrial	P56382	P56382	5.8378	4	121770000	2.09	0.0031797	1	1	1	15.4	15.4	15.4				4614.03	4401.25	4135.51	4439.95	5089.7	4602.48	5263.39	4207.33	4203.74	4740.46	4474.58	4688.32	4416.74	4452.69	4490.83	4162.09	6993.9	5270.58	6669.51	6254.06
	Dynlt3	Dynein light chain Tctex-type 3	P56387	P56387	12.957	8	71742000	5.2614	0	1	1	1	19.8	19.8	19.8				4907.84	5084.41	5595.28	4532.02	5266.78	5493.56	4171.14	6380	6733.95	5441.07	5617.76	5102.18	5121.57	6140.39	5295.08	5871.82	2082.36	2947.98	3419.1	3235.54
	Cox6b1	Cytochrome c oxidase subunit 6B1	P56391	P56391	10.071	33	1833400000	83.457	0	6	6	6	62.8	62.8	62.8				59424.8	57958.1	57581	56942.9	67063.1	64800.7	67735.5	64324.4	65689.9	64417.3	66203.3	64039.1	64890.1	62946.4	62844.4	61202	66336.5	63136.5	67696.9	68093.9
	Cyb5a	Cytochrome b5	P56395	P56395	15.241	9	289000000	23.503	0	5	5	5	47.8	47.8	47.8				9022.69	10150.6	9755.28	8490.71	8937.03	10200.7	9128.67	9532.24	8400.07	10016.9	9820.83	9049.93	10939.6	12024.8	9950.49	10153.5	7656.59	7906.22	9800.29	9573.22
	Usp5	Ubiquitin carboxyl-terminal hydrolase 5	P56399	P56399	95.832	44	643810000	112.89	0	16	16	16	27.6	27.6	27.6				52202	51994.2	50211.2	50115.3	48238.5	47569.7	48598.3	47594.7	52207.3	49304.7	48152	48002.6	48545.8	49271	49435.5	50087.9	46545	45032.7	49164.1	49549.5
	Atp5b	ATP synthase subunit beta, mitochondrial	P56480	P56480	56.3	666	14939000000	323.31	0	22	22	22	67.9	67.9	67.9				774384	773805	780064	778960	838742	835729	836889	820354	856407	829600	843587	829773	811757	800603	812113	803044	796686	827220	816976	823172
	Slc1a3	Excitatory amino acid transporter 1	P56564	P56564	59.622	18	143440000	18.218	0	3	3	3	9.2	9.2	9.2				12564.9	11817.7	13681.2	12964.1	13099.7	12619.2	13233.3	13087.4	14038.5	13145.4	12545.1	13362.2	14243.7	13619.1	13894.8	13229.9	13567.7	13986.3	13057.2	13647.1
	S100a1	Protein S100-A1	P56565	P56565	10.505	6	71998000	2.4427	0.0016593	2	2	2	23.4	23.4	23.4				5863.75	6127.83	3062.91	9144.76	6221.6	6277.59	5660.61	5328.24	5803.61	5974.93	1640.88	7407.73	6031.69	6002.33	3378.32	6066.62	6209.82	6178.6	12026.3	6975.38
	Wfs1	Wolframin	P56695	P56695	100.58	2	55551000	1.3869	0.0095831	2	2	2	2	2	2				3263.7	2906.7	3167.14	3066.65	2996.12	2995.1	2450.65	2975.17	3515.27	3429.31	2454.14	2553.91	2960.44	3078.29	3963.48	4365.12	2195.1	2387.19	2315.06	2415.88
	Pdcd5	Programmed cell death protein 5	P56812	P56812	14.275	5	201070000	2.608	0.00056497	3	3	2	23.8	23.8	15.9				11779	12892.6	13300.1	13033.6	14039.4	12588.7	14382.7	13389.1	8288.44	11420.1	10858.4	12695.6	13005.9	12765.4	13478.1	12443	22123.8	17328.7	16312.1	16339.3
	Pmch	Pro-MCH;Neuropeptide-glycine-glutamic acid;Neuropeptide-glutamic acid-isoleucine;Melanin-concentrating hormone	P56942	P56942	18.516	4	23124000	6.9947	0	2	2	2	13.9	13.9	13.9				3785.55	3120.32	3744.92	3489.97	2655.7	2828.93	3781.23	3880.25	3843.32	5258.88	4100.26	4043.15	3777.74	4160.24	3905.64	4132.09	5817.7	4137.3	4215.19	4092.98
	Fus	RNA-binding protein FUS	P56959	P56959	52.673	6	197490000	4.1589	0	3	3	3	6.4	6.4	6.4				14954.1	16774.4	16147.4	18043	16493.7	17034.5	16600.4	17503.4	13431.5	17064.4	17319.7	17684.5	17268.4	17658.7	17158.3	17627.3	20955.5	20066.7	16609.3	17008.6
	Atp6v1d	V-type proton ATPase subunit D	P57746	P57746	28.369	16	138370000	82.497	0	5	5	5	36	36	36				14815.3	14063.4	13967.1	14356.1	15200.5	14395.5	16124.8	13851.8	15077	13863	13403.1	14651.4	16056.5	14802.4	15129.4	15416.1	16422.7	16716.7	18128	16385.5
	Erp29	Endoplasmic reticulum resident protein 29	P57759	P57759	28.823	8	85746000	31.625	0	3	3	3	14.1	14.1	14.1				11717.6	12246.5	14164.5	12330.2	11921.7	12735.9	9043.48	15349.6	12113.9	11685.4	16854.3	13194.4	12311.4	11733.5	12838.7	14700.6	12554.1	12143.8	6147.05	6540.97
	Eef1d	Elongation factor 1-delta	P57776	P57776	31.293	14	210820000	49.239	0	4	4	4	20.3	20.3	20.3				16527.4	13888.2	14292.9	14934.2	15191.6	16081	13574.7	17359.2	19349	15750.2	16526	16184.1	15191.8	16791.5	15222.5	16486.1	9390.01	10706.5	12198.9	12088.6
	Actn4	Alpha-actinin-4	P57780	P57780	104.98	31	268780000	43.658	0	13	13	7	18	18	11.1				21795.4	21700.3	21942.7	23061	22620.5	23359.9	20818.5	23720.7	23374.1	21275.4	22414.3	22907.8	27595.7	25898.5	24474.7	27317.6	18585.1	20288.9	20057.5	19779.1
	Eef2	Elongation factor 2	P58252	P58252	95.313	54	1673800000	65.425	0	17	17	16	24.6	24.6	23.4				86873	81310.3	76909.5	77195.3	77151.8	76684.5	75077.9	78343.8	86355	72802.4	79448.7	76986.8	74705.3	74129.3	73348.8	78624.7	63066.9	69110.1	72760.9	73492.1
	Opa1	Dynamin-like 120 kDa protein, mitochondrial;Dynamin-like 120 kDa protein, form S1	P58281	P58281	111.34	70	1160000000	126.62	0	21	21	21	27.2	27.2	27.2				75905.7	76912.7	79937.7	77765.6	82173.6	81300.8	82043.1	83907.5	81856.1	84677	85574.6	85151.4	87973.8	84350	84785	82329.3	83873.1	84389.9	81020.2	80898.2
	Uchl3;Uchl4	Ubiquitin carboxyl-terminal hydrolase isozyme L3;Ubiquitin carboxyl-terminal hydrolase isozyme L4	Q9JKB1;P58321	Q9JKB1;P58321	26.151	2	120940000	6.9663	0	1	1	1	8.7	8.7	8.7				3684.37	3976.05	4178.55	2810.16	4240.06	3567.65	4999.12	3112.1	2821.18	3393.27	4020.26	3459.46	3857.22	3463.16	4545.65	2711.8	4098.91	4258.99	2936.15	4587.63
	Ppp2r4	Serine/threonine-protein phosphatase 2A activator	P58389	P58389	36.71	12	118960000	18.706	0	6	6	6	24.1	24.1	24.1				12816.6	14096	13764.5	13012.9	12328.9	12916.2	12563.7	13821.6	15908.7	14120.7	14415.9	14352.8	13415	13786.7	13647.7	14137.8	12516.1	13825.9	13328.1	12685.8
	Tpm1	Tropomyosin alpha-1 chain	P58771	P58771	32.68	3	605110000	1.8248	0.0030644	6	2	2	17.6	6.3	6.3				9918.38	10584.2	10656.6	11116	11049.1	10378.2	10493.1	9963.41	9454.06	10456.9	8843.97	10127.2	10637.8	9711.84	11355.3	10493	9314.69	9844.96	9237.86	9063.72
	Eif5	Eukaryotic translation initiation factor 5	P59325	P59325	48.968	9	122670000	27.933	0	5	5	5	17.5	17.5	17.5				11542.5	10588.7	10039	9113.16	10649.9	9964.83	11268.3	10026.1	13795.1	11413.7	10648.1	10437.7	11365.4	10707.5	9782.96	10663.9	7052.55	9156.59	12627.3	11630.1
	Fxyd7	FXYD domain-containing ion transport regulator 7	P59648	P59648	8.4867	3	151390000	1.8194	0.0030612	1	1	1	16.2	16.2	16.2				6388.57	6614.09	6116.43	5461.81	6019.93	6136.72	6471.97	5924.44	5622.21	5343.94	6526.18	5657.97	6370.84	6409.84	5489.32	5900.3	7027.87	5661.21	7363.94	6682.87
	Anks1a;Anks1b	Ankyrin repeat and SAM domain-containing protein 1A;Ankyrin repeat and sterile alpha motif domain-containing protein 1B	P59672;Q8BIZ1	P59672;Q8BIZ1	125.24	3	150090000	6.0527	0	1	1	1	1	1	1				5852.19	6045.25	6311.03	5473.96	5296.46	5494.51	4509.02	6456.46	6097.42	5205.3	6229.09	5513.3	7983.22	7244	7125.99	8813.37	4556.55	5570.02	4494.8	4417.9
	Arpc4	Actin-related protein 2/3 complex subunit 4	P59999	P59999	19.667	14	517900000	14.099	0	6	6	5	33.9	33.9	26.8				21445.8	19697	20607.3	20803.2	21282.7	20957.2	21385.8	21480	20112.6	20733.2	21958.4	21193.5	23514.9	23184.2	21888.9	22595.3	22557	23823	23681	21714.2
	Ruvbl1	RuvB-like 1	P60122	P60122	50.213	6	39300000	24.823	0	3	3	3	9.9	9.9	9.9				10822.9	10076.5	8751.65	9849.27	9204.02	9033.65	8477.61	9583.94	10809.6	9836.58	10493	9671.94	10312.6	10387.4	9279.22	9731.23	6656.82	8260.6	10382.9	9179.96
	Plp1	Myelin proteolipid protein	P60202	P60202	30.077	171	30308000000	121.23	0	9	9	9	31.8	31.8	31.8				531797	514028	520188	520494	527846	522544	514425	534198	458131	466921	464088	474235	454832	468186	452674	475061	477204	485402	472981	478547
	Pcbp1	Poly(rC)-binding protein 1	P60335	P60335	37.497	18	194050000	24.143	0	6	3	3	21.9	11	11				27501.2	24624.1	24745.9	27276.5	25545.3	25269.4	24606.5	26129.6	26123.4	25321.8	26793.3	26408.1	27409.9	26237.5	25866	27782	22894.1	24067.8	23070.5	22315.9
	Ppfia3	Liprin-alpha-3	P60469	P60469	133.42	9	117700000	31.161	0	4	4	4	4	4	4				10762.3	9835.3	9984.09	10043.6	8879.86	9782.27	9326.6	10260.8	12021.2	9715.91	10832.5	9355.26	10367.2	10825.8	10267.8	11206.9	7975.76	8790.78	8794.39	8884.36
	Pdxp	Pyridoxal phosphate phosphatase	P60487	P60487	31.512	30	367550000	70.34	0	9	9	9	44.5	44.5	44.5				15757.3	13735.5	13793.3	14957.5	13180.4	13036.1	12645.4	15002.9	15794.3	13819.4	15759.1	13786.3	14331.3	14284.9	14039.2	14547.2	13671	11932.4	12604.6	12407.1
	Gabarapl2	Gamma-aminobutyric acid receptor-associated protein-like 2	P60521	P60521	13.667	2	24319000	2.045	0.0031696	2	2	2	22.2	22.2	22.2				2619.9	3135.36	2801.42	2819.91	2510.4	2500.93	2884.89	2777.82	4972.7	3004.87	2688.81	3243.81	2852.08	2371.95	2957.42	2926.61	2953.1	2639.97	3328.93	3131.65
	Actb	Actin, cytoplasmic 1;Actin, cytoplasmic 1, N-terminally processed	P60710	P60710	41.736	844	61709000000	323.31	0	21	21	1	62.1	62.1	4.5				1335280	1350500	1352400	1352740	1363160	1365630	1398150	1308720	1304680	1331620	1320790	1307150	1385410	1400980	1387790	1361200	1503160	1442590	1503090	1490970
	Nrgn	Neurogranin;NEUG(55-78)	P60761	P60761	7.4963	11	873890000	11.962	0	3	3	3	73.1	73.1	73.1				14852.1	16681.8	15307.6	16352.8	13236.1	12889.4	13013.8	16843.9	13220.3	13464.6	16800.8	14908.7	18766.1	17592.5	16445.7	17232.9	18165.9	16343.3	14242.3	14063.4
	Cdc42	Cell division control protein 42 homolog	P60766	P60766	21.258	18	1408600000	11.486	0	6	5	5	35.6	29.8	29.8				30635.9	32363.4	29478.9	30245.9	31790.2	31293.8	35630.4	27636.4	25166.6	30037.8	27751.4	28203.4	30193	30206.3	29743.5	28192.1	37265.8	33845.1	37675.7	38240.5
	Ensa	Alpha-endosulfine	P60840	P60840	13.335	4	82793000	10.234	0	2	2	1	16.5	16.5	7.4				10786.2	11067.7	11737	10528.9	10978.3	9788.12	11195.7	10759.9	8458.52	10006.7	9977.18	10778.7	11121	11885.7	11233.6	11035.5	14442.6	12094.2	11698	11684.4
	Eif4a1	Eukaryotic initiation factor 4A-I	P60843	P60843	46.153	7	72695000	7.2196	0	8	3	3	26.6	11.6	11.6				3545.58	3768.05	3370.68	3540.36	3482.79	3841.12	3490.52	3857.81	3587.42	3738.63	4252.66	4057.41	3644.05	3605.49	3641.99	3713.59	3532.75	3709.61	3246.61	3283.88
	Rps20	40S ribosomal protein S20	P60867	P60867	13.373	15	538350000	5.7235	0	3	3	3	26.9	26.9	26.9				19395	20175.9	18793.8	18211	19873.8	19253.8	19875.7	19907	19759.6	19501.7	18273.8	20056.1	21035.6	19607.1	19865.4	19981.2	15249.3	17903.6	17775.2	19016.2
	Snap25	Synaptosomal-associated protein 25	P60879	P60879;O09044	23.315	130	4970400000	323.31	0	13	13	13	60.7	60.7	60.7				233519	244636	239857	233699	238108	233273	240866	232724	212733	224078	232277	232296	225250	228104	232971	231576	281249	249593	250703	243572
	Dnajc5	DnaJ homolog subfamily C member 5	P60904	P60904	22.101	35	739010000	50.014	0	5	5	5	44.9	44.9	44.9				50666.4	50950.9	49136.6	50074.5	48475.2	45278.4	46717.8	46526.3	41215.9	47418.1	47530.8	46227.7	44144.1	43416.5	44973	45797	46785.6	47732.2	44851.2	44248.4
	Rab5b	Ras-related protein Rab-5B	P61021	P61021	23.707	4	115980000	20.802	0	5	2	2	29.3	14.4	14.4				4129.2	4327.86	4307.07	4317.2	3755.38	3695.09	3296.39	4597.72	4679.33	4592.54	4010.05	4644.26	3903.77	3434.73	4003.54	4704.4	4024.77	3613.12	3274.19	3000.98
	Chp1	Calcineurin B homologous protein 1	P61022	P61022	22.432	4	33234000	4.8256	0	3	3	3	20.5	20.5	20.5				1116.52	1012.31	1191.01	1052.28	1185.19	865.543	1416.92	588.649	1116.23	939.657	1028.1	1058.77	1092.2	892.964	927.486	730.982	1093.16	1060.07	1264.24	1115.4
	Rab10	Ras-related protein Rab-10	P61027	P61027	22.541	24	1140100000	20.437	0	5	4	3	24	18.5	15				17275.4	16500.3	17216	16146.2	16946.7	15848.3	18231.7	16761.7	16778.7	17419.5	16240.4	16433.8	16667.6	16432.3	16617.7	16411.5	17957.3	17265.3	17630.2	17402.4
	Rab8b	Ras-related protein Rab-8B	P61028	P61028	23.603	3	45134000	4.9491	0	4	2	2	21.7	12.6	12.6				1278.96	1193.6	1285.79	1151.73	1222.73	1424.63	1415.39	1745.44	1665.25	1215.5	1251.62	1022.46	1632.22	1576.3	1296.42	1279.96	1311.3	1027.65	1575.03	1524.29
	Ube2d2;Ube2d3;Ube2d2b	Ubiquitin-conjugating enzyme E2 D2;Ubiquitin-conjugating enzyme E2 D3;Ubiquitin-conjugating enzyme E2 D2B	P62838;P61079;Q6ZWY6	P62838;P61079;Q6ZWY6	16.735	12	37258000	6.8653	0	2	2	2	23.8	23.8	23.8				3623.5	4846.01	4683.88	3304.42	4942.13	4813.75	4926.95	4628.43	3978.33	4690.69	4018.55	4266.49	4501.3	4787.33	4918.85	4979.04	5870.27	5510.71	5943.86	5893.55
	Ube2m	NEDD8-conjugating enzyme Ubc12	P61082	P61082	20.9	10	617100000	7.4946	0	3	3	3	17.5	17.5	17.5				26644.9	24534.6	25630	27018.7	25812.5	26719.7	26264.4	21236	25640.3	24796.3	21989.2	24291	26989.7	25493.1	27237.9	25320.7	20035.4	25790.3	27212.6	26256.4
	Ube2k	Ubiquitin-conjugating enzyme E2 K	P61087	P61087	22.406	9	91867000	10.537	0	3	3	3	19	19	19				11589	10216.6	9869.42	9567.36	8855.43	7692.42	8330.16	9717.7	14731	8881.06	10591.5	10066.3	9434.58	9165.9	9197.1	10063.2	5129.79	7060.32	7673.8	7679.55
	Ube2n	Ubiquitin-conjugating enzyme E2 N	P61089	P61089;Q9CQ37	17.138	23	863210000	65.646	0	6	6	6	46.7	46.7	46.7				42737.8	42102.9	41537.9	45334.4	42425.9	41620.6	41509.1	40692.4	36693.3	40747.7	38822.2	41414.9	41305.1	41956.2	41004.4	39416.1	43591.3	43123.9	43674	42899.3
	Fgf1	Fibroblast growth factor 1	P61148	P61148	17.417	4	135160000	2.7601	0.00057405	2	2	2	14.8	14.8	14.8				8000.18	7423.97	7595.65	7905.49	7661.34	7635.45	7347.42	8341.66	8282.94	6907.42	7830.71	8004.33	6758.71	7335.1	7373.4	7682.95	7087.55	7304.83	6404.8	5911.08
	Actr2	Actin-related protein 2	P61161	P61161	44.76	14	154100000	17.698	0	6	6	6	20.1	20.1	20.1				14149.2	13494.3	13617.2	12816.6	12244.9	13173.8	13402.4	13077.7	17126.3	13913.1	12801.5	13299.1	13643.6	14237.2	14124	14291.2	10631.1	11811	13260.9	13733.9
	Actr1a	Alpha-centractin	P61164	P61164	42.613	27	407830000	26.22	0	7	7	5	28.5	28.5	19.9				38410.3	40302.2	39432.1	38789.8	40121.6	37664.1	38910.4	38991.4	35908	37256.4	36406.4	37103.7	38141.3	37103.3	39165	38676	36162.7	39308.8	35792.4	37111.6
	Cops2	COP9 signalosome complex subunit 2	P61202	P61202	51.596	7	176680000	7.2407	0	4	4	4	9.5	9.5	9.5				6742.85	7952.67	6558.8	6874.88	6374.19	6027.59	6522.26	7159.94	6101.07	6585.75	6344.1	7097.7	6787.76	6598.23	6883.89	7153.17	6238.35	6106.75	5397.35	5523.11
	Arf1;Arf3;Arf2	ADP-ribosylation factor 1;ADP-ribosylation factor 3;ADP-ribosylation factor 2	P84078;P61205;Q8BSL7	P84078;P61205;Q8BSL7	20.697	33	652990000	72.711	0	7	7	4	40.9	40.9	24.3				47369.2	51424.1	48963.1	49644.3	51832.7	52164.2	57616.6	45170.4	39963	46831.6	43303.6	42591.1	51985.2	52306.9	53239.9	48211.4	69254.4	58927.2	67538.1	65779.9
	Rap2b;Rap2c	Ras-related protein Rap-2b;Ras-related protein Rap-2c	P61226;Q8BU31	P61226;Q8BU31	20.504	19	255520000	42.709	0	6	6	3	45.4	45.4	19.7				22490	23098.6	21715.4	21711.6	20331.8	19835.9	20109.8	20354.8	20545.4	21037.8	21928.2	21733.4	22369	20829.8	20673	21976.9	18982.2	19297.3	19481.2	19133.3
	Stx1b	Syntaxin-1B	P61264	P61264	33.244	162	4863400000	323.31	0	18	18	16	58	58	52.4				215844	219442	223623	220482	227762	225709	236370	214995	197070	223046	204233	214526	226021	225547	227030	212672	261353	249029	258998	257895
	Fgf12;Fgf14	Fibroblast growth factor 12;Fibroblast growth factor 14	P61329;P70379	P61329;P70379	27.399	2	44356000	1.4128	0.0086663	1	1	1	3.3	3.3	3.3				5246.19	3733.7	4950.73	4841.97	4124.15	4327.23	4363.96	4484.21	4995.24	4885.09	4549.91	4238.03	4237.67	4526.66	4526.3	3921.15	4211.14	4548.74	4587.38	4372.17
	Pcbd1	Pterin-4-alpha-carbinolamine dehydratase	P61458	P61458	11.985	4	127810000	2.3516	0.0016438	3	3	2	31.7	31.7	25				6758.08	7846.5	6140.23	5957.87	4631.67	4664.88	5431.44	5398.47	5290.57	5481.33	5705.53	5569.46	4837.9	5077.3	5459.62	5886.22	5615.51	5715.93	5239.05	5131.75
	Arf4	ADP-ribosylation factor 4	P61750	P61750	20.396	3	16642000	2.9496	0	3	1	1	21.1	10	10				612.147	482.562	644.023	561.123	861.859	684.943	588.199	673.108	329.925	430.505	725.232	829.194	1059.83	674.47	790.216	596.192	733.128	909.092	736.995	634.18
	Vbp1	Prefoldin subunit 3	P61759	P61759	22.435	7	65050000	21.823	0	4	4	4	26	26	26				5441.36	6214.58	5445.41	5388.7	5378.48	6023.2	5851.84	5619.11	4941.43	4922.75	5785.08	4958.86	5362.45	5389.89	5094.08	5007.2	5935.41	5803.29	6306.47	5956.09
	Abat	4-aminobutyrate aminotransferase, mitochondrial	P61922	P61922	56.451	132	3845400000	270.8	0	21	21	21	53.4	53.4	53.4				254562	255444	257477	251704	262191	261081	257540	262350	268647	254468	258039	253480	246092	247701	248486	251901	242146	243829	248187	246997
	Copz1	Coatomer subunit zeta-1	P61924	P61924	20.198	3	22784000	11.378	0	3	3	3	24.9	24.9	24.9				3109.32	2897.85	2548.1	2362.55	2207.86	2905.98	2310.65	3452	3252.02	2647.14	3593.89	2951.75	2725.97	3244.03	2945.27	2869.25	2140.29	1732.13	1930.83	1898.32
	Sumo2;Sumo3	Small ubiquitin-related modifier 2;Small ubiquitin-related modifier 3	P61957;Q9Z172	P61957;Q9Z172	10.871	7	180670000	4.985	0	1	1	1	12.6	12.6	12.6				14045.7	13795.6	14140	14601.7	13326.9	14885.2	14679.2	13159.8	13217.9	15411.8	14332.1	12530.2	14418.6	15243.3	14862.6	13899.6	16364.9	15167.4	15884.9	17787.2
	Ufm1	Ubiquitin-fold modifier 1	P61961	P61961	9.1175	3	93178	7.5198	0	1	1	1	17.6	17.6	17.6				1328.55	1314.05	952.439	1239.65	1058.86	1086.27	1381.18	1370.96	1444.99	1059.32	897.98	838.636	1272.54	1009.77	1404.51	1261.93	1044.29	1197.41	1288.77	1180
	Dcaf7	DDB1- and CUL4-associated factor 7	P61963	P61963	38.926	2	11289000	2.3434	0.0016411	1	1	1	4.4	4.4	4.4				1819.99	1447.55	1719.09	1169.65	1296.76	1163.38	964.793	1519.53	1538.14	1598.19	1436.83	1572.3	1582.53	1255.44	1511.98	1622.08	883.837	839.566	974.816	934.303
	Ap1s1	AP-1 complex subunit sigma-1A	P61967	P61967	18.733	3	38211000	5.5101	0	1	1	1	10.1	10.1	10.1				2079.62	2217.07	1702.95	2537.8	1667.45	1798.93	1488.69	2100.76	2640.51	2248.26	2435.38	2683.28	2572.82	2596.22	2400.36	2647.62	1368.95	1655.49	1475.66	1372.81
	Nutf2	Nuclear transport factor 2	P61971	P61971	14.478	5	63830000	3.5145	0	2	2	2	18.9	18.9	18.9				6383.26	5822.46	5648.08	5721.4	5227.59	5763.42	5916.86	5181.66	7136.19	5398.46	5482.91	5689.63	5941.01	5008.95	5895.77	5539.64	5800.23	5401.12	6808.45	5998.32
	Hnrnpk	Heterogeneous nuclear ribonucleoprotein K	P61979	P61979	50.976	39	1469600000	186.11	0	11	11	11	27.9	27.9	27.9				58844.9	58341.2	55283.5	56138.1	56240	56007.6	53048.3	58964.7	59718.3	56331.9	61168.6	59293.9	57016.4	61297.2	57500.4	59538.2	51102.2	51314.5	53508.6	51769.9
	Ywhag	14-3-3 protein gamma;14-3-3 protein gamma, N-terminally processed	P61982	P61982	28.302	77	9213100000	277.14	0	15	13	11	67.2	59.9	52.2				227586	234227	227993	233475	231761	229670	230159	229666	201792	225448	221249	227738	233925	226947	229646	232950	264055	231630	241397	232768
	Rras2	Ras-related protein R-Ras2	P62071	P62071;P10833	23.399	14	432720000	36.101	0	6	6	6	33.3	33.3	33.3				26566.8	26069.9	23365.2	22972.8	19730.6	22960.6	21309.5	23611.5	30500.9	27864.5	24008.5	24550.9	26230.9	28149.9	23234.9	22931.6	4620.06	14235.4	20124.2	20820.5
	Timm10	Mitochondrial import inner membrane translocase subunit Tim10	P62073	P62073	10.333	6	651110000	14.647	0	6	6	6	61.1	61.1	61.1				13958.3	14218.7	14020.1	13735.3	13554.5	13454.4	13676.6	14297.6	18872.9	14076	14605.6	14184.6	15111.2	14255.7	14099.9	14382.6	10636.5	11539	13189.9	13484.9
	Timm13	Mitochondrial import inner membrane translocase subunit Tim13	P62075	P62075	10.458	15	92065000	114.59	0	3	3	3	43.2	43.2	43.2				12036.3	11108	12805.1	12539.8	12270.4	12135.4	9079.7	13805.3	15400.2	12573.8	15352.5	13731.4	12674.4	13662	11955.6	13551.1	7641.82	8260.96	7644.35	7298.5
	Rps7	40S ribosomal protein S7	P62082	P62082	22.127	6	205120000	4.3274	0	4	4	4	18.6	18.6	18.6				8693.2	8917.24	9172.88	10052.2	9956.1	9865.74	10131.4	9695.83	9376.55	9594.45	8667.46	9969.44	9452.12	10000.4	9693.69	10060.3	11731.5	9516.53	10278.6	9382.07
	Ppp1cb;Ppp1ca	Serine/threonine-protein phosphatase PP1-beta catalytic subunit;Serine/threonine-protein phosphatase PP1-alpha catalytic subunit	P62141;P62137	P62141;P62137	37.186	48	302080000	65.781	0	10	10	3	40.4	40.4	11.3				35722	35613.9	34470.3	34749.4	36425.4	35739.5	38072.3	35580.7	38308.6	35394	33609.6	35280.1	37878.2	37945	37050.6	36074	34322.6	34325.4	37600.6	39187.2
	Psmc1	26S protease regulatory subunit 4	P62192	P62192	49.184	19	170030000	73.066	0	6	6	6	19.1	19.1	19.1				13601.7	13400.8	12552.3	13127	13582.7	12571.4	12302.1	13569	13350.6	12519.9	13715.3	12805.4	13807.5	12634.1	13956.3	12747	10781.3	12367	12299.2	11543.3
	Psmc5	26S protease regulatory subunit 8	P62196	P62196	45.626	15	242760000	29.521	0	6	6	6	16.5	16.5	16.5				32093.4	28861.5	30180.1	30074.6	29422.9	28667.1	26959.7	31645.7	38711.9	31342.4	33689.1	30613	31095.3	32136.8	30474.9	31350.2	18312	23107.4	24470.5	24293
	Rps8	40S ribosomal protein S8	P62242	P62242	24.205	13	192970000	16.678	0	4	4	4	22.1	22.1	22.1				10099	9369.84	9164.41	8502.47	12164.6	10482.5	11126.4	10900.7	8182.33	8869.4	8870.27	10930.6	11082.1	9731.7	9908.83	10658.4	10221.5	11781	11088.6	10833.4
	Rps15a	40S ribosomal protein S15a	P62245	P62245	14.839	4	148920000	1.5831	0.0054214	2	2	2	12.3	12.3	12.3				3278.67	3769.35	4400.29	4383.18	5017.59	5387.76	4816.92	4496.2	2903.91	4086.18	4220.03	3982.47	4785.93	4468.4	4544.12	4370.45	6509.85	5525.68	5278.1	5241.58
	Ywhae	14-3-3 protein epsilon	P62259	P62259	29.174	190	4927100000	242.84	0	22	22	20	74.9	74.9	67.8				401595	387256	391542	382761	359821	365564	358612	382146	390184	364905	382352	380127	386336	379573	378290	383341	360426	362106	357315	361282
	Rps14	40S ribosomal protein S14	P62264	P62264	16.273	8	149300000	12.847	0	3	3	3	29.1	29.1	29.1				7687.48	7657.97	7463.96	7567.29	6883.46	8582.76	7552.62	7542.48	7787.12	6639.07	7978.27	7203.28	7276.51	7336.65	7510.95	7062.93	7941.7	7005.84	7430.67	7486.11
	Rps23	40S ribosomal protein S23	P62267	P62267	15.807	5	241840000	2.7447	0.00057372	2	2	2	13.3	13.3	13.3				20348.3	20255.8	21125.4	20349.9	19836.8	19887.6	18673.3	20959.4	23466.4	20956.9	21344.1	20591.4	20879.1	21745.9	20505.1	21988.8	14612	18689	16957.3	18183.2
	Rps18	40S ribosomal protein S18	P62270	P62270	17.718	5	298360000	2.0791	0.0031763	2	2	2	13.2	13.2	13.2				7795.82	6975.97	6858.89	6915.74	7088.54	7638.6	7294.7	8210.54	8620.35	7424.87	7838.85	7507.31	7554.37	7517.19	7043.79	8182.12	6028.11	6524.33	6700.04	6616.18
	Rps11	40S ribosomal protein S11	P62281	P62281	18.431	12	234500000	14.104	0	5	5	5	32.9	32.9	32.9				16211.4	18335.6	16530.2	17310	18569.3	18624.2	17902	17859.8	15159.9	16170	17039.8	16651.3	17607.6	18923.6	17637	17872.7	16498.4	17871.6	17249.1	17919.8
	Rps13	40S ribosomal protein S13	P62301	P62301	17.222	12	102700000	7.1729	0	4	4	4	30.5	30.5	30.5				5470.39	5500.5	5062.5	4547.71	6020.51	6060.6	5185.88	5892.19	4933.27	5949.51	5757.19	5869.64	5605.48	5979.65	5712.63	6738.18	4450.45	4876.31	5131.03	4949.71
	Snrpf	Small nuclear ribonucleoprotein F	P62307	P62307	9.7251	5	130380000	17.65	0	1	1	1	15.1	15.1	15.1				7970.13	6505.03	7265.8	6401.66	5992.98	6034.32	5604.26	7893.44	11314.1	7699.94	8476.99	7522.57	7345.61	6712.66	6292.08	7186.12	2212.23	4291.58	4570.82	4864.81
	Lsm3	U6 snRNA-associated Sm-like protein LSm3	P62311	P62311	11.845	3	17914000	1.9077	0.0031056	1	1	1	11.8	11.8	11.8				2254.95	2166.09	2168.54	1689.4	1378.37	1659.61	1767.47	2069.51	2949.76	1561.54	1646.42	1877.02	1498.89	2061.56	1631.82	2019.08	1010.91	1227.05	1538.91	1360.57
	Snrpd2	Small nuclear ribonucleoprotein Sm D2	P62317	P62317	13.527	4	18140000	9.1828	0	2	2	2	24.6	24.6	24.6				2412.24	2369.94	3025.41	2344.36	2430.48	2318.03	2665.1	2658.36	2769.08	2308.17	2577.64	2674.21	3033.68	3208.66	2706.37	2286.49	2711.05	2903.05	2820.03	2706.42
	Snrpd3	Small nuclear ribonucleoprotein Sm D3	P62320	P62320	13.916	2	36944000	1.9511	0.0031364	1	1	1	7.9	7.9	7.9				1868.75	1506.7	1514.94	1392.35	1681.16	1494.69	1704.03	1597.04	1528.32	1387.63	1038.94	1617.21	1585.26	1581.87	1606.72	1607.05	1629.82	1496.91	1818.46	1864.38
	Psmc6	26S protease regulatory subunit 10B	P62334	P62334	44.172	21	242280000	16.843	0	7	7	7	20.6	20.6	20.6				21180.3	19956.7	21742.4	19144.3	19529.1	22106.4	20156.9	20906.5	24682.6	19772.4	20880.3	20432.7	22684.4	21009.8	20820.1	21441.3	15430.6	18601.7	19406.7	20022.7
	Kcnab2	Voltage-gated potassium channel subunit beta-2	P62482	P62482;P63143	41.021	10	181940000	12.476	0	6	6	6	20.2	20.2	20.2				14057.6	13492.3	13424.1	14133.7	14567.4	14269.3	14274.6	14436	17143	13917.4	14061.1	13094.1	11502	13661	13484.2	13296.3	11187.2	13029.4	13522.2	13100.4
	Dynlrb1	Dynein light chain roadblock-type 1	P62627	P62627	10.99	11	244050000	11.894	0	4	4	4	43.8	43.8	43.8				11423.1	9755.38	10986.7	9732.45	10005.9	10370.4	10016.1	11672.2	12261.5	10028.5	10242.2	10256	10582.3	10674.3	9920	9813.22	7784.98	7425.47	9102.29	8570.83
	Eef1a2	Elongation factor 1-alpha 2	P62631	P62631	50.454	61	5117400000	26.018	0	14	14	7	35	35	21				144329	149255	151322	150273	150928	150465	157729	140690	129253	146035	139424	141872	143682	145827	148958	138974	178983	160163	167669	162008
	Rps4x	40S ribosomal protein S4, X isoform	P62702	P62702	29.597	6	194730000	3.203	0	3	3	3	10.6	10.6	10.6				8459.87	6755.73	7309.21	7444.64	7003.44	7379.01	7016.1	8190.93	13228.7	8155.39	8002.96	8021.65	8351.02	8371.73	7532.39	8136.23	2472.65	4063.4	6566.76	6020.04
	Ppp2cb	Serine/threonine-protein phosphatase 2A catalytic subunit beta isoform	P62715	P62715;P97470	35.575	3	10892000	10.293	0	7	1	1	33.7	4.2	4.2				1391.39	1549.37	1427.88	1574.29	1502.99	1249.63	1858.79	1251.94	1212.03	1919.47	947.069	1400.6	1642.09	1586.81	1436.46	1706.04	1516.37	1582.29	1763.01	1786.35
	Rpl18a	60S ribosomal protein L18a	P62717	P62717	20.732	5	139110000	26.627	0	2	2	2	11.9	11.9	11.9				9613.09	9793.84	9120.17	10187.9	11929.4	10637.3	10916.6	10814.3	9298.02	9468.35	9917.03	9502.35	11073.8	9379.23	10413.9	10016.5	10760.1	10774.9	11243.3	10595.8
	Rhob	Rho-related GTP-binding protein RhoB	P62746	P62746	22.123	27	658970000	76.904	0	6	6	5	32.1	32.1	23.5				47209.2	50403.1	47136.9	49241.2	50830.5	47792.6	48948.6	48417.7	42455.7	47663.4	46200.3	46407.2	45123.4	47827.2	48206	47744.5	51452.1	47449.8	48075.7	47829
	Hpcal1	Hippocalcin-like protein 1	P62748	P62748	22.338	3	18782000	1.5077	0.006323	5	1	1	27.5	4.1	4.1				1066.38	917.074	1528	1342.06	1543.13	1270.7	1299.43	1132.98	1389.47	1130.95	898.91	1347.24	1491.4	1364.53	1333.43	1083.64	1434.15	1241.22	1507.9	1375.4
	Rpl23a	60S ribosomal protein L23a	P62751	P62751	17.695	11	182650000	3.8117	0	3	3	3	14.1	14.1	14.1				15715.7	13764.6	15103.8	14870.4	16614.1	17390.2	16762.7	16998.8	18389.2	16106.4	14916.4	15570.8	17054.6	17327.9	16822.4	16965.6	11663.5	14139.4	14846.1	15308.5
	Rps6	40S ribosomal protein S6	P62754	P62754	28.68	8	389830000	14.615	0	5	5	5	21.7	21.7	21.7				12599.1	11825.8	11814.2	12694.1	13776.7	13119.3	13155.8	14084.9	14622.1	12350.6	13513.6	13300.3	13277.1	13647.6	12499.8	12644.1	11271.7	11732.8	12651.1	11864.9
	Vsnl1	Visinin-like protein 1	P62761	P62761	22.142	70	3094200000	94.424	0	11	11	10	61.8	61.8	57.1				153994	168526	161633	160235	168178	165779	176978	153796	134244	162608	148282	156456	165959	160980	169835	158531	202025	180401	190721	186224
	Mtpn	Myotrophin	P62774	P62774	12.861	11	292380000	18.891	0	3	3	2	30.5	30.5	22				29327.7	27508.2	30941.8	28018.6	24753.7	25403.3	19357.3	29083.8	30467.6	26604.5	28738.1	31727.6	27870.6	29542	28459.5	31466.6	18411.5	21377.3	16259.6	17213.9
	Hist1h4a	Histone H4	P62806	P62806	11.367	52	7480500000	45.336	0	7	7	7	51.5	51.5	51.5				116674	119489	119732	118686	125981	121257	133118	114278	105522	121422	110558	111211	110779	114659	112749	108760	150717	130226	147816	139819
	Gabra1	Gamma-aminobutyric acid receptor subunit alpha-1	P62812	P62812	51.753	2	68203000	1.5541	0.0058795	1	1	1	2.2	2.2	2.2				5958.64	5365.45	5745.64	6409.33	6337.76	5670.76	5378.45	6936.01	7611.06	5832.5	6968.75	7409.42	6160.02	5951.59	5411.07	5967.58	3901.47	4535.77	3655.8	3442.98
	Atp6v1b2	V-type proton ATPase subunit B, brain isoform	P62814	P62814	56.55	233	3251700000	241.09	0	18	18	18	46.6	46.6	46.6				168919	167404	169969	168482	163529	165168	159399	171216	174071	170108	168464	172146	173516	174063	175749	179228	163316	162719	158269	159889
	Rab1A	Ras-related protein Rab-1A	P62821	P62821	22.677	41	1558300000	52.412	0	8	8	5	37.1	37.1	23.9				115113	114100	114281	112777	117087	114704	116746	113580	101717	111807	111701	108594	116994	117156	114828	114392	114151	115188	115790	115330
	Rab3c	Ras-related protein Rab-3C	P62823	P62823	25.872	12	272920000	21.814	0	4	3	2	20.3	16.7	13.2				21951.5	22162.3	24292.9	24207.2	23194.4	25793.3	25190.3	22903.4	18136.3	22113.6	22805.5	23076.7	25752.2	27699.1	25549.6	25378	32079.5	28924.8	27346.9	27056.5
	Ran;Rasl2-9	GTP-binding nuclear protein Ran;GTP-binding nuclear protein Ran, testis-specific isoform	P62827;Q61820	P62827;Q61820	24.423	31	633160000	31.465	0	7	7	7	32.9	32.9	32.9				74719.9	76737.5	75984.4	75897.4	68510.7	72870.8	66147.2	76528.2	76325.3	71191.1	76741	74563.5	72850.5	72522.6	72706.2	73758.9	66207.7	65225.1	62703	62131.5
	Rpl23	60S ribosomal protein L23	P62830	P62830	14.865	5	327630000	3.5537	0	2	2	2	17.9	17.9	17.9				20477.7	20175.9	19290.2	18710.3	20366.7	19832.4	18065.8	21984.8	21152.4	20840.6	20796.8	20953.2	20987.9	19971.5	20867.9	21576.5	14143.9	16392	15439.1	16656.5
	Rap1a	Ras-related protein Rap-1A	P62835	P62835	20.987	18	529170000	10.283	0	5	5	2	28.3	28.3	15.2				31627.7	32926.7	31602.7	32963.4	32339	32777.4	34115.5	30183.5	30386.6	32495.9	29698.6	31166.9	30480.8	32272.4	31673.2	30495.8	34233.1	32336.9	34166	35810.9
	Rps25	40S ribosomal protein S25	P62852	P62852	13.742	8	484330000	9.847	0	4	4	4	31.2	31.2	31.2				18974.4	17687.2	17920.9	18472.3	18305.2	18740	16780.7	20275	22602.1	19047.8	22242.4	19173.2	20669.3	18753.5	18955.9	21007	13812.9	14697.6	14185.4	14277
	Rps26	40S ribosomal protein S26	P62855	P62855	13.015	2	83251000	4.9636	0	2	2	2	20.9	20.9	20.9				1426.05	1415.13	1432.11	1454.36	1310.59	1308.34	1443.69	1349.41	1926.07	1667.81	1917.41	1219.76	1628.82	1431.31	1435.53	1059.83	1405.67	1321.56	1765.01	1764.21
	Rps28	40S ribosomal protein S28	P62858	P62858	7.8409	2	96267000	8.4448	0	2	2	2	30.4	30.4	30.4				3280.29	3856.98	3648.56	3665	4105.46	4058.28	4189.04	4132.03	4699.83	3710.43	3727.39	3908.46	3687.79	4145.25	4028.81	4114.7	4429.61	3569.96	4155.6	3974.29
	Tceb2	Transcription elongation factor B polypeptide 2	P62869	P62869	13.17	8	161750000	7.7432	0	5	5	4	41.5	41.5	34.7				8324.68	9037.15	9041.97	9288.52	8126.82	8535.72	9100.98	8057.94	7389.99	8994.37	7325.67	8255.06	8080.34	8725.37	8380.21	7271.75	10610.9	9029.51	10440.6	9692.12
	Gnb1	Guanine nucleotide-binding protein G(I)/G(S)/G(T) subunit beta-1	P62874	P62874;Q61011	37.377	164	4430300000	298.39	0	14	14	9	48.8	48.8	29.7				237268	232331	233641	234475	215912	217218	217081	222637	239434	227940	233625	233798	237012	228618	232687	236904	224555	233830	225459	223811
	Rbx1	E3 ubiquitin-protein ligase RBX1;E3 ubiquitin-protein ligase RBX1, N-terminally processed	P62878	P62878	12.274	3	26972000	25.192	0	1	1	1	16.7	16.7	16.7				2103.96	2121.54	1973.96	2088.9	1472.66	1685.29	1007.27	2373.47	1998.23	2014.77	2811.39	2008.45	2116.58	1879.71	1800.73	2114.35	1108.43	1274.85	602.326	995.168
	Gnb2	Guanine nucleotide-binding protein G(I)/G(S)/G(T) subunit beta-2	P62880	P62880;P29387	37.331	82	1584200000	235.37	0	13	8	8	48.8	29.7	29.7				98692.4	94403.5	98309.6	95046	94778.1	95432.2	97191.3	95270.5	102814	99537.1	93186.8	95555.1	96795.1	95421.6	96631.8	96782.8	89326.4	95896.5	97191	97931.4
	Gnb5	Guanine nucleotide-binding protein subunit beta-5	P62881	P62881	43.565	15	414680000	27.571	0	9	9	9	25.6	25.6	25.6				20113.4	17280.1	18754.2	18515.6	17628.7	18886.3	17604.9	18777.7	17591.1	19688.8	18304.7	19623.1	18013.1	17576.5	18443.5	18803.9	20479.1	19123.6	18823.8	18729.1
	Rpl30	60S ribosomal protein L30	P62889	P62889	12.784	7	140820000	4.7597	0	3	3	3	28.7	28.7	28.7				10374.9	9431.53	10995.4	9813.46	10527.1	11129	10773.7	10471.8	11253	10651.6	10743.5	9372.23	10471.3	11222.7	10465.4	10287.4	10022.3	9253.38	10239.5	11174.4
	Cycs	Cytochrome c, somatic	P62897	P62897	11.605	45	648290000	20.366	0	5	5	5	39	39	39				38845.1	41640.8	42260.9	44566.5	47777.6	49046.4	50418.3	45389.6	39891	51802.6	45707.9	47050.5	51047.3	49176	49706.6	47607.3	61333.6	52467.6	55775.9	54544.7
	Rpl31	60S ribosomal protein L31	P62900	P62900	14.463	3	171530000	1.3436	0.009981	2	2	2	13.6	13.6	13.6				2948.14	3006.32	3785.48	3621.08	3930.5	4110.78	3695.12	3481.37	3157.09	3366.85	3800.97	3359.54	4161.12	4256.78	3998.04	3617.03	3946.53	4137.94	3797.97	3865.48
	Rps3	40S ribosomal protein S3	P62908	P62908	26.674	26	743130000	41.04	0	10	10	10	44.9	44.9	44.9				48924.3	46481.7	50183.1	49632.9	50114	52533.4	46297.6	54945.8	49468.2	48049.1	50494.8	52485	49221.3	52401	49403.6	52210.6	45973	44743.4	40973.3	41282.9
	Rpl32	60S ribosomal protein L32	P62911	P62911	15.86	5	78337000	4.9491	0	2	2	2	17	17	17				12666.4	15644.4	13585.8	14254.9	16140.8	15701.7	16484.1	14835.8	13945.9	13890.7	14449.7	13500.7	16207.2	15274.2	15405	14581.9	16116.1	15807.1	16756.3	17540.3
	Rpl8	60S ribosomal protein L8	P62918	P62918	28.024	9	447620000	21.257	0	3	3	3	10.9	10.9	10.9				19521	21195.9	21098.2	20993	21943.8	23552.7	21790.7	22584.2	22352.1	20928.3	20579.9	21301.4	23229	24365.2	22437.7	23008.5	17082	21689.1	20780.2	21285
	Rps27a;Uba52;Ubb;Ubc	Ubiquitin-40S ribosomal protein S27a;Ubiquitin;40S ribosomal protein S27a;Ubiquitin-60S ribosomal protein L40;Ubiquitin;60S ribosomal protein L40;Polyubiquitin-B;Ubiquitin;Polyubiquitin-C;Ubiquitin;Ubiquitin-related 1;Ubiquitin-related 2	P62983;P62984;P0CG49;P0CG50	P62983;P62984;P0CG49;P0CG50	17.951	26	957470000	154.26	0	5	5	5	42.3	42.3	42.3				52534.1	53655.7	52394.3	51897.7	52990.7	52158.1	58001.9	46657.7	44930	50956.3	45449.8	48227.3	49222.4	50280.7	50123.5	45615.4	67376	54727.7	66382	64082.1
	Rac1	Ras-related C3 botulinum toxin substrate 1	P63001	P63001	21.45	35	969360000	17.747	0	7	6	2	34.9	29.2	14.6				89778.7	83797.6	84385.4	83640.6	79272.8	80791.3	76462.4	84882.8	90170.7	84538.7	88132.3	85910.5	82135.2	82759.8	82074.5	86616.2	68058	76504.8	72072.8	73630.2
	Pafah1b1	Platelet-activating factor acetylhydrolase IB subunit alpha	P63005	P63005	46.67	31	424410000	35.371	0	11	11	11	31.2	31.2	31.2				37774.6	35345.5	36692	35314.2	34343.5	35268	33369.1	34633	36174.3	33677.6	34778.8	35539.2	35376.9	34163.3	34666.8	35621	28514.6	33392.7	31411.7	32005.4
	Rab3a	Ras-related protein Rab-3A	P63011	P63011	24.97	95	1575000000	112.44	0	7	7	5	42.7	42.7	30.5				91061.5	95735.5	96023.5	98814.7	111610	104094	111268	96654.9	78285.8	99569.7	90336.2	97360.9	108746	107848	107009	104420	129004	114433	121863	116638
	Hspa8	Heat shock cognate 71 kDa protein	P63017	P63017	70.87	304	18690000000	323.31	0	34	34	23	60.2	60.2	41.2				601098	607013	595584	608829	613854	616332	644810	576644	559733	585575	557547	572220	604000	605366	606784	587760	690686	641452	698693	676238
	Vamp3	Vesicle-associated membrane protein 3	P63024	P63024	11.48	6	140640000	36.088	0	4	1	1	38.8	15.5	15.5				3360.84	2228.16	1996.34	2444.81	1960.68	1948.23	1651.06	2916.83	4824.91	2550.07	3658.79	2264.41	2204.86	1966.22	2166.16	2294.29	548.653	567.208	1463.78	1303.37
	Tpt1	Translationally-controlled tumor protein	P63028	P63028	19.462	14	252910000	14.299	0	4	4	4	27.3	27.3	27.3				19322.4	19348.7	19699.2	18721.6	20163.9	19542.3	20632.7	18576.3	15666.9	19836.3	18432.2	19034.6	18348.6	18576.9	19778.5	18756	22472.7	20958.5	20439.3	20166.7
	Dnaja1	DnaJ homolog subfamily A member 1	P63037	P63037	44.868	8	126760000	9.7064	0	4	4	4	15.1	15.1	15.1				8025.04	7027.99	7500.61	7963.13	8359.74	8976.64	7606.95	7511.27	9783.32	8066.79	7191.77	7720.79	8022.5	7497.13	8355.39	7945.1	5288.75	6204.51	7604.29	7853.09
	Hspd1	60 kDa heat shock protein, mitochondrial	P63038	P63038	60.955	187	4877900000	269.13	0	25	25	25	61.4	61.4	61.4				225839	227800	231920	229695	239512	241928	241168	232952	210944	223403	229834	227121	228486	227166	231813	227788	264324	246672	242569	241216
	Cplx1	Complexin-1	P63040	P63040	15.122	29	493750000	116.85	0	4	3	3	41	32.8	32.8				65436.1	65957.1	65177	65607.7	74210.7	71687.7	78544.5	67292.9	62528.6	68571.5	61383.8	64846.6	67883.7	65544.1	69750.8	67593.6	72430.4	74234.5	72040.9	76246.5
	Vamp2	Vesicle-associated membrane protein 2	P63044	P63044	12.691	42	1309200000	255.2	0	5	5	1	59.5	59.5	13.8				65184.4	67720.9	64296.9	63770.1	68050.6	63510.5	69513	64474.6	59903.7	59486.8	67564.6	60237.1	68744.9	67715.9	66765	65331.3	71208.8	70358.2	68841.2	71090.9
	Sult4a1	Sulfotransferase 4A1	P63046	P63046	33.053	5	127790000	27.838	0	3	3	3	12.7	12.7	12.7				5081.33	5340.26	4541.67	4937.18	4498.1	4962.58	4798.04	5617.09	7399.19	4332.21	5553.04	5015.69	4590.19	4732.93	4453	4943.89	2814.52	3832.37	3813.96	3910.13
	Pcp4	Purkinje cell protein 4	P63054	P63054	6.8073	38	736040000	74.577	0	3	3	3	43.5	43.5	43.5				62876	65063.2	61742.5	62174.2	55201	52615.9	58592.4	56707.6	60621.3	62015.2	61145.6	59211	68735.1	69868.7	66485.7	65663.7	51199.7	60525.8	57733.7	59265.6
	Eif4e	Eukaryotic translation initiation factor 4E	P63073	P63073	25.053	2	51428000	3.9296	0	1	1	1	5.1	5.1	5.1				2389.1	2129.27	1926.29	1927.26	1971.61	1999.83	1918.04	1918.83	1433.14	1861.1	2074.73	1997.73	1932.66	1565.52	1930.15	1688.6	1975.41	1957.56	1798.97	2034.59
	Mapk1	Mitogen-activated protein kinase 1	P63085	P63085	41.275	35	1111700000	22.418	0	11	11	8	34.6	34.6	24.6				60295.5	58158.1	61896.5	62086.6	56078.6	58039.9	50922.8	61398.4	61674.9	58027.9	63381.5	62800.7	63251.5	63483.4	61195	67075.9	50816	55180.9	47025.9	47223.3
	Gnas	Guanine nucleotide-binding protein G(s) subunit alpha isoforms short;Guanine nucleotide-binding protein G(s) subunit alpha isoforms XLas	P63094;Q6R0H7	P63094;Q6R0H7	45.663	16	306490000	12.974	0	7	7	7	22.1	22.1	22.1				18467.9	18499.8	18923.1	18485.4	17121.6	18695.8	18254.4	17788	18559.3	18206.7	19263.3	18051.9	18160.2	17753	17784.5	17572.1	19187.4	17724.6	18373.2	17880.3
	Ywhaz	14-3-3 protein zeta/delta	P63101	P63101	27.771	196	8631900000	306.79	0	17	15	12	66.9	59.6	52.2				267137	263332	269977	268488	267381	270403	285017	253507	248110	252624	246978	254571	294383	291488	286850	272398	295103	282962	298035	297101
	Gabrb2	Gamma-aminobutyric acid receptor subunit beta-2	P63137	P63137	59.196	2	73964000	9.2516	0	1	1	1	2.1	2.1	2.1				5674.94	5348.62	5402.84	5785.73	5538.74	5850.02	5020.5	6154.91	6977.89	6156.84	6006.74	6890.69	5815.91	6273.35	5622.7	5765.98	3536.54	4068.35	4393.3	4197.82
	Kcna2	Potassium voltage-gated channel subfamily A member 2	P63141	P63141;P16388;P16390	56.7	11	111840000	25.351	0	4	4	4	15	15	15				2811.78	2843.25	3084.68	3114.93	3487.98	3735.74	3483.42	3668.42	2753.19	3224.37	2904.65	2138.54	2334.57	3040.44	2894.31	2809.96	3100.69	3475.62	3575.23	3133.49
	Dynll1	Dynein light chain 1, cytoplasmic	P63168	P63168	10.366	3	22793000	18.458	0	2	1	1	37.1	24.7	24.7				1494.53	1801.39	2101.7	1624.46	2307.27	2150.62	1947	2015.05	1174.2	1579.1	1749.03	1594.57	1939.94	1719.64	1773.66	1536.12	3051.07	2358.87	2716.5	2518.54
	Gng2	Guanine nucleotide-binding protein G(I)/G(S)/G(O) subunit gamma-2	P63213	P63213	7.8501	25	911470000	78.657	0	5	5	5	69	69	69				70676.2	64573	63982.7	67622.4	56910.8	54453.5	50974.3	62378.1	77543.9	59805.9	63448.3	66103.5	64544.1	61769.7	61410.9	67287.7	38810.1	49746.4	48434.4	47191.5
	Gng3	Guanine nucleotide-binding protein G(I)/G(S)/G(O) subunit gamma-3	P63216	P63216	8.3047	18	182120000	38.162	0	2	2	2	60	60	60				22853.3	20821.9	21497.1	22653	18262.9	18492.6	16029	21943.2	27827.6	23780.1	27525.5	23226.2	21558.6	22336.1	20660.4	23874.3	14016.4	15444.2	13414.2	14570.8
	Eif5a;Eif5a2	Eukaryotic translation initiation factor 5A-1;Eukaryotic translation initiation factor 5A-2	P63242;Q8BGY2	P63242;Q8BGY2	16.832	13	161220000	8.8719	0	3	3	3	33.1	33.1	33.1				25134.7	25702.6	25487.1	25051.8	26497.8	24773.6	25607.8	25041.9	22805.7	26558.7	25714.4	25395	25468.4	27418	25249.1	25295.6	22776.7	26595	25541.3	25347.2
	Pkia	cAMP-dependent protein kinase inhibitor alpha	P63248	P63248	7.9604	7	213000000	18.005	0	1	1	1	19.7	19.7	19.7				14150.6	17242.9	14242.3	16771.9	16222.8	15341.9	18217.4	13796.8	9336.49	15471.1	14904.3	14100.2	16312.8	15970.4	16095.4	13790.8	26670.6	20504.2	23183.3	22121
	Actg1	Actin, cytoplasmic 2;Actin, cytoplasmic 2, N-terminally processed	P63260	P63260	41.792	7	24841000	165.88	0	21	1	1	62.1	4.5	4.5				14232.2	11078.2	14223.9	12074.5	11160.2	11490	8600.18	14849.1	18096.3	12513.1	15724.3	13972.8	13862.8	13665	12439.1	14043	6351.31	8110.8	7378.09	7255.03
	Ube2i	SUMO-conjugating enzyme UBC9	P63280	P63280	18.007	4	53775000	3.0622	0	2	2	2	10.8	10.8	10.8				5955.91	5504.47	5294.16	5940.06	4905.42	5163.64	3895.74	6483.58	6265.6	5531.27	5966.18	6336.01	5613.68	5508.93	6418.14	6630.83	3823.48	4693.03	3140.34	2860.38
	Sepw1	Selenoprotein W	P63300	P63300	9.6871	2	40758000	2.1688	0.0026724	1	1	1	11.4	11.4	11.4				4967.35	4823.14	4615.27	4618.59	3832.17	4482.73	3511.26	4319.68	2923.46	3850.2	3405.5	4319.84	4047.73	3562.94	4162.38	3965.31	3435.53	4071.92	3409.72	3669.63
	Prkcg	Protein kinase C gamma type	P63318	P63318	78.357	28	365270000	32.413	0	11	11	9	22.7	22.7	18.7				32692.5	30850.1	31383.9	32920.6	27388.8	29010.4	27774.7	32488.2	34787.2	32570.5	35903.6	33480.9	37324.5	38309.2	35342.4	35998.6	31041.3	29451.6	28428.7	29704.3
	Rala	Ras-related protein Ral-A	P63321	P63321	23.553	20	670080000	101.55	0	6	6	3	33	33	15				32561.5	34386.6	32012.9	32844.9	31610.9	31904.9	32688.1	30938.4	28991.2	33031.1	29982.3	30533.2	30204.2	30490.9	31561.3	31116.4	30986.7	32521.2	33218.7	31792.8
	Ppp3ca	Serine/threonine-protein phosphatase 2B catalytic subunit alpha isoform	P63328	P63328;P48455	58.643	47	1263800000	54.177	0	13	13	7	31.9	31.9	20.3				81053.6	80263.1	80202.7	80517.6	76198.4	77231.8	76521.7	82605.4	71681.6	74052.4	81544.7	80976.7	102714	103054	90419.5	94095.6	72501.3	77295.5	73767.9	75394.2
	Ppp2ca	Serine/threonine-protein phosphatase 2A catalytic subunit alpha isoform	P63330	P63330	35.608	28	484250000	63.276	0	8	8	2	36.2	36.2	6.8				29038.2	28850.6	28135.2	28664	28878.8	26752.2	29602.8	27334.9	29791.3	28463.3	28572.1	25747.7	27678.7	27887.1	28544.9	28689.5	30339.3	29080.2	30921.3	30547.3
	Phb	Prohibitin	P67778	P67778	29.82	58	942930000	23.512	0	10	10	10	44.5	44.5	44.5				55196.5	59625.7	58636	58470.5	58469.9	58028.2	60472.4	58566.8	52296.3	61684.1	56910.5	59236.4	61549.8	56498.5	59632.5	58126	64906.8	59305.9	59220.5	58290.1
	Csnk2b	Casein kinase II subunit beta	P67871	P67871	24.942	10	91056000	12.587	0	5	5	5	33.5	33.5	33.5				8107.5	7901.33	7310.63	7948.78	7357.82	7372.74	7628.98	7951.27	10474.3	8196.33	8132.18	8644.58	8237.59	8101.46	7788.02	8915.15	5545.19	7373.83	7367.98	6980.49
	Rpl22	60S ribosomal protein L22	P67984	P67984	14.759	8	74838000	17.373	0	3	3	3	39.1	39.1	39.1				7377.79	6972.87	7397.6	7472.56	8338.91	7918.51	8295.48	8431.6	7248.11	7447.33	7533.62	7988.58	7931.06	8796.76	8011.55	7792.45	8225.29	7816.17	7751.73	7397.64
	Acta1;Actc1;Actg2;Acta2	Actin, alpha skeletal muscle;Actin, alpha cardiac muscle 1;Actin, gamma-enteric smooth muscle;Actin, aortic smooth muscle	P68134;P68033;P63268;P62737	P68134;P68033;P63268;P62737	42.051	48	1903200000	18.034	0	15	3	3	37.7	11.7	11.7				120040	129967	125184	131590	137246	136895	149410	122392	102349	125778	107850	117086	132198	133898	142048	126358	146910	155005	146629	151741
	Ube2l3	Ubiquitin-conjugating enzyme E2 L3	P68037	P68037	17.861	4	155740000	3.7423	0	3	3	3	26	26	26				11103	11883.5	10540.9	10213.9	8947.08	9409.92	9567.96	9268.24	6169.19	10445.3	9490.25	10574.5	9920.7	10264.5	10370.5	9567.02	10474.6	10109.7	9770.09	9364.15
	Gnb2l1	Guanine nucleotide-binding protein subunit beta-2-like 1;Guanine nucleotide-binding protein subunit beta-2-like 1, N-terminally processed	P68040	P68040	35.076	16	190950000	15.888	0	7	7	7	21.8	21.8	21.8				11133.6	9827.01	11286.3	10997.8	10967.1	12304.5	12744.9	10715.1	10008.1	11568.7	10302.1	11142	12566.3	12882.4	12542.8	10549.1	13672.2	11896.9	13763.8	12783
	Prkacb	cAMP-dependent protein kinase catalytic subunit beta	P68181	P68181	40.707	6	20100000	7.693	0	6	1	1	20.8	4.8	4.8				6243.82	7997.75	6930.95	6986.16	6114.96	6479.04	6755.9	6303.27	6195.6	7022.02	6957.67	6629.09	6335.42	7701.11	7001.43	7229.04	7366.76	7282.34	7120.88	6824.45
	Ywhaq	14-3-3 protein theta	P68254	P68254	27.778	56	2746700000	194.7	0	14	10	10	60	49	49				86277.1	90079.1	85191.4	85278.5	80217.1	79279.3	81965.3	81541.3	81059.3	84224.4	87331.1	83352.5	78712	83987.4	82938.1	82006	90279.5	82359.6	83518	83352.5
	Tuba4a	Tubulin alpha-4A chain	P68368	P68368	49.924	131	2214300000	232.2	0	22	4	4	58.3	12.1	12.1				190709	189814	193512	189598	172522	173270	149627	194953	210849	182044	214540	198766	178415	182680	182921	199492	144923	160284	130805	131296
	Tuba1a;Tuba1c;Tuba3a	Tubulin alpha-1A chain;Tubulin alpha-1C chain;Tubulin alpha-3 chain	P68369;P68373;P05214	P68369;P68373;P05214;Q9JJZ2	50.135	19	18791000	6.617	0	23	1	1	57.9	2.9	2.9				24709.8	26214.5	25247.5	25762.8	23953.5	26627.3	27514.2	22702	18274.5	23672.3	22853.3	23616.9	24159.5	24537	24299.3	23533	38131.3	29373.7	32460.1	31664.2
	Tubb4b	Tubulin beta-4B chain	P68372	P68372	49.83	396	16544000000	323.31	0	19	10	1	59.8	37.5	2.7				1234470	1239000	1241710	1231450	1151780	1145400	1170750	1147890	1224500	1203430	1238560	1196510	1164130	1182020	1194820	1187800	1308780	1216730	1232900	1227840
	Prkcb	Protein kinase C beta type	P68404	P68404	76.75	13	328910000	10.379	0	9	7	5	16.2	12.1	8				18341.2	17918.9	19047	18874.3	16065.6	16750.8	16292.8	18477.3	19611.3	19370.6	19341.7	18862.3	20952.8	20097.4	19928.7	20547.2	15719.5	17541.2	15221.4	15776.5
	Ywhah	14-3-3 protein eta	P68510	P68510	28.211	49	3526500000	252.26	0	14	11	10	57.3	50	46.3				102950	103199	101049	96192.2	100917	101882	111143	94743.6	100204	94825.1	92655.8	90669.1	100959	102078	101303	94343.9	108778	99396.6	116810	116279
	Sbds	Ribosome maturation protein SBDS	P70122	P70122	28.78	2	17439000	1.6952	0.0050125	1	1	1	3.6	3.6	3.6				2086.08	2088.15	2134.46	1942.15	1953.01	2067.96	1924.96	2244.02	2354.79	2043.65	1895.94	1778.98	2062.57	1913.32	1959.06	1955.82	1839.99	1659.41	2018.91	2214.63
	Kpnb1	Importin subunit beta-1	P70168	P70168	97.183	31	568350000	60.908	0	13	13	12	19.6	19.6	18.6				45875.6	42350	45296.6	40667	40595.8	40022.6	38613.1	43588.9	52676.2	43544.1	47715.7	43144.9	41706.8	41925	42507.9	44005.9	33480.8	36725.6	35927.8	37435
	Kifap3	Kinesin-associated protein 3	P70188	P70188	91.29	3	12617000	2.7106	0.00057078	1	1	1	1.5	1.5	1.5				2039.8	2089.54	2138.37	1952.48	1892.19	2605.42	1782.15	2356.45	2224	1688.87	2891.07	2217.32	2220.85	2208.36	2050.75	2836.66	1793.42	1996.74	1242.79	1291.15
	Psmb7	Proteasome subunit beta type-7	P70195	P70195	29.891	9	174300000	5.9063	0	3	3	3	13.7	13.7	13.7				18716.2	18878.7	17370.9	17029.6	17320.3	15792.9	16572	17496.5	16267.3	18859.6	19270.5	17434.4	18162.4	16284.5	17031.6	16836	13583.4	16882.4	15489.5	16216.8
	Lxn	Latexin	P70202	P70202	25.492	9	143360000	37.617	0	2	2	2	12.2	12.2	12.2				13476.3	14482.1	11972.9	12986.6	10881.6	11251.8	11487.4	12968.3	12477.4	12807.6	12523.5	13406.9	12688.2	13013.3	11041.6	13528.8	10764.3	11634.3	11586	11975.2
	Plxna4;Plxna2;Plxna3;Plxna1	Plexin-A4;Plexin-A2;Plexin-A3;Plexin-A1	Q80UG2;P70207;P70208;P70206	Q80UG2;P70207;P70208;P70206	212.56	3	54476000	1.3344	0.0099479	2	2	2	1.2	1.2	1.2				3501.26	3448.89	2748.11	3589.76	2833.52	2626.6	2580.21	3201.51	3546.87	3536.76	3340.91	3367.18	3076.27	3016.33	2835.99	3571.53	2180.01	2166.12	2408.3	2289.13
	Chl1	Neural cell adhesion molecule L1-like protein;Processed neural cell adhesion molecule L1-like protein	P70232	P70232	135.07	7	54950000	9.1027	0	4	4	4	5.6	5.6	5.6				8589	8853.43	8428.06	8687.22	7875.74	8300.32	8170.98	9518.36	10393.4	9629.25	9708.34	8820.84	8747.33	8948.85	8315.71	9236.57	7347.3	7070.07	7347.99	7520.6
	Mpp1	55 kDa erythrocyte membrane protein	P70290	P70290	52.227	2	9511800	2.591	0.00056465	1	1	1	2.4	2.4	2.4				2116.06	2205.52	2131.81	2100.4	2036.55	1817.43	2065.64	1645.63	2129.12	1850.89	2094.99	1678.5	1527.13	1831.08	2014.16	2174.44	1926.65	2094.98	1768.77	1861.08
	Pebp1	Phosphatidylethanolamine-binding protein 1;Hippocampal cholinergic neurostimulating peptide	P70296	P70296	20.83	55	1906500000	133.39	0	8	8	8	81.8	81.8	81.8				104667	109164	100611	102714	102548	104565	113277	95747.4	98381.6	100968	93168.8	95673.3	106377	105372	107421	98141.8	119894	112833	131470	126546
	Stam	Signal transducing adapter molecule 1	P70297	P70297;O88811	59.771	6	102500000	10.149	0	4	4	4	9.5	9.5	9.5				9009.55	8085.66	7999.67	9210.85	7895.58	8102.85	7297.4	8419.81	7876.09	8253.82	8165.41	8707.29	8494.57	8805.17	8168.78	8704.56	6729.03	7033.69	6843.79	6768.45
	Hnrnph2	Heterogeneous nuclear ribonucleoprotein H2	P70333	P70333	49.279	11	33292000	12.566	0	6	2	2	19.2	6.7	6.7				4115.69	3767.42	4011.4	4372.16	4010.13	4307.51	3764.06	4299.83	5244.42	4346.92	4579.06	4519.57	4563.47	4370.56	4310	4718.84	3141.9	2886.18	3183.74	2995.52
	Rock2	Rho-associated protein kinase 2	P70336	P70336;P70335	160.58	9	125390000	11.792	0	6	6	6	4.5	4.5	4.5				12384.7	12786.6	12271.2	11822.8	11832.8	12284.4	11081.3	13270.7	12321.4	11249	12587	12658.2	12306.1	12181.5	12001.5	12320.7	11267.5	12416.6	11650.1	11367.2
	Hint1	Histidine triad nucleotide-binding protein 1	P70349	P70349	13.777	14	1060600000	8.7398	0	3	3	3	23	23	23				50572.8	48820.9	49439.9	48696.3	45049.5	42695.9	41989	44978	47058.5	46615.4	48818.9	48381.7	45882.5	46228.9	47367.8	49858.4	39899.5	42821.9	37531.4	38584.4
	Ufd1l	Ubiquitin fusion degradation protein 1 homolog	P70362	P70362	34.481	2	114300000	1.9333	0.0031283	1	1	1	3.3	3.3	3.3				5204.54	4954.01	4836.46	5043.21	5361.71	5387.04	5279.53	5036.98	4777.99	5102.2	5360.9	5454.32	5488.5	5320.7	6267.11	6118.92	4920.73	5093.66	3963.17	4250.49
	Usp9x	Probable ubiquitin carboxyl-terminal hydrolase FAF-X	P70398	P70398	290.71	14	350790000	26.808	0	11	11	11	5.5	5.5	5.5				16619.3	15908.2	15321.9	15140.9	14180.9	13964.2	13151.4	15614.8	17236	13748.5	14760.3	15683.9	15146.3	14488.2	14685.6	15735.2	10837.8	13592.1	12752.7	12874.5
	Idh3g	Isocitrate dehydrogenase [NAD] subunit gamma 1, mitochondrial	P70404	P70404	42.785	49	1384000000	102.01	0	11	11	11	37.4	37.4	37.4				90763.9	86342	81087.2	80100.8	82826.6	85749.1	87507.3	84411.4	106769	90225.2	84139.2	81870	80600	85990.3	82314.7	84406.2	64641.6	69828.1	89800.9	88098.2
	Evl	Ena/VASP-like protein	P70429	P70429	44.337	4	119040000	8.847	0	2	2	1	6.8	6.8	4.6				2824.8	2962.62	2972.83	3283.71	2951.19	2671.37	3100.86	3000.44	2528.86	2699.23	1872.42	2939.89	2893.39	3077.29	3355.99	2587.04	3025.43	3285.29	2785.03	3021.28
	Slc9a3r1	Na(+)/H(+) exchange regulatory cofactor NHE-RF1	P70441	P70441	38.6	12	242900000	8.7258	0	5	5	5	18	18	18				22707.3	21088.9	20784	21502.6	18264.9	19876.5	18934.1	21335.1	25541.9	22601.1	22684.7	22673	22573.9	22893	22489	21881.7	16883	18862.5	20026.1	18982.7
	Sparcl1	SPARC-like protein 1	P70663	P70663	72.286	22	525650000	49.471	0	11	11	11	22.8	22.8	22.8				26773.2	27014.4	25992.1	25701.5	26701.5	27229	26108	26055.6	29020	28010.4	26649	25146	25853.7	25072.4	25573.5	25576.4	21562.3	23196.1	27296.6	26334.3
	Naca	Nascent polypeptide-associated complex subunit alpha;Nascent polypeptide-associated complex subunit alpha, muscle-specific form	Q60817;P70670	Q60817;P70670	23.384	12	105130000	6.2763	0	2	2	2	13.5	13.5	13.5				11522	11376.4	10938.3	11791.3	12608.1	12399.3	12892.9	12732.7	10434.8	11106.9	11233.8	9652.44	12353.9	12395.6	12211.2	10646	11909.9	12172.5	12570.8	13610
	Gaa	Lysosomal alpha-glucosidase	P70699	P70699	106.25	2	95838000	2.5153	0.00055835	1	1	1	1	1	1				3035.84	2997.21	2940.03	2802.18	1897.54	2035.62	2150.35	2736.86	3817.06	2469.81	2915.57	3016.79	2778.82	2950.29	2310.38	2554.78	1405.34	1876.4	1837.31	1999.68
	Atp8a1	Phospholipid-transporting ATPase IA	P70704	P70704;Q148W0	131.41	18	357200000	13.139	0	8	8	8	8.8	8.8	8.8				17377.3	15938.2	14647.1	14536.9	15928.9	15928.7	15018.8	17029.7	14315.8	14443	16050.9	15614.3	16269.1	15387.4	14614.8	15437.1	14012.8	14529.5	15328.2	15853.1
	Cct7	T-complex protein 1 subunit eta	P80313	P80313	59.652	43	965690000	76.629	0	11	11	11	26.8	26.8	26.8				53474.6	53545.4	52842.2	53024.3	51477.5	49078.2	45707.4	53226.3	55274	49204.4	54469.6	54798.1	49620.5	52208.3	51538.8	54667.1	45948	49042.4	43995.3	44604.2
	Cct2	T-complex protein 1 subunit beta	P80314	P80314	57.477	26	871530000	110.1	0	10	10	10	23.4	23.4	23.4				38699.3	36635.6	36500.4	35818.5	31829.1	33139.4	31585.6	35265	38370.8	34557.3	37089.9	36329.8	32483.7	32908	33611.7	35264.4	30492.9	33039.5	29740.1	30950.4
	Cct4	T-complex protein 1 subunit delta	P80315	P80315	58.066	46	681900000	85.167	0	12	12	12	33.6	33.6	33.6				62352.1	56103.9	57999.1	56150.7	50553.8	52064.5	47802.3	60107.4	70676.5	55604.2	61136.7	58056.1	56341.6	57580.1	55798.3	58273.8	35555.5	42023.6	40812.2	42719.1
	Cct5	T-complex protein 1 subunit epsilon	P80316	P80316	59.623	44	996890000	50.441	0	13	13	13	29.6	29.6	29.6				47455.4	48763.3	47490.7	47180.8	48180.6	47635.8	48851.9	47002.6	43552.7	48270.4	46340.6	48474.4	46991.1	47385.4	47382.9	47542.9	49690.8	46440.2	47076.7	47022
	Cct6a	T-complex protein 1 subunit zeta	P80317	P80317;Q61390	58.004	43	732920000	28.453	0	14	14	14	29.9	29.9	29.9				55506.2	51881.3	51030.1	50158.9	51565.6	47978.7	51502	48673.9	57105.3	49598.9	49481.9	49252.4	50930.6	52636.6	50735.1	50746.1	40877.2	46307.9	50861	51947
	Cct3	T-complex protein 1 subunit gamma	P80318	P80318	60.629	38	1390900000	31.726	0	18	18	18	35	35	35				45082.6	43028.5	45067.6	43969.7	42889.1	43952.8	42120.7	46791.8	47366.1	44613.9	47130	44919.9	46249.6	46492.7	43488.6	43907.2	39485.7	42165.3	42395.6	41535.1
	Ptprn2	Receptor-type tyrosine-protein phosphatase N2	P80560	P80560	111.5	8	180960000	8.2038	0	6	6	5	7.9	7.9	6.5				6017.4	6939.16	6731.19	7013.04	5832.04	7263.65	6690.7	7246.75	9171.44	7223.78	6704.5	7472.88	6313.81	7035.72	6953	6525.24	6985.52	6168.91	6570.21	7043.9
	Tnik;Map4k4;Mink1	Traf2 and NCK-interacting protein kinase;Mitogen-activated protein kinase kinase kinase kinase 4;Misshapen-like kinase 1	P83510;P97820;Q9JM52	P83510;P97820;Q9JM52	150.37	3	116590000	1.8523	0.0030785	2	2	2	1.6	1.6	1.6				5218.34	5209.01	5617.45	5646.88	6754.87	5902.62	5621.26	5508.04	2386.89	4745.73	5729.49	6304.41	5134.74	4398.13	5906.76	6017.05	9936.01	7562.83	5361.53	5536.29
	Rpl36a	60S ribosomal protein L36a	P83882	P83882	12.441	3	120450000	1.8714	0.0030896	2	2	2	17.9	17.9	17.9				9185.87	9416.87	9376.91	9601.34	9629.13	10300.7	9487.99	9559.72	10975.6	9943.78	10239.4	9755.86	10472.9	11739.6	10044.8	9912.29	6362.76	8972.98	9350.38	9671.57
	Tceb1	Transcription elongation factor B polypeptide 1	P83940	P83940	12.473	12	126970000	29.293	0	3	3	3	37.5	37.5	37.5				8580.93	7971.09	8708.41	8535.8	8318.09	8213.4	7603.62	8555.52	10073.5	8284.33	7697.99	8972.24	8579.36	7847.96	8058.85	8581.2	5918.93	6502.68	6513.68	7063.02
	Hpca	Neuron-specific calcium-binding protein hippocalcin	P84075	P84075	22.427	18	397010000	42.416	0	7	7	2	42.5	42.5	15				20739.1	21387.7	22252.7	20061.7	20264	20392.3	20959.5	18921.7	17970.9	20894.6	20890.8	19456.7	23544.2	24052.7	25341.1	23005.5	23433.2	22818	21204.7	23402.3
	Arf5	ADP-ribosylation factor 5	P84084	P84084	20.529	5	183380000	4.3746	0	4	1	1	22.2	5.6	5.6				12807.1	14522.6	14853.4	15534.7	16282	14730.3	15488.7	15032.2	7652.35	13413.6	14639.3	15064.7	16560.2	15499.4	16090.2	15158.2	19821.6	20479.7	14808.3	15099.1
	Cplx2	Complexin-2	P84086	P84086	15.394	29	845980000	21.941	0	5	5	4	37.3	37.3	29.1				26690.9	27379.1	23205.2	26154.6	27871.4	27576.9	27586	31187.2	26277.3	25519	24191	27041.7	27665.8	28352.8	31057	31787.2	24950.4	27614.1	23658.5	24029.3
	Erh	Enhancer of rudimentary homolog	P84089	P84089	12.259	8	204670000	14.733	0	2	2	2	21.2	21.2	21.2				20188.7	16634.2	19267.8	18474.9	17859.6	19301	17975.3	21487.4	28653.1	18744.7	20823.6	19462.1	21561.4	23245.3	19813.1	19827.6	11143.1	13400.9	16583.4	17016.7
	Ap2m1	AP-2 complex subunit mu	P84091	P84091	49.654	27	1164300000	38.069	0	11	11	11	26	26	26				49151.4	48901	47939.1	47090.2	46311.1	47633.6	48784.5	46339.2	45912.7	47130.2	47236.2	46662.1	49887.3	51853.9	50230.4	49355.1	50288.6	48723.5	52107.7	50048.7
	Rhog	Rho-related GTP-binding protein RhoG	P84096	P84096	21.308	27	564270000	66.211	0	7	7	6	40.8	40.8	35.1				44431.4	43109.7	44950.4	42557	47450.5	42940.2	48102.8	43002.3	40916.7	43792.8	41501.7	44360.2	42280.7	39223.5	42103.3	40428.9	53269.9	45337.8	49909.1	45837.5
	Isoc2a	Isochorismatase domain-containing protein 2A, mitochondrial	P85094	P85094	22.417	9	8537400	44.46	0	1	1	1	7.8	7.8	7.8				3275.08	3704.7	3197.83	3472.16	3698.26	3853.28	4361.49	3482.16	2502.52	3673.93	2393.25	3476.45	3828.55	2844.39	3485.9	2963.15	3518.82	3334.94	3657.13	3744.95
	Nptn	Neuroplastin	P97300	P97300	44.373	37	1793700000	24.316	0	7	7	7	22.2	22.2	22.2				85299.2	87480.2	92280.8	91559.5	92714.4	87537.5	83613.1	92274.5	90490.1	91716.7	94211.4	95810.9	95167.6	91479.3	92879.4	97052.6	84887.4	89240.2	78261.9	78068.5
	Csrp1	Cysteine and glycine-rich protein 1	P97315	P97315	20.583	34	807250000	97.346	0	9	9	9	46.6	46.6	46.6				60395.8	62189.2	57116.9	58539.8	56362.6	56328.5	52605.4	59309.1	58807.6	62055.5	58532.3	60118.5	54029.3	54959.6	55096.2	56933.3	42913.7	51306.2	50302.3	50794.6
	Rps3a	40S ribosomal protein S3a	P97351	P97351	29.885	21	794330000	23.334	0	8	8	8	32.2	32.2	32.2				44777.9	49560.7	48077.3	51570	51891.9	55625	55431.9	50850.3	40276.9	49516.1	47027.7	47137.6	48924.6	50309.9	51843.9	50838.3	61225.5	55876.9	52263.4	52945
	S100a13	Protein S100-A13	P97352	P97352	11.158	4	124610000	2.8052	0	3	3	3	27.6	27.6	27.6				6876.7	7946.12	7689.25	7387.37	7763.78	7758.3	8653.75	6797.33	5683.36	7064.92	6305.72	6654.8	6709.32	7188.85	6930.31	6885.73	8630.53	8848.8	8126.45	9039.97
	Sms	Spermine synthase	P97355	P97355	41.313	7	20638000	9.4247	0	4	4	4	20.2	20.2	20.2				4263.72	5627.81	5193.33	3573.44	3926.66	3821.38	4000.5	4726.79	4408.64	4835.96	4915.28	5037.1	4655.92	4892.23	4418.08	5495.69	4212.04	3955.25	3507.21	3732.19
	Atp1b3	Sodium/potassium-transporting ATPase subunit beta-3	P97370	P97370	31.775	12	176380000	8.516	0	5	5	5	21.6	21.6	21.6				9782.91	9774.72	9250.4	9779.26	9505.64	8746.48	9770.22	9119.5	11071.6	9128.62	9510.07	9642.36	8549.23	8815.25	9067	9610.35	9518.92	9694.15	9471.58	9366.75
	G3bp2	Ras GTPase-activating protein-binding protein 2	P97379	P97379	54.087	8	45991000	9.2273	0	3	3	3	7.3	7.3	7.3				2985.25	2578.11	3386.96	3446.85	3693.02	3864.42	4212.09	3176.22	2890.77	2764.19	2638.09	2876.21	4672.51	3620	3571.74	3242.55	3456.95	4086.72	3868	4193.24
	Vps45	Vacuolar protein sorting-associated protein 45	P97390	P97390	65.052	2	10689000	2.1157	0.0031864	1	1	1	1.8	1.8	1.8				1868.87	1773.61	2125.06	1655.81	1673.63	1774.15	1642.89	1963.2	1868.12	1744.04	2063.36	1771.41	1761.87	1967.42	1497.65	2001.4	1472.2	1564.53	1420.07	1327.59
	Crmp1	Dihydropyrimidinase-related protein 1	P97427	P97427	62.167	67	1637000000	156.96	0	18	15	15	43.9	37.4	37.4				125982	119176	116590	115590	93526.2	96791.6	101616	111947	127093	113478	118539	117694	122168	121686	114671	118964	101694	100506	102884	103605
	Fhl1	Four and a half LIM domains protein 1	P97447	P97447	31.888	10	181350000	8.1611	0	4	4	4	18.2	18.2	18.2				24407.8	22825	21420.9	20760.2	20984.9	21501.3	20198.5	21505.6	21071.8	20880.7	22125.7	20773.7	23522.9	21948.7	21704.4	21738.3	12181	18569.8	18346.9	19319.7
	Atp5j	ATP synthase-coupling factor 6, mitochondrial	P97450	P97450	12.496	27	1443700000	56.344	0	5	5	5	45.4	45.4	45.4				131076	126403	126864	128866	130485	125274	124070	130038	157530	139406	128177	133881	132281	130153	124754	130951	101090	102845	126440	122504
	Rps5	40S ribosomal protein S5;40S ribosomal protein S5, N-terminally processed	P97461	P97461	22.889	7	197490000	110.38	0	2	2	2	12.7	12.7	12.7				11615.8	10519.8	11700.1	10999.2	12078.9	12110.9	9798.12	13439.9	13003.9	10519	12869.1	12884.7	12525.1	11799	11817.1	12882.1	8614.58	10463.6	8496.19	8364.04
	Wbp2	WW domain-binding protein 2	P97765	P97765	28.032	3	22192000	2.0267	0.0031662	1	1	1	3.8	3.8	3.8				3860.83	4626.56	4419.75	4228.38	3982	4150.41	4229.88	3899.22	2939.54	4237.57	3607.37	3820.69	4119.27	3971.78	4395.8	3752.97	4928.41	4432.78	4440.8	4454.31
	Sirpa	Tyrosine-protein phosphatase non-receptor type substrate 1	P97797	P97797	56.424	25	346590000	31.442	0	8	8	8	24.4	24.4	24.4				16448.3	14871.8	15569.6	16638.8	14470.2	14944.8	13180.8	15544	15609.7	14920	16761.6	15662.4	16050.5	15995.2	16351.9	16284	13851	16326.6	13620.3	13874.9
	Nrsn1	Neurensin-1	P97799	P97799	21.595	2	24011000	3.7397	0	1	1	1	6.1	6.1	6.1				1384.31	1246.55	1273.92	1492.49	1151.88	1182.87	1263.29	1463.86	1928.76	1345.29	1413.28	1117.65	1194.33	1050.61	1047.5	1150.87	795.623	874.538	1016.04	915.866
	Fh	Fumarate hydratase, mitochondrial	P97807	P97807	54.356	70	2301700000	43.261	0	13	13	13	32.7	32.7	32.7				145015	143138	144214	141645	158807	145070	149537	148524	142016	150701	141924	151656	150976	142891	148454	142327	131865	149516	145474	146239
	Lypla1	Acyl-protein thioesterase 1	P97823	P97823	24.687	8	156680000	8.1079	0	4	4	4	22.6	22.6	22.6				19405.4	16377.2	17766.2	17274.1	17989.4	16302.9	15908.8	17947.4	18066.4	15721.9	16253.2	17033.5	16897.6	15309.4	16763.9	17199.4	13161.7	16358.5	15015.9	14428
	Lama4	Laminin subunit alpha-4	P97927	P97927	201.82	3	23465000	10.932	0	1	1	1	0.8	0.8	0.8				961.438	720.071	418.779	991.626	643.017	870.262	613.46	1028.37	813.883	908.414	1193.65	1124.25	762.26	989.755	770.72	750.895	780.561	709.107	679.532	587.483
	Scn1b	Sodium channel subunit beta-1	P97952	P97952	24.65	5	91729000	1.7173	0.0050352	2	2	2	11	11	11				5061.13	5759.75	4853.1	4940.49	5542.31	4973.77	5309.63	4919.5	5930.01	5600.47	4943.52	4935.89	4968.15	5115.17	5564.15	5203.33	4792.69	4548.3	6049.51	5572.62
	Tubb5	Tubulin beta-5 chain	P99024	P99024	49.67	32	704900000	59.071	0	17	3	3	52.3	12.2	12.2				56350.9	59142.1	57353.5	59187.8	53810.3	52512.4	56332.1	51734.2	53910.1	55078.4	52780	54785.3	56750.4	54561.1	57098.8	57119.2	66561.9	57850.8	59651.7	60485.8
	Psmb4	Proteasome subunit beta type-4	P99026	P99026	29.116	7	60489000	13.512	0	4	4	4	28.4	28.4	28.4				5164.39	4932.45	4775.42	5279.33	4917.09	5026.96	5062.48	4637.29	5304.27	4863.01	5026.79	4908.81	5266.07	5679.05	4295.03	5652.76	4923.66	5094.83	5840.66	5693.21
	Rplp2	60S acidic ribosomal protein P2	P99027	P99027	11.651	16	354800000	25.075	0	4	4	4	53	53	53				19446.1	20713.3	18826.3	21883.9	24283.7	23863.8	26909.5	19694.1	17663	21158.1	18298.9	20407.9	23667.2	22635.5	23301.9	20744.7	29862.9	26936.7	30430.8	29732.1
	Uqcrh	Cytochrome b-c1 complex subunit 6, mitochondrial	P99028	P99028	10.435	9	1868300000	48.784	0	2	2	2	29.2	29.2	29.2				26179.7	28681.8	27732.3	25915.3	29472.5	30430	32905	27131.6	26966.9	29927.6	27123.5	29570.7	27909.7	30105.6	30068.7	25884.8	32732	31633.4	34021.1	33686
	Prdx5	Peroxiredoxin-5, mitochondrial	P99029	P99029	21.897	68	1993800000	263.27	0	8	8	8	43.8	43.8	43.8				155641	164662	162538	157759	169100	171034	183391	160465	151090	168142	155021	162910	163496	158377	164504	151205	186488	177802	182722	185316
	Cpe	Carboxypeptidase E	Q00493	Q00493	53.255	9	183510000	10.015	0	5	5	5	10.3	10.3	10.3				16870.6	17123.8	15685.3	17719.1	16400.2	15977.7	15872.2	16122.7	14624	16707.2	16944.3	16044.1	16231.3	17201.2	16996.9	16228.4	16701.4	17948.4	17461.2	16711.5
	G6pdx	Glucose-6-phosphate 1-dehydrogenase X	Q00612	Q00612;P97324	59.262	10	211280000	12.351	0	6	6	6	12.8	12.8	12.8				11619.1	10163	11554.1	12233.4	10831.7	12329.8	11307.7	11695.1	13296.6	13903.5	12408.1	12572.9	13059.1	12052.7	11776.5	12622.4	10623	12065.3	12277.3	11496.3
	Apoa1	Apolipoprotein A-I;Proapolipoprotein A-I;Truncated apolipoprotein A-I	Q00623	Q00623;CON__P15497	30.615	11	186680000	15.636	0	4	4	4	13.6	13.6	13.6				8509.31	8245.97	9134.26	9594.34	11585.8	12202.5	12522.7	11857.2	12561.7	14954.1	13728.1	12952.9	13670.8	13605.6	13585.2	12504.4	14317.1	12968.9	13929.1	12813.6
	Hnrnpul2	Heterogeneous nuclear ribonucleoprotein U-like protein 2	Q00PI9	Q00PI9	84.939	5	33061000	10.271	0	2	2	2	4.3	4.3	4.3				5022.93	4597.97	5037.66	4937.33	4115.2	4506.48	4184.69	4628.1	5240.55	4272.67	5040.56	4055.89	4512.69	4645.52	4460.76	4997.86	4176.45	4598.82	3957.89	4388.54
	Pde1b	Calcium/calmodulin-dependent 3,5-cyclic nucleotide phosphodiesterase 1B	Q01065	Q01065	61.225	5	45119000	11.114	0	3	3	3	6.9	6.9	6.9				4424.91	3318.26	4427.62	3623.36	4859.06	4482.02	4816.14	4952.23	4857.12	4503.7	4544.67	4600.16	6606.39	6287.94	5956.39	6329.77	4875.7	4811.8	5064.24	4712.3
	Sec23a	Protein transport protein Sec23A	Q01405	Q01405	86.161	6	74059000	5.7052	0	4	4	4	6.8	6.8	6.8				7421.93	7302.36	6963.12	7384.73	7034.64	7141.46	5948.87	7382.03	8897.83	7607.54	7797.77	7754.34	6912.35	6680.06	7017.82	7689.07	5085.58	5603.88	6018.76	5731.13
	Nme2	Nucleoside diphosphate kinase B	Q01768	Q01768	17.363	7	510500000	13.001	0	6	2	2	44.1	13.8	13.8				33772.8	33169.1	33136.7	35025	34795.2	34396.3	37728.6	29316	25846	31409.9	26315	29348.4	34270.8	33145.4	31775.8	30817.7	52204.5	43270.3	54585.4	48231.9
	Vcp	Transitional endoplasmic reticulum ATPase	Q01853	Q01853	89.321	95	2279200000	233.25	0	26	26	25	49.3	49.3	48.4				121051	123910	123285	124055	120460	122517	123932	121534	126679	121589	122711	120521	120411	122786	126330	121300	127890	123312	124183	122753
	Uba1	Ubiquitin-like modifier-activating enzyme 1	Q02053	Q02053;P31254	117.81	86	2293000000	219.74	0	22	22	22	27.6	27.6	27.6				148113	141273	139588	142951	137090	136116	136042	141570	148166	136790	144417	143551	143798	137357	138212	143296	140491	138297	140162	137705
	Ctnnb1	Catenin beta-1	Q02248	Q02248;Q02257	85.47	12	197190000	20.752	0	6	6	6	9.7	9.7	9.7				12233.7	11188.6	12455	12701.6	11464.8	12816.3	11544.6	13973.2	13817.2	11697.1	12648.2	12902.3	12153	12305.7	12490.1	13285.8	13396.2	11861.6	10316.4	10616.8
	Ank1	Ankyrin-1	Q02357	Q02357	204.22	12	125740000	15.991	0	9	8	8	6.3	5.7	5.7				10908.2	10463.3	10212	11053.8	12065	11869.5	11881.9	12452.2	13544.1	12222	11889	11640.3	11668.8	11979.1	10801.8	10813.6	8390.69	9388.03	10627.6	11126.5
	Nucb1	Nucleobindin-1	Q02819	Q02819	53.408	3	56133000	3.7568	0	2	2	2	4.4	4.4	4.4				3588.08	4786.73	4427.64	3919.81	3981.74	3901.91	3728.95	4286.82	5174.8	3391.92	4067.57	4031.54	3915.03	3883.33	3891.77	4097.08	3851.99	3878.41	3955.37	3947.39
	Atp5a1	ATP synthase subunit alpha, mitochondrial	Q03265	Q03265	59.752	441	22643000000	323.31	0	23	23	23	47.4	47.4	47.4				559612	560282	550333	550086	607723	607346	630555	580658	593573	598155	581592	572830	573909	566090	572586	566780	646225	603946	672525	638913
	Scg2	Secretogranin-2;Secretoneurin;Manserin	Q03517	Q03517	70.643	44	906400000	161.74	0	16	16	16	34	34	34				64307.7	68602.6	68347.8	71272.5	71675.8	72467	80860.2	63909	50320.4	63916.9	55621.5	60838.1	70298.1	71681.9	72073.4	65293.6	84091.1	85402.7	81604.2	82943.9
	Pfdn6	Prefoldin subunit 6	Q03958	Q03958	14.454	4	22988000	5.1805	0	1	1	1	9.4	9.4	9.4				1890.46	1518.88	1073.56	1605.11	1055.74	831.616	1260.71	1438.69	1397.86	1481.05	1375.47	1238.77	1414.16	1409.53	1455.81	1092.03	1390.23	1099.04	1477.96	1470.45
	Ckb	Creatine kinase B-type	Q04447	Q04447;P07310	42.713	567	11337000000	323.31	0	16	16	16	59.6	59.6	59.6				741307	746820	737299	744186	761330	765611	754183	754683	733305	731257	749027	736369	732285	744959	740664	745582	742341	738072	734934	740361
	Cdk18;Cdk17	Cyclin-dependent kinase 18;Cyclin-dependent kinase 17	Q04899;Q8K0D0	Q04899;Q8K0D0;Q04735	51.847	5	70903000	3.2209	0	5	4	4	11.5	9.8	9.8				7507.45	6356.91	6079.78	6299.82	5872.7	5022.08	6124.08	6338.19	7244.8	6256.55	5953.67	6338.82	6724.82	6138.98	6422.74	6368.36	5107.86	5504.31	5797.98	6013.01
	Hspg2	Basement membrane-specific heparan sulfate proteoglycan core protein;Endorepellin;LG3 peptide	Q05793	Q05793	398.29	6	174200000	36.155	0	4	4	4	1.4	1.4	1.4				5109.72	5019.79	5619.12	5390.21	4588.89	5835.81	4324.59	6107.73	8912.14	5445.68	6822.02	6102.61	5370.43	5619.7	5073.86	5994.71	3065.79	3488.46	3485.61	3535.93
	Fabp5	Fatty acid-binding protein, epidermal	Q05816	Q05816	15.137	25	524260000	29.951	0	6	6	6	50.4	50.4	50.4				43962	44252.8	43340.9	43398.5	46346.8	46897.1	47631.6	43575.7	41193.4	43191.5	42895	42504.7	42636.9	42729.2	45927.4	42929.7	46788.4	45440.1	45583.9	45650.8
	Pc	Pyruvate carboxylase, mitochondrial	Q05920	Q05920	129.68	54	946040000	95.741	0	17	17	17	19.5	19.5	19.5				59172.9	59457.5	60447.8	62791.9	60285.7	62971.4	56042.2	67327.5	70738.8	63558	68001.1	63954.8	60269	61222.8	59504.3	63983.7	52356.1	57192.7	52127.5	53044.1
	Eml1	Echinoderm microtubule-associated protein-like 1	Q05BC3	Q05BC3	89.679	2	77736000	1.3849	0.009574	2	2	2	2.8	2.8	2.8				3170.23	2649.41	3514.83	2768.02	2827.48	2603.59	2581.86	2861.91	2979.25	2642.54	2401.88	2427.28	2713.64	2604.97	2518.27	3190.19	2047.45	2137.42	2051.15	2060.6
	Cab39	Calcium-binding protein 39	Q06138	Q06138	39.842	10	242540000	6.0048	0	4	4	4	13.8	13.8	13.8				12676.7	12760.9	13105.8	12341	12667.7	11688.6	11147.1	12835	10874.1	12039.9	12225.7	12577.4	12143.4	11637.1	12329.3	12054.7	10405.5	11385.4	10300.9	9362.36
	Atp5i	ATP synthase subunit e, mitochondrial	Q06185	Q06185	8.2355	17	574950000	80.067	0	2	2	2	32.4	32.4	32.4				44901.7	43478	45734.6	46013.8	50879.9	48056.1	51927.9	45205.3	39195.8	46722.9	40313.3	45751.9	44963.3	45731	48849	45435.2	50376.4	54014.8	49582.2	49506.7
	Clu	Clusterin;Clusterin beta chain;Clusterin alpha chain	Q06890	Q06890	51.655	10	167110000	9.2978	0	5	5	5	12.1	12.1	12.1				12161.8	11266.5	11532.5	11063.4	10678.1	10346.3	10453.8	12269.7	11625.7	10963.7	10810.7	10418.2	11143.8	11457.4	11203.2	11546.3	11433.8	10338	11241.2	10876.2
	Anxa7	Annexin A7	Q07076	Q07076	49.925	17	216780000	32.608	0	4	4	4	10.2	10.2	10.2				25639.7	22787.8	24685.9	25168	24469.5	24271.7	20916.8	26763.2	26485.5	23126.3	25633.4	26990.1	26224.5	25978.3	24157.3	26629	19848.9	21365.9	19677.2	19577
	Calb2	Calretinin	Q08331	Q08331	31.372	46	1090000000	91.956	0	14	14	13	64.9	64.9	55.7				77327.3	80268.1	79958.2	78988.8	64378.6	66228	71887.9	66360.2	71439.2	80038.6	79257.4	76814.1	69478.8	72826.8	75308.6	71284	95774.6	84015	81601.2	80314.6
	Padi2	Protein-arginine deiminase type-2	Q08642	Q08642	76.249	7	71790000	3.8549	0	3	3	3	4.8	4.8	4.8				5397.41	4654.96	5139.11	5206.22	3644.84	4430.87	4316.13	4328.18	5788.52	4343.76	4569.1	4693.51	3935.58	4400.1	4202.09	4072.44	3783.89	3854.82	3667.21	4040.76
	Ssrp1	FACT complex subunit SSRP1	Q08943	Q08943	80.859	2	1327200	19.236	0	1	1	1	2	2	2				492.03	738.423	538.004	464.106	509.662	578.278	726.705	1020.47	963.904	611.808	664.895	875.437	923.725	876.947	716.025	683.73	389.732	538.988	539.432	394.695
	Npepps	Puromycin-sensitive aminopeptidase	Q11011	Q11011	103.32	51	824690000	79.572	0	20	20	20	27.9	27.9	27.9				72431.1	75385.5	75257.6	75350.6	74612.7	73749.8	74218.8	70292.2	62507.9	73258.2	71183.2	68408.8	75575.3	73724	76324	72430.1	77895	80523.1	77797	78400.4
	Pepd	Xaa-Pro dipeptidase	Q11136	Q11136	55.028	5	158720000	15.796	0	3	3	3	5.7	5.7	5.7				11157.5	9422.03	10360.2	10622.9	8745.17	9301.3	8183.84	9956.27	12787.1	10529.1	11279.2	11323.8	9424.96	9517.09	9199.09	9774.97	6914.99	7856.09	7693.32	7261.7
	Psd3	PH and SEC7 domain-containing protein 3	Q2PFD7	Q2PFD7	114.72	6	126790000	6.0373	0	5	5	5	5.2	5.2	5.2				6098.97	6099.33	5328.44	4635.32	5864.7	5568.01	6432.75	4071.55	6627.27	6075.03	4298.83	4774.55	6302.82	5755.8	7424.7	5799.94	5278.4	5335.17	7295.4	8944
	Hsdl2	Hydroxysteroid dehydrogenase-like protein 2	Q2TPA8	Q2TPA8	54.208	4	58049000	2.7111	0.0005711	2	2	2	4.3	4.3	4.3				2790.49	1901.72	2082.19	2507.24	2147.78	2371.33	2303.9	2536.12	3210.21	2029.54	2243.03	2236.02	2163.08	1722.73	2115.01	2302.04	2001.23	2219.71	2225.7	2006.57
	Acot9;Acot10	Acyl-coenzyme A thioesterase 9, mitochondrial;Acyl-coenzyme A thioesterase 10, mitochondrial	Q9R0X4;Q32MW3	Q9R0X4;Q32MW3	50.56	3	21024000	2.858	0	2	2	2	5.7	5.7	5.7				1500.88	1752.93	1838.53	1597.73	1873.97	1595.52	2235.92	1706.42	2081.65	1868.84	1999.99	1541.82	1773.66	1818.56	1498.25	1750.09	1778.82	1922.78	1673.43	2125.42
	Osbp	Oxysterol-binding protein 1	Q3B7Z2	Q3B7Z2	88.796	3	96119000	9.5732	0	2	2	2	5.1	5.1	5.1				11419.3	11649.1	11577.1	10778.8	10015.9	10939	10428.5	11229.6	10669.3	10454.4	11672.2	10229	11630.9	11327.5	11569.8	10647	9504.63	10744.1	9833.94	10388.2
	March5	E3 ubiquitin-protein ligase MARCH5	Q3KNM2	Q3KNM2	31.231	4	27453000	2.9026	0	1	1	1	5.8	5.8	5.8				1652.87	1358.34	1504.73	1070.21	1255.94	1378.58	1347.77	1205.31	1456.13	1293.2	2041.8	1797.19	1723.69	1660.03	1456.02	1429.53	1384.1	1249.54	1313.77	1246.09
	Fahd2	Fumarylacetoacetate hydrolase domain-containing protein 2A	Q3TC72	Q3TC72	34.69	3	43675000	19.938	0	2	2	2	9.3	9.3	9.3				1757.27	2672.91	1868.34	2020.08	1677.59	1916.35	2018.36	1896.23	2468.58	2253.93	2373.26	1784.8	1873.75	2178.65	2026.21	2057.66	1388.56	1951.59	2055.51	2038.74
	Rogdi	Protein rogdi homolog	Q3TDK6	Q3TDK6	32.1	6	156400000	24.487	0	3	3	3	13.2	13.2	13.2				3987.36	4034.89	4593.22	3637.48	3821.49	3948.03	3332.73	4546.67	4639.86	4717.66	5582.32	4667.77	3794.78	4295.1	4494.86	3862.01	3250.52	3576.65	2765.27	2584.04
	Hp1bp3	Heterochromatin protein 1-binding protein 3	Q3TEA8	Q3TEA8	60.866	11	162070000	10.013	0	5	5	5	9.2	9.2	9.2				17718.3	17778.1	17024.4	16514.9	14446.4	16041.8	15159.7	17717.3	19752	18512.8	17893.7	18468.1	16666.2	18939.4	16751.9	17441.6	11875	14610.9	15008.9	14360.4
	Iqsec3	IQ motif and SEC7 domain-containing protein 3	Q3TES0	Q3TES0	129.12	10	99480000	15.021	0	7	6	6	8.5	7.9	7.9				9176.56	8575.71	9605.95	9560.31	8551.13	8704.16	8004.95	9938.46	13583.2	8948.36	11471.3	10162.7	9561.26	9564.74	9133.04	9133.39	5698.21	7302.42	6537.8	6117.8
	Myl12b	Myosin regulatory light chain 12B	Q3THE2	Q3THE2;Q9CQ19	19.779	6	222480000	8.5609	0	3	3	3	18	18	18				11821.6	11757.7	11056.4	11577.8	11543.4	12006.1	12110.3	11571.3	13348.2	11537.2	12729.1	11303.4	10559.2	11572.7	11382.9	11643.7	11911.5	10561.7	11515.2	11729.1
	Aarsd1	Alanyl-tRNA editing protein Aarsd1	Q3THG9	Q3THG9	44.97	2	25797000	1.9867	0.0031496	2	2	2	5.6	5.6	5.6				1883.43	1570.91	1919	1663.54	1549.17	1456.93	1395.52	1548.57	2274.69	1979.24	2089.89	1666.73	1592.93	1499.68	1470.55	1789.77	1086.82	1282.81	1195.48	1437.57
	Gmps	GMP synthase [glutamine-hydrolyzing]	Q3THK7	Q3THK7	76.723	11	221970000	12.083	0	5	5	5	8.5	8.5	8.5				15486	14295.3	15967.6	14760.5	15251.8	14420.7	15067.6	14473.1	13761.8	14625.6	14507.9	14778.6	15258.3	14314.3	14952	15143	15947.2	15067.5	14246	14532.3
	Mat2a	S-adenosylmethionine synthase isoform type-2	Q3THS6	Q3THS6	43.688	7	220730000	3.9296	0	4	4	4	7.3	7.3	7.3				14663	14582.2	14184.4	14653.7	12225.2	13539.7	12288	14399.7	12922.7	13996.7	13954.8	14012.8	13657.8	14538.8	13572.6	14269.8	10636.5	12365.2	10794.1	10997.9
	Psmd1	26S proteasome non-ATPase regulatory subunit 1	Q3TXS7	Q3TXS7	105.73	5	96454000	8.8628	0	4	4	3	7.8	7.8	5.7				2729.14	2720.61	3077.64	2274.89	2984.74	3217.78	2365.41	4114.63	2724.38	2670.19	4085.65	4330.53	3150.44	3668.41	3457.93	4281.19	3726.38	3558.45	1572.54	1590.1
	Fam131b	Protein FAM131B	Q3TY60	Q3TY60	35.958	5	166620000	3.1956	0	1	1	1	4.2	4.2	4.2				14343.4	13113.1	14563.2	13781.9	12219.8	11874.6	9272.7	14888.6	17029.4	12104.4	17174.4	14999.4	13096.6	13726.7	12282.1	15154.2	8141.14	10125.1	6299.12	7358.48
	Mphosph8	M-phase phosphoprotein 8	Q3TYA6	Q3TYA6	97.466	4	1909900000	7.6628	0	1	1	1	0.8	0.8	0.8				20293	19069.9	20735	18797.1	19777.2	20602.1	16471.9	26294.2	22723	16938.1	22080.3	18865.2	19884.6	21022.1	19381.7	24769.7	12771.2	15098.8	10354.4	10430.5
	Khsrp	Far upstream element-binding protein 2	Q3U0V1	Q3U0V1	76.775	10	351370000	24.084	0	6	6	5	10.8	10.8	9.9				21962.7	21825	22835.6	21899.9	22970.8	22289.3	21285.8	23487.7	23844.2	24054	24275.9	23868	25125.2	24669.1	22840	25004.5	17498.1	20353.6	19211	19883.7
	Myeov2	Myeloma-overexpressed gene 2 protein homolog	Q3U898	Q3U898	6.1966	6	1854900	3.868	0	1	1	1	35.1	35.1	35.1				1016.67	658.643	869.329	657.831	774.652	684.006	522.46	884.156	469.309	513.337	746.759	837.765	848.072	1116.02	470.976	1017.02	489.898	520.969	514.253	571.026
	Puf60	Poly(U)-binding-splicing factor PUF60	Q3UEB3	Q3UEB3	60.248	3	38877000	1.9666	0.0031414	2	2	2	3	3	3				2976.08	2167.44	3131.66	3033.95	2791.83	3255.97	2946.96	3139.01	3793.94	3103.39	2437.83	2892.36	2538.88	3398.81	2988.54	3202.99	2222.35	2811.26	2615.76	2670.89
	Eif3j1;Eif3j2	Eukaryotic translation initiation factor 3 subunit J-A;Eukaryotic translation initiation factor 3 subunit J-B	Q3UGC7;Q66JS6	Q3UGC7;Q66JS6	29.343	5	62844000	3.6645	0	3	3	3	10.7	10.7	10.7				7391.87	7813.43	8421.52	7457.92	8166.13	7955.21	7222.63	8127.21	7448.24	7231.81	7334.49	7913.4	7499.7	7549.37	7270.27	8513.62	6469.49	7720.93	6577.67	6407.44
	Fam195b	Protein FAM195B	Q3UGS4	Q3UGS4	11.101	2	22075000	7.1678	0	1	1	1	18.6	18.6	18.6				1488.9	1806.14	1710.36	1778.36	1519.94	1990.3	1534.53	2084.36	2003.4	1475.01	1771.37	2038.96	1689.21	1699.17	1640.82	1840.4	1619.95	1657.98	1197.24	1353.63
	Nt5dc3	5-nucleotidase domain-containing protein 3	Q3UHB1	Q3UHB1	63.17	9	77969000	6.805	0	4	4	4	7.9	7.9	7.9				11632.5	12326.2	11726.9	11590.4	11056	11062.3	10979.7	11573.8	12776.4	11968	11283.8	13094.7	12021.6	10936.8	11761.5	11889.9	9082.15	9918.91	9102.61	9777.6
	Snx27	Sorting nexin-27	Q3UHD6	Q3UHD6	60.988	9	166920000	5.8798	0	4	4	4	8.3	8.3	8.3				11066.8	9679.29	9976.89	9833.05	9372.09	10567.4	9561.87	11206.4	12825.3	11021	11138.6	10240.8	10153.8	11126.4	10045.2	10502.8	6387.23	8721.89	9311.31	9104.29
	Aak1	AP2-associated protein kinase 1	Q3UHJ0	Q3UHJ0;Q91ZK0	103.35	45	821270000	133.5	0	17	17	17	28.6	28.6	28.6				56702.2	55733.9	57773.2	55320	56060.7	55979.2	56519.4	55647.6	63359.9	55715.8	59005.8	55460.2	56301.6	57273.8	59090	56444.3	48758.9	52770.7	49956.9	53439.4
	Slc2a13	Proton myo-inositol cotransporter	Q3UHK1	Q3UHK1	69.062	2	26182000	11.723	0	2	2	2	4.9	4.9	4.9				1910.62	1775.68	1646.2	1554.75	1310.66	1305.68	1630.02	1265.84	2227.15	1528.14	1628.67	1573.72	1562.77	1655.96	1417.56	1537.12	712.359	1266.27	1461.43	1540
	Camkv	CaM kinase-like vesicle-associated protein	Q3UHL1	Q3UHL1	54.819	13	144090000	41.009	0	7	7	7	21.5	21.5	21.5				9793.43	9449.38	10451.9	10417.9	8645.94	9292.86	7682.14	8288.92	9164.74	9174.83	10425.6	9800	12362.8	12778.2	12393.8	12542.5	10115.7	10416.6	9132.18	10059.5
	Pdap1	28 kDa heat- and acid-stable phosphoprotein	Q3UHX2	Q3UHX2	20.605	11	72285000	6.727	0	4	4	4	19.3	19.3	19.3				14842.8	13614.3	13478.5	13638.6	12631	12877.9	11818.3	13256.9	15873.1	13345.4	14970	14425.7	14336.5	13452.8	13520.4	14870.3	9095.28	12086.8	10904.9	11272.4
	Ndufb6	NADH dehydrogenase [ubiquinone] 1 beta subcomplex subunit 6	Q3UIU2	Q3UIU2	15.515	8	425410000	56.752	0	2	2	2	20.3	20.3	20.3				10841	10700.7	11757.6	10251	11198.6	10650.1	7773.15	14914.5	11855.8	10574.5	15728.9	15216.1	10771.4	10986.6	11566.9	13438.2	11084.5	10359	3929.84	4446
	Rmdn3	Regulator of microtubule dynamics protein 3	Q3UJU9	Q3UJU9	52.028	9	45605000	12.139	0	4	4	4	13.4	13.4	13.4				6946.72	6648.01	6058.85	6965.75	6258.12	6946.79	6570.28	5902.9	7083.41	6853.93	6603.95	6770.08	5790.25	6501.9	6554.18	7168.05	5559.72	6083.8	6186.94	5891.66
	Mccc2	Methylcrotonoyl-CoA carboxylase beta chain, mitochondrial	Q3ULD5	Q3ULD5	61.378	6	74610000	21.148	0	3	3	3	7.5	7.5	7.5				4818.72	4380.84	4877.13	4566.37	4315.33	4333.71	3734.3	5747.97	6497.28	4827.56	5938.67	4828.98	4923.43	5009.06	4704.08	5469.11	3494.77	3644.36	3282.05	3096.41
	Gpd1l	Glycerol-3-phosphate dehydrogenase 1-like protein	Q3ULJ0	Q3ULJ0	38.225	12	201430000	7.6641	0	5	5	5	13.7	13.7	13.7				26462.2	25375.8	24890.1	24998.1	23454.4	23800.5	24348.6	24999.7	21516.5	23618.1	24134.2	24922.4	25196.6	26188.7	25475.4	25557.2	24944.1	23798.4	22316.5	22713.3
	Ppp1r7	Protein phosphatase 1 regulatory subunit 7	Q3UM45	Q3UM45	41.291	21	195510000	58.986	0	11	11	11	39.9	39.9	39.9				11339.9	11124.1	11965.8	10941.6	10690.9	11969.7	10711.4	11442.7	14269	11181.5	11303.7	11469.3	11769.2	13462.6	12261.8	12482.2	8790.9	9908.37	11218.5	10709.1
	Mcu	Calcium uniporter protein, mitochondrial	Q3UMR5	Q3UMR5	39.681	8	62512000	8.7119	0	3	3	3	11.1	11.1	11.1				8886.75	10775.6	10460.9	10270.5	11237.9	11310.8	12622.6	10394.3	8779.42	10370	10226.6	10258.7	11805.5	11540.1	11765.4	10608.7	13389.2	12967.2	12006	12448.6
	Gprin1	G protein-regulated inducer of neurite outgrowth 1	Q3UNH4	Q3UNH4	95.495	11	201480000	25.545	0	10	10	10	13.1	13.1	13.1				13493.1	15102.7	15929.3	15058.1	13790	14155.1	14997.1	15340.6	13369.9	15233.8	15118.4	15032.4	16306.2	16498.3	15165.8	14756	17022	16195.1	14938.7	14829.8
	Sec31a	Protein transport protein Sec31A	Q3UPL0	Q3UPL0	133.57	7	148300000	12.208	0	4	4	4	4.6	4.6	4.6				7774.08	8204.61	7427.77	7926.85	8485.37	8344.42	7223.63	8190.48	7636.4	7002.66	8812.95	7834.43	8132.92	8000.59	7707.35	8263.69	6766.05	7594.54	7288.29	7266.19
	Plcl1	Inactive phospholipase C-like protein 1	Q3USB7	Q3USB7	122.67	17	133280000	18.405	0	10	10	10	12.9	12.9	12.9				12685.6	12592.4	12268.4	12789.5	12573.9	12690.9	11938.9	11993.1	12377.6	14115.8	12325.2	13229	11509.4	12210.6	12045.7	12488.3	11216.2	11387.8	12065.1	12217.2
	Krt76	Keratin, type II cytoskeletal 2 oral	Q3UV17	Q3UV17	62.844	4	308090000	3.3865	0	4	1	1	4.2	1.5	1.5				33346.7	34722.1	27172.3	25876.9	11686.4	10840.3	16477.3	17303	29162.5	29506.6	23409.6	25585.1	14029.8	13986.9	19345.6	19450.5	15753.6	19415.7	18649.1	19181.2
	Vps51	Vacuolar protein sorting-associated protein 51 homolog	Q3UVL4	Q3UVL4	86.186	5	58237000	5.3683	0	3	3	3	4.6	4.6	4.6				4331.62	4616.76	5147.12	4116.17	4000.54	4218.1	3449.02	4922.43	5574.09	4202.37	5224.52	4805.49	4548.46	5065.14	4000.51	4701.93	2604.96	3212.89	2937.45	3070.29
	Ppm1h	Protein phosphatase 1H	Q3UYC0	Q3UYC0	56.379	5	52657000	7.2524	0	2	2	2	6	6	6				5492.51	5136.43	4679.73	5218.43	5631.39	5262.42	5900.84	5668.18	5512.69	5444.1	5298.78	5525.72	6868.96	6355.85	6362.06	5701.08	5380.52	5447.76	6022.25	6155.56
	Svip	Small VCP/p97-interacting protein	Q3UZP4	Q3UZP4	8.3635	6	66502000	4.4359	0	1	1	1	14.3	14.3	14.3				11983	10525.3	10849.9	11169.5	11392	10489.9	9176.56	12121.5	13092.7	10790.5	10927.6	11705.7	10929.7	11171.8	10849.5	11959	6889.38	8043.15	8576.86	7971.11
	Pls1	Plastin-1	Q3V0K9	Q3V0K9	70.407	3	9169100	3.485	0	2	2	2	4.9	4.9	4.9				1489.87	1184.54	1606.26	1276.79	1673.69	1550.04	1293.44	1626.07	1286.75	1175.53	1319.07	1265.82	1290.28	1055.99	1271.53	1258.2	1550.18	1518.57	1330.91	1527.36
	Mthfd1l	Monofunctional C1-tetrahydrofolate synthase, mitochondrial	Q3V3R1	Q3V3R1	105.73	12	142450000	11.08	0	6	6	6	6.4	6.4	6.4				16448.6	17624.8	16535.7	15967.9	16556.4	17723	16091.6	18704.4	19120.9	17240	17691.4	18910.2	16703.7	18177.6	17400.9	17841.6	11946.8	14999.3	13519	13878.3
	Rltpr	Leucine-rich repeat-containing protein 16C	Q3V3V9	Q3V3V9	141.37	4	87193000	42.865	0	3	3	3	4.2	4.2	4.2				1891.13	1637.49	2044.07	1514.92	1552.29	1781.14	1306.79	2451.31	2396.93	1699.21	1817.29	2245.78	1901.6	1788.91	2031.22	2365.56	1375.02	1539.09	929.821	856.045
	Oxr1	Oxidation resistance protein 1	Q4KMM3	Q4KMM3	95.911	20	352950000	58.171	0	11	11	11	16.9	16.9	16.9				22656.3	22493	23331.4	22606.9	23070.2	21511	20702.1	22107.4	20401.8	21071.1	21541.7	22491.2	22680	22657.8	21571.8	22302.1	19392.9	21929.3	19800	21409
	Tmem65	Transmembrane protein 65	Q4VAE3	Q4VAE3	24.918	6	96485000	28.961	0	4	4	4	20.1	20.1	20.1				7131.57	6712.36	6852.74	6810.01	7780.84	6526.49	6925.66	6687.81	7025.31	6488.56	6385.24	6633.33	6516.8	6349.95	6966.89	6678.06	6836.42	7175.15	7465.25	7138.46
	Lrrc47	Leucine-rich repeat-containing protein 47	Q505F5	Q505F5	63.589	5	83282000	6.226	0	3	3	3	7.1	7.1	7.1				3253.46	2895.12	3732.14	2461.75	2734.67	2475.16	2892.43	3104.8	3494.34	3376.55	2674.92	3274.1	2960.14	3100.97	2693.72	3122.09	2164.72	2462.27	2448.73	2512.71
	Scn2b	Sodium channel subunit beta-2	Q56A07	Q56A07	24.227	4	66310000	5.1715	0	3	3	3	14.4	14.4	14.4				4028.23	4050.29	4150.54	4393.17	3681.57	3686.64	3577.73	3504.72	3442.17	3840.33	3235.83	3756.46	3727.74	3797.19	3677.41	4110.4	4355.86	3566.19	3746.78	4023.17
	Ndufaf2	Mimitin, mitochondrial	Q59J78	Q59J78	19.628	6	30885000	30.037	0	2	2	2	17.9	17.9	17.9				3663.4	3967.19	4162.66	4543.27	4285	4477.52	4129.13	4386.25	4962.58	4068.15	4388.25	4617.15	4388.4	4043.08	3917.81	3987.84	3455.39	4356.21	3665.41	3869.17
	Slc4a10	Sodium-driven chloride bicarbonate exchanger	Q5DTL9	Q5DTL9	125.82	3	37324000	4.6563	0	2	2	1	2.5	2.5	1.5				3592.77	4665.75	3557.62	3618.79	3476.42	3619.49	4008.54	3848.54	3724.76	3734.52	3925.35	3833.62	3603.31	4049.68	3623.7	3983.71	4599.46	3739.48	4165.9	4239.86
	Ermn	Ermin	Q5EBJ4	Q5EBJ4	32.148	28	350190000	189.66	0	7	7	7	40.9	40.9	40.9				43546.4	42811.1	43064.4	43210.4	45557.1	43845.3	42958.6	44840.9	37975.7	42035.6	43857.1	44365.7	39547.4	39587.9	39328.3	40383.5	46371.3	45451.3	43035.9	41684.4
	Arhgap1	Rho GTPase-activating protein 1	Q5FWK3	Q5FWK3	50.41	7	53164000	25.049	0	3	3	3	11.8	11.8	11.8				6622.47	6652.78	6900.23	6671.77	6116.77	5820.17	5607.99	6299.59	5515.58	5993.47	5866.7	5931.47	6776.87	6253.7	6443.73	6661.74	5835.07	5332.51	5166.4	5369.77
	Cnrip1	CB1 cannabinoid receptor-interacting protein 1	Q5M8N0	Q5M8N0	18.612	9	104410000	19.433	0	2	2	2	14.6	14.6	14.6				14934.1	14342.5	14828.5	14984.3	14171.2	14287.5	15702.1	13975.7	13959.1	14858.6	14392.3	13722.8	15551.9	16253.5	15628.5	15579.6	15377.2	15945	15270.5	15596.4
	Diras2	GTP-binding protein Di-Ras2	Q5PR73	Q5PR73	22.498	15	179140000	17.463	0	6	6	5	33.7	33.7	30.2				15649.1	16173.5	16403.1	15943	16453.2	17133.2	16733.4	16070.9	12882.5	14565.9	14499.8	15404	16869.4	17057.8	17312.7	16171.6	17854.3	17629.3	17317.6	16412.3
	Cyfip2;Cyfip1	Cytoplasmic FMR1-interacting protein 2;Cytoplasmic FMR1-interacting protein 1	Q5SQX6;Q7TMB8	Q5SQX6;Q7TMB8	145.66	8	228260000	15.369	0	5	5	5	4.5	4.5	4.5				12744.8	12289.5	11589.4	11944.3	12369.1	12320.5	14138.8	11633.4	11222.6	11316.5	10299.3	11306.5	12557.9	13194.5	13547.4	11924.1	15250.9	14215.1	15750.8	15347.2
	Tom1l2	TOM1-like protein 2	Q5SRX1	Q5SRX1	55.662	30	158750000	80.823	0	11	11	11	38.3	38.3	38.3				21896.8	19749	21898.3	20875.7	21869.9	21805.1	18998.9	24273.9	22829.5	21707.4	25633.8	21994.5	20837.1	24054.3	21091.1	23099.4	18368.5	19241.7	17117.1	17376.6
	Abr	Active breakpoint cluster region-related protein	Q5SSL4	Q5SSL4	97.666	15	278920000	34.749	0	8	8	8	10.8	10.8	10.8				23454.9	23630.5	21860.9	22205.4	19587.9	20102.4	18770.3	23396.2	23516.8	23417.9	22474	21781.1	20814.5	21588.9	20489.9	22981.2	16414.1	18684.9	18103	19150.7
	Arhgap44	Rho GTPase-activating protein 44	Q5SSM3	Q5SSM3	88.993	4	36341000	19.679	0	3	3	3	6.5	6.5	6.5				3453.77	3634.09	3609.69	3683.19	3328.17	3561.12	2698.16	4689.77	3411.53	3287.73	4134.5	4301.5	3762.03	3246.3	3262.64	3897.11	3894.86	3951.28	2257.06	2997.24
	Rap1gap2	Rap1 GTPase-activating protein 2	Q5SVL6	Q5SVL6	78.253	3	18385000	3.2922	0	1	1	1	2.8	2.8	2.8				1748.07	1802.81	1784.95	2004.1	1962.8	2024.38	1290.33	2500.05	1775.37	1955.18	2417.56	2360.53	1852.72	1845.22	1781.86	2009.76	1662.53	1688.48	1084.2	1084.2
	Specc1	Cytospin-B	Q5SXY1	Q5SXY1	118.1	6	47811000	7.454	0	4	4	4	6.1	6.1	6.1				3735.11	3544.86	4180.3	3418.81	3175.16	3829.49	3835.57	4382.26	3918.84	4093.64	3528.23	4376.48	5200.67	4325.19	4055.5	4200.97	3502.16	3622.89	3542.43	3427.46
	Myo1d	Unconventional myosin-Id	Q5SYD0	Q5SYD0	116.08	12	207080000	9.0512	0	8	8	8	7.7	7.7	7.7				13503.3	13430.2	13089.2	13001.9	13838	13167.8	12922.4	14093.8	12410.4	13192.1	13037.2	13704	12411.6	12725.6	13057.3	13084.3	11895.3	12207.6	11209.6	11582.3
	Rabl6	Rab-like protein 6	Q5U3K5	Q5U3K5	79.83	3	7606300	6.1765	0	2	2	2	4.4	4.4	4.4				1377.38	1397.35	1669.84	1134.97	1459.24	1229.34	1183.36	1726.29	1773.67	1430.04	1377.31	1503.68	1446.35	1533.61	1675.18	1495.15	1112.89	1222.04	1155.18	1060.94
	Dnajc11	DnaJ homolog subfamily C member 11	Q5U458	Q5U458	63.232	12	131150000	12.526	0	7	7	7	15.2	15.2	15.2				16678.9	14789.7	15590.5	14877.1	14685.5	15105.6	14306.3	16262.1	23113.4	15679.3	17051.4	15774.4	15859.9	17034.4	15784.8	16300.7	8058.37	10451.3	12585.7	12923.3
	Ogdh	2-oxoglutarate dehydrogenase, mitochondrial	Q60597	Q60597	116.45	79	1239400000	190.46	0	24	24	24	31.4	31.4	31.4				81848.5	83800.7	88153.3	86256.8	94297.6	95202	94662.2	88054.8	80252.1	91134.1	91839.2	87937.5	88484.4	86186.6	90268.1	87875.5	105072	99687.2	95574.1	95344.1
	Cttn	Src substrate cortactin	Q60598	Q60598	61.249	16	496870000	12.707	0	8	8	8	16.3	16.3	16.3				41765.4	38414.9	43526.8	41138.6	40696.2	43157.4	44111.5	42766.8	47077	41528.3	41382.4	41792.8	47844.6	46139.3	44222.3	43526	42423.5	43663.6	45090.6	45152.4
	Myl6	Myosin light polypeptide 6	Q60605	Q60605;Q8CI43	16.93	16	267250000	103.99	0	3	3	3	26.5	26.5	26.5				30251.7	29261.6	31557.9	29647.2	32198.8	32734.1	30879.4	32267.6	33185.2	32899.2	33339.5	31463.1	33560.4	33014.3	31950.1	32198.7	25343	29157.6	28583.9	29718.5
	Grb2	Growth factor receptor-bound protein 2	Q60631	Q60631	25.238	11	94875000	24.543	0	5	5	5	35.5	35.5	35.5				9361.93	9724.96	8532.08	10659.6	9078.64	9116.38	7136.66	9583.88	7227.22	8418.19	9207.96	10070.2	9182.04	9110.7	8324.09	11532.7	9432.07	9281.85	7750.1	7136.79
	Flot2	Flotillin-2	Q60634	Q60634	47.037	3	46932000	3.4584	0	2	2	2	5.4	5.4	5.4				3521.98	3914.6	4351.27	4474.37	4749.1	4243.81	4560.85	4446.15	2120.71	4172.47	3734.19	4058.08	4491.86	4285.1	4392.21	4210.35	6603.36	5403.33	4567.62	4711.24
	Hnrnpd	Heterogeneous nuclear ribonucleoprotein D0	Q60668	Q60668	38.354	14	430550000	19.745	0	4	4	4	14.1	14.1	14.1				26047	27561.9	25617.5	28456.3	30235.1	29502.6	34593.7	24498.7	22811.2	28181.6	23125.4	27463.8	30752.3	29516.7	30672.9	25662.2	36494.6	34362.7	36806.4	38568.6
	Ptprn	Receptor-type tyrosine-protein phosphatase-like N	Q60673	Q60673	106.08	4	69060000	5.5962	0	3	2	2	5.3	3.9	3.9				11012.8	9867.31	9353.46	8880.17	7597.83	9307	8478.75	9460.26	15202.7	8824.4	9164.34	8910	9082.4	9413.32	9601.08	8841.46	3393	5670.93	8124.93	8557.3
	Ppp5c	Serine/threonine-protein phosphatase 5	Q60676	Q60676	56.876	13	186630000	46.32	0	6	6	6	13.6	13.6	13.6				17666.9	16874.5	18355.1	17289.9	16122.3	16948.6	15966.6	17236.1	18297.2	17256.5	17228.8	17762.6	18056.9	17897.9	17169.2	18285.1	15336.6	14767.1	14856.1	15074.7
	Psmb6	Proteasome subunit beta type-6	Q60692	Q60692	25.378	10	78913000	5.576	0	4	4	4	21.8	21.8	21.8				7052.67	7018.87	8672.03	8154.48	8228.45	9445.03	9122.34	8950.53	10166.6	9190.67	7902.2	8508.61	8977.83	8769.19	8512.32	8715.45	9866.89	8536.43	9292.65	9422.07
	Csnk2a1	Casein kinase II subunit alpha	Q60737	Q60737	45.133	8	98695000	7.2839	0	6	6	6	21.7	21.7	21.7				6970.05	6938.88	7591.45	7380.3	6401.46	6198.44	7691.67	7096.52	7965.58	7336.62	7355.68	6652.87	8020.05	8851.29	7586.85	7381.09	7234.45	8768.29	8097.23	7851.45
	Khdrbs1;Khdrbs2	KH domain-containing, RNA-binding, signal transduction-associated protein 1;KH domain-containing, RNA-binding, signal transduction-associated protein 2	Q60749;Q9WU01	Q60749;Q9WU01	48.37	5	131040000	2.727	0.00057208	2	2	2	4.1	4.1	4.1				8784.47	9186.59	7955.75	8664.57	9161.2	9341.09	9019.96	9408.49	8845.41	8554.5	8150.91	8926.1	10212.9	8523.71	9370.57	9336.47	9551.5	9195.16	10447.7	10076
	Cldn11	Claudin-11	Q60771	Q60771	22.114	26	1802500000	27.887	0	3	3	3	15	15	15				81449.6	84444.6	82831.6	81185.1	89773	85538.5	85731.3	81251.7	63690.4	84261.1	79263.6	79636.2	73011.1	73114.5	78289.3	79925.7	94770.9	96358.4	89248.2	89049.6
	Traf3	TNF receptor-associated factor 3	Q60803	Q60803	64.293	4	62481000	2.2235	0.0026969	3	3	3	5.1	5.1	5.1				7296.07	7830.44	7358.42	7224.01	7650.74	7094.03	7906.35	7265.1	6488.65	7255.2	6416.08	7239.27	6758.88	6654.44	7192.6	6711.8	7799.39	8480.72	8047	7947.95
	Ppp1r1b	Protein phosphatase 1 regulatory subunit 1B	Q60829	Q60829	21.78	18	339060000	61.893	0	4	4	4	36.6	36.6	36.6				11362.3	11337.5	8841.19	9740.68	12785.9	12929.8	10218.2	14801.4	13200.6	12262.2	12109.8	11060.7	21722.2	22980.6	26484.5	29904.5	12377.9	13190.3	9942.95	11045.3
	Stip1	Stress-induced-phosphoprotein 1	Q60864	Q60864	62.581	64	2233800000	74.944	0	21	21	21	40.9	40.9	40.9				147636	142644	148000	146062	144654	140650	142055	143132	134325	137212	137270	140480	142524	137295	142217	141611	139024	141762	133130	133768
	Caprin1	Caprin-1	Q60865	Q60865	78.168	4	28327000	4.22	0	3	3	3	6.4	6.4	6.4				2085.6	2474.34	2228.39	2041.7	2285.85	2290.23	2496.99	2098.86	2142.2	2348.17	1917.64	1469.98	2254.85	2448.43	2701.07	2674.71	2469.84	2409.66	2857.3	2722.52
	Reep5	Receptor expression-enhancing protein 5	Q60870	Q60870	21.05	9	375400000	3.8013	0	3	3	3	10.8	10.8	10.8				20775.4	19177.1	20921.6	20667.5	20195.7	20586.7	19880.7	19519.7	20488.1	19027.4	18422.8	19690.3	19426.4	19489.5	19223	19777.6	18250.5	20820	20139.9	19993.9
	Elavl2	ELAV-like protein 2	Q60899	Q60899;Q60900	39.577	2	19650000	1.5583	0.0058852	5	1	1	15	3.1	3.1				1142.04	1261.44	1418.41	1248.49	1061.04	1255.69	1038.25	1046.45	1691.35	1299.32	1546.86	1629.58	1383.07	1373.04	1211.44	1306.52	1416.15	1468.32	1661.12	1244.35
	Eps15l1	Epidermal growth factor receptor substrate 15-like 1	Q60902	Q60902	99.307	9	42616000	17.067	0	4	4	4	7.7	7.7	7.7				3024.29	3799.98	3392.83	3011.2	3214.35	2906.56	3040.09	3365.88	4578.65	3626.73	3700.88	3238.37	3414.76	3288.59	3727.7	3785.53	2257.75	2907.4	2739.86	3016.73
	Vdac2	Voltage-dependent anion-selective channel protein 2	Q60930	Q60930	31.732	56	2825700000	232.27	0	10	10	10	38.6	38.6	38.6				108715	113361	111081	110469	118225	118433	126387	110964	95624.4	114852	106561	111479	107197	110484	110374	107995	147232	125745	133031	131528
	Vdac3	Voltage-dependent anion-selective channel protein 3	Q60931	Q60931	30.752	40	1434300000	150.48	0	9	9	9	42.8	42.8	42.8				60503	61588.1	61668	61800.5	59368	61283	53906.7	66421.5	67829.9	62149	71201.3	67240.9	60986.3	62332.1	61139.5	66987.9	59148	56781.5	51439.4	50163.4
	Vdac1	Voltage-dependent anion-selective channel protein 1	Q60932	Q60932	32.351	182	3657500000	255.99	0	10	10	10	42.9	42.9	42.9				196723	208164	205942	205693	215961	213540	224489	205484	192576	210902	196208	208111	210004	207533	208674	204388	254903	219091	240290	230116
	Pla2g7	Platelet-activating factor acetylhydrolase	Q60963	Q60963	49.258	2	15432000	1.5613	0.0058939	1	1	1	3.6	3.6	3.6				1836.33	1937.65	1732.63	1672.69	1878.37	1685.76	1677.83	1934.39	2340.03	1659.46	1903.34	1902.46	1760.91	1858.98	1685.93	1883.58	1025.13	1198.42	1397.63	1390.55
	Papss1	Bifunctional 3-phosphoadenosine 5-phosphosulfate synthase 1;Sulfate adenylyltransferase;Adenylyl-sulfate kinase	Q60967	Q60967	70.793	2	8963600	2.631	0.00056721	1	1	1	3.2	3.2	3.2				1743.77	1361.13	1503.04	1503.05	1944.14	1310.41	1522.61	1679.47	1262.15	1789.07	1273.31	1393.9	1362.82	1383.82	1776.04	1444.22	1133.54	1725.76	1347.55	1573.44
	Rbbp4;Rbbp7	Histone-binding protein RBBP4;Histone-binding protein RBBP7	Q60972;Q60973	Q60972;Q60973	47.655	6	40374000	10.504	0	3	3	3	8	8	8				5619.03	6204.24	6420.38	5925.87	6576.18	6403.69	5905.52	6307.73	7034.61	6704.91	6320.99	6620.65	6918.03	6742.61	6573.48	6419.12	4579.7	5162.08	5669.25	5782.11
	Gng7	Guanine nucleotide-binding protein G(I)/G(S)/G(O) subunit gamma-7	Q61016	Q61016	7.4796	6	332090000	5.4892	0	1	1	1	20.6	20.6	20.6				14044.1	15700.5	15502.9	15211.5	14283	15065.7	14289.1	16606.4	17696.4	16263.5	15611.4	16803.9	21071.9	24048.9	21534.7	22854.2	14047.3	15479	14703.9	14582.3
	Hars	Histidine--tRNA ligase, cytoplasmic	Q61035	Q61035;Q99KK9	57.432	11	255670000	11.834	0	5	5	5	12.2	12.2	12.2				11362.3	11636.6	12504.7	12460.7	11369.8	11733.2	9945.86	12409.4	11742.8	11592.4	11790.6	12134.6	12095.8	11300.6	9876.95	10666.5	10629.5	12079.9	11641.2	12112.4
	Pak3	Serine/threonine-protein kinase PAK 3	Q61036	Q61036	62.397	5	83211000	6.8024	0	7	4	2	16.5	10.4	5.5				8778.16	7586.54	7531.2	7487.58	7121.99	8426.87	7646.11	8046.02	6470.79	7227.09	7442.39	7337.43	7287.11	8434.99	8124.34	7755.55	6610.5	8518.96	7568.67	7523.71
	Cdc37	Hsp90 co-chaperone Cdc37;Hsp90 co-chaperone Cdc37, N-terminally processed	Q61081	Q61081	44.593	10	41428000	43.276	0	3	3	3	12.4	12.4	12.4				11634.8	13243	12334.1	12358.8	12354.9	12360.3	12184.9	12578.5	12579.1	11732	11985.4	12480.1	12213.3	12887.4	13041.3	12931.4	12570.4	12312.2	11879.4	12113.5
	Ppp2r5e	Serine/threonine-protein phosphatase 2A 56 kDa regulatory subunit epsilon isoform	Q61151	Q61151	54.713	15	129130000	37.292	0	6	6	5	16.7	16.7	15.2				10254	8473.51	9301.15	8742.22	8424.74	9235.84	8313.29	8510.19	9052.09	8763.04	9198.59	9935.09	9775.07	8858.84	9159.01	9596.91	7709.93	8235.67	8181.6	7844.63
	Mapre1	Microtubule-associated protein RP/EB family member 1	Q61166	Q61166	30.016	13	138570000	21.372	0	7	6	6	36.2	32.5	32.5				9494.42	9146.57	8678.62	8722.66	8907.56	8127.27	9034.23	8182.27	7854.72	8558.79	9230.92	8467.53	9486.97	8960.32	9043.78	8680.64	8823.94	9409.14	9124.18	9604.87
	Prdx2	Peroxiredoxin-2	Q61171	Q61171	21.778	37	1910800000	79.59	0	7	7	6	39.4	39.4	34.8				55657.2	56568.2	56256.7	56799.6	56270.8	58554.9	58605.8	54901.8	55288.8	57356.4	56093.6	53225.2	58592	60137.4	57144.1	56313	57720.7	56463.8	62707.4	60563
	Tsg101	Tumor susceptibility gene 101 protein	Q61187	Q61187	44.123	3	36099000	1.9268	0.0031217	2	2	2	5.6	5.6	5.6				4349.73	3475.23	3499.09	3400.04	4092.13	3648.11	3919.03	4050.7	4548.78	4013	4396.16	3811.06	4790.29	3814.11	4306.02	4111.02	3244.06	3096.5	3676.82	3902
	Pafah1b3	Platelet-activating factor acetylhydrolase IB subunit gamma	Q61205	Q61205	25.853	10	286220000	38.381	0	3	3	3	20.3	20.3	20.3				9843.09	8942.83	9491.63	9289.94	8230.58	8016.2	7062.53	9796.25	12236.9	9969.4	9672.59	9561.86	9291.33	9632.71	8923.24	9274.15	4337.04	5859.74	6659.84	6627.82
	Pafah1b2	Platelet-activating factor acetylhydrolase IB subunit beta	Q61206	Q61206	25.581	20	255930000	77.079	0	2	2	2	17.9	17.9	17.9				3557.27	4170.32	3428.88	3444.68	3586.33	3746.74	3670.22	3526.39	4167.27	3817.19	3870.98	4975.59	3018.13	3479.58	3553.5	3728.25	3563.03	3048.24	3064.63	2891.01
	Psap	Prosaposin	Q61207	Q61207	61.422	45	550830000	41.218	0	7	7	7	14.4	14.4	14.4				60893.1	64924.1	65768.4	65357.6	62565.3	62077.1	65083.2	57905.4	60348.1	66690.8	66539.9	68376.3	66428.7	65193.8	67956.7	65496.3	72287.3	69430.3	63808.3	64546.6
	Snta1	Alpha-1-syntrophin	Q61234	Q61234	53.664	4	39452000	4.6991	0	3	3	3	6.4	6.4	6.4				4152.86	3501.09	3584.87	3767.51	3222.79	3306.11	3261.54	3773.7	3999.67	3780.05	4232.91	3608.91	3395.95	3804.59	3416.44	4029.15	2989.74	4079.84	3322.93	3234.73
	Fnta	Protein farnesyltransferase/geranylgeranyltransferase type-1 subunit alpha	Q61239	Q61239	44.013	4	4842100	19.997	0	2	2	2	7.4	7.4	7.4				775.345	1378.8	1101.92	845.466	1120.85	1158.41	1372.93	833.011	1267.72	599.292	1281.24	860.124	1543.83	1059	1183.58	1325.78	1139.41	1260.95	1304.4	1195.16
	Lamb2	Laminin subunit beta-2	Q61292	Q61292	196.58	9	99833000	13.136	0	5	5	5	3.5	3.5	3.5				6466.87	6108.54	6445.25	5508.18	6787.44	6807.5	5865.89	7667.37	9010.3	6578.58	8054.77	7088.71	6125.7	6371.12	6282.31	6421.57	4183.34	5698.58	5394.69	5409.22
	Ctnna2	Catenin alpha-2	Q61301	Q61301	105.28	18	161370000	17.621	0	7	7	6	7.1	7.1	6.2				16520.6	16470.5	16432.3	17060.1	16122.1	16782.3	15760.7	16895	15065.7	15986.8	15683	16438.6	17145.5	18112.6	16930.2	17113.1	14002.9	16608.2	15017.8	15486.4
	Hspa4	Heat shock 70 kDa protein 4	Q61316	Q61316	94.132	92	2198800000	266.74	0	30	30	29	44.5	44.5	42.8				183709	180636	184336	188077	184884	184440	178891	178498	164350	174084	181462	179336	183699	176857	187902	184436	194122	187735	176460	175119
	Cntn2	Contactin-2	Q61330	Q61330	113.22	9	219980000	17.355	0	5	5	5	7.1	7.1	7.1				9947.81	9551.45	9700.07	9835.19	9561.63	10177.6	9935.37	10987.5	11513.9	10391.3	10151.6	10929.5	10133.3	10093.7	9668.74	10275.5	8401.33	8960.45	8590.84	8658.07
	Bcap31	B-cell receptor-associated protein 31	Q61335	Q61335	27.956	5	272510000	9.8016	0	3	3	3	15.1	15.1	15.1				6469.95	9784.56	7415.12	7892.49	6850.01	8762.66	8000.78	6958.45	5632.63	7536.69	7297.33	7130.45	6696.93	7988.87	7036.41	6889.02	8816.01	7708.32	8749.32	8877.27
	Cox7a2l	Cytochrome c oxidase subunit 7A-related protein, mitochondrial	Q61387	Q61387	12.399	4	13028000	42.994	0	1	1	1	11.7	11.7	11.7				3736.96	4055.76	3730.48	3525.08	3850.33	4078.93	4447.65	3239.36	2932.85	3514.28	2933.34	3497.72	3606.86	3515.89	3610.26	3397.17	5651.66	3887.9	5247.65	5202.71
	Hras	GTPase HRas;GTPase HRas, N-terminally processed	Q61411	Q61411	21.298	28	379820000	38.438	0	8	8	2	58.7	58.7	11.1				40326.6	41657.4	39369	39843.4	38281.5	39617.6	40797.6	37836.4	34896	38898.1	37924.6	39161.3	39274.1	40703.8	38955.2	37992.3	39911	40611.2	41601.1	40696.4
	Hadh	Hydroxyacyl-coenzyme A dehydrogenase, mitochondrial	Q61425	Q61425	34.463	7	292170000	6.8108	0	5	5	5	18.2	18.2	18.2				15036.3	14965.6	15301.7	14607.7	16013.8	14630.7	16517.2	14805	13731	16725.5	13281.9	14322	14848.7	15650.1	14409.9	14071	12274.4	14737.2	15701	15596.1
	Alcam	CD166 antigen	Q61490	Q61490	65.091	16	120300000	17.125	0	8	8	8	18.4	18.4	18.4				17786	17962.9	18855.8	17579.8	16952.6	17120.1	15994.7	17741.5	18833.2	16381.7	17865.1	17189.7	19996.4	19134.6	18040.1	18919.8	13205	16252.8	14693.9	16744.9
	Glg1	Golgi apparatus protein 1	Q61543	Q61543	133.73	9	71895000	11.363	0	5	5	5	6.1	6.1	6.1				6881.53	6864.21	7361.5	7257.36	6757.64	7599.61	6150.58	8531.18	7612.75	7237.2	6868.93	7035.85	7665.66	7577.2	7207.07	8278.64	4739.07	5592.53	4887.11	4949.17
	Ewsr1	RNA-binding protein EWS	Q61545	Q61545	68.461	3	58691000	27.175	0	1	1	1	2.1	2.1	2.1				5815.35	5352.12	5620.68	5826.87	5264	6126.66	5113.79	5797.71	6617.16	5733.86	6016.45	5659.37	6205.54	6154.31	5950.44	5889.4	3255.68	4725.16	4789.94	4585.2
	Snap91	Clathrin coat assembly protein AP180	Q61548	Q61548	91.85	49	727040000	108.56	0	15	15	14	23.6	23.6	22.3				91490.4	94193.2	93017.1	92053.2	90499.1	89832.3	89131	95760.6	97767.6	90438.1	92575.4	94912.5	96151.9	98411.5	98901.6	97644.8	86572.5	89360.7	83482.4	87238.6
	Fscn1	Fascin	Q61553	Q61553	54.507	39	1269800000	37.166	0	15	15	15	39.6	39.6	39.6				81638.9	85232.5	76015.3	76944.4	72076.1	74308.9	79184.8	73781	78640.3	71312.3	74899.6	75045.4	77079.8	77750.1	78167.3	75052.6	73910.7	77737.9	80226.1	80371
	Fxr1	Fragile X mental retardation syndrome-related protein 1	Q61584	Q61584	76.221	3	30856000	4.1816	0	2	2	2	3.8	3.8	3.8				2033.26	1781.67	1730.16	2486.03	1872.12	1942.1	2019.82	1938.54	1972.68	1808.24	1168.41	1839.13	1953.12	1926.4	2101.25	2103.48	2004.44	2006.52	1779.66	2134.07
	Gdi2	Rab GDP dissociation inhibitor beta	Q61598	Q61598	50.537	36	435160000	69.452	0	14	10	10	44.9	32.6	32.6				45396.6	50672.4	46742	49480.1	44871.7	44196.7	45222.5	46615.5	43923.2	46109	45620	48294.7	46953.1	45002.1	46663.4	47283.5	47420.4	49505.2	44212.8	43915.6
	Pacsin1	Protein kinase C and casein kinase substrate in neurons protein 1	Q61644	Q61644	50.575	79	7906700000	295.94	0	24	24	22	61.5	61.5	58.3				184437	167214	175749	176119	173901	162677	170815	173445	171245	168917	168140	173967	186739	171040	176570	173471	170923	172479	171191	170106
	Ddx5	Probable ATP-dependent RNA helicase DDX5	Q61656	Q61656	69.289	28	462630000	18.808	0	14	14	10	23.9	23.9	16.8				28947.6	30212.8	30464.4	28282.2	28377.3	26884.7	26348.6	29979.3	30627.4	29064.2	31160	29111.5	28995.1	28447.2	30210	29792	24334	26917.4	23879.7	23580.2
	Hsph1	Heat shock protein 105 kDa	Q61699	Q61699	96.406	48	686570000	70.822	0	18	17	17	26	24.4	24.4				85479.1	84686.4	86140.7	84782.4	84203.5	81759.1	81183.7	81952.1	75768.2	73354.3	75210.5	77899.4	85039.5	82349.7	86420.9	83367.1	84448.5	81199.4	79036.4	82294.6
	Elavl4	ELAV-like protein 4	Q61701	Q61701	42.368	8	112870000	6.8206	0	5	5	1	14	14	2.9				9117.83	9687.54	9775	10113.9	11047.3	10554.7	10414	10617.9	8538.74	8337.48	8566.37	10083.4	10715	9730.47	9894.03	9759.51	11060.4	10847.8	10164.7	10248.5
	Phgdh	D-3-phosphoglycerate dehydrogenase	Q61753	Q61753	56.585	36	841120000	60.371	0	9	9	9	23.6	23.6	23.6				66808.9	68890.5	67228.8	68795.2	60205.3	61043.2	56607.8	63858.1	70438	66871.7	69593.6	66621.8	61474.5	62792.7	63968.5	65035.1	53960.7	57797.3	53859.7	54714.2
	Kif5b	Kinesin-1 heavy chain	Q61768	Q61768	109.55	8	233030000	7.3948	0	15	5	5	16	5.3	5.3				12708.3	10405.8	11142.5	10930.1	11823.7	11836.1	10332.9	11928.3	14131.4	10099	10970.6	11483.6	11064.1	10555.5	10764.3	11094.5	7781.09	8221.24	10024.4	9955.12
	Lasp1	LIM and SH3 domain protein 1	Q61792	Q61792	29.994	25	779230000	21.338	0	7	7	7	21.7	21.7	21.7				59155.9	59515.9	59186.8	57270.5	54519.1	55542	55732.9	57084.2	59396.5	58236.7	62937.7	60063.7	59095.2	61809.6	59245.7	58654.3	57854.1	57425.4	55483.9	56890.7
	Mapk10;Mapk8;Mapk9	Mitogen-activated protein kinase 10;Mitogen-activated protein kinase 8;Mitogen-activated protein kinase 9	Q61831;Q91Y86;Q9WTU6	Q61831;Q91Y86;Q9WTU6	52.532	4	16155000	2.8151	0	4	4	4	9.3	9.3	9.3				3887.39	4321.61	4835.43	4972.25	4703.78	5069.99	4969.31	5104.2	3917.42	3963.75	3339.01	4355.38	4491.37	4589.42	4445.89	5324.06	5088	5171.36	3774.63	4083.93
	A2m	Alpha-2-macroglobulin;Alpha-2-macroglobulin 165 kDa subunit;Alpha-2-macroglobulin 35 kDa subunit	Q61838	Q61838	165.85	2	33142000	11.004	0	2	2	2	1.5	1.5	1.5				1622.05	1794.26	1961.72	1798.2	2183.55	2142.69	2038.03	2089.17	2112.12	1917.38	2584.76	1809.34	2019.18	2116.39	1876.38	2407.62	2196.55	2186.57	2024.05	1701.46
	Myh10	Myosin-10	Q61879	Q61879	228.99	72	1324900000	219.72	0	31	31	24	20.2	20.2	16.2				84299.7	85237.9	85355.9	85594.8	83216.9	86225	79517.9	86537.5	94708.6	85443.3	90466.1	89985.9	91871.9	92343.8	88253.5	91440.1	67565.3	77791.4	74631.9	76920
	Mog	Myelin-oligodendrocyte glycoprotein	Q61885	Q61885	28.271	57	7395100000	110.86	0	10	10	10	37.8	37.8	37.8				141726	138460	143615	139799	137554	135797	134607	143745	143211	134957	146712	142357	127100	125257	123254	128116	146604	141403	136724	133138
	Npm1	Nucleophosmin	Q61937	Q61937	32.56	15	329620000	12.471	0	5	5	5	22.9	22.9	22.9				24525.9	23081.6	22704.7	23303.6	22200.8	23067.6	21486	23268.3	27614.9	23372.1	23308.4	24071.1	23720.1	23380.9	22344.2	22492.9	17741	18824.1	22229.7	22320
	Nnt	NAD(P) transhydrogenase, mitochondrial	Q61941	Q61941	113.84	17	241720000	59.405	0	7	7	7	6.9	6.9	6.9				23969.4	24774.1	24389.7	25329.2	25547.9	25537.8	26074.5	24914.2	24091.4	25577	24571.9	24780.9	24432.5	24675	23844.9	24111.9	25400.3	26262.9	26145.8	26105.2
	Pcbp2	Poly(rC)-binding protein 2	Q61990	Q61990	38.221	24	692690000	34.904	0	7	7	2	25.4	25.4	7.5				33791.9	32639.6	33811.5	33326.9	32587.9	33030.1	32829.2	33375.6	37346.5	34632.4	34120.1	31656	34216	36220.2	33576.2	33185.2	27905.9	28063.1	32557.4	31995.7
	Pea15	Astrocytic phosphoprotein PEA-15	Q62048	Q62048	15.054	18	335810000	83.261	0	3	3	3	32.3	32.3	32.3				17250	17496.3	19532.5	17115.6	19837.1	18223.9	19694	17888.3	11661.6	15160.7	14636.9	15738	18064.3	16654.2	18796.9	17055	23357.9	21844.1	19637	19455.9
	Vcan	Versican core protein	Q62059	Q62059	366.78	22	300720000	65.257	0	6	6	6	2.5	2.5	2.5				34496.1	35588.4	34748.7	34850.1	37375.3	38682.3	37754.1	37141.7	35429.3	34732.3	36484.5	34975.5	34825.7	35306.1	35433.2	34831.7	36877	36644	36257.4	37479.6
	Dlg4	Disks large homolog 4	Q62108	Q62108	80.471	10	196890000	12.153	0	6	6	5	9.5	9.5	8.6				9409.03	8940.49	9410.88	8856.11	9163.25	9497.86	8439.98	8494.74	9140.8	9074.76	10114.8	9594.93	10370	9705.03	10476.2	10338.6	8219.51	8992.28	8224.39	8562.43
	Dag1	Dystroglycan;Alpha-dystroglycan;Beta-dystroglycan	Q62165	Q62165	96.904	8	50052000	4.1786	0	3	3	3	4.7	4.7	4.7				8453.55	6662.5	8962.52	7698.94	5765.49	7315.44	3112.64	10177.8	12737.2	7509.78	11168.1	9490.54	8429.58	8405.45	6937	9394.15	2537.39	3372.15	2044.84	2201.94
	Dpysl3	Dihydropyrimidinase-related protein 3	Q62188	Q62188	61.936	116	2076500000	225.07	0	19	15	15	50.9	41.9	41.9				208246	208896	205237	206283	190578	190380	177077	200060	202693	192772	206813	199968	189842	188969	191105	200652	166013	181038	165430	166803
	Snrpb2;Snrpa	U2 small nuclear ribonucleoprotein B;U1 small nuclear ribonucleoprotein A	Q9CQI7;Q62189	Q9CQI7;Q62189	25.323	4	18571000	2.2189	0.0026954	2	2	2	6.7	6.7	6.7				2509.9	2190.92	2285.05	2988.65	2094.59	1898.24	1236.59	3361.12	2162.23	2338.32	1704.76	3532.37	2609.75	2727.85	2227.77	2306.46	1740.77	1946.86	1599.83	976.817
	Scn9a;Scn4a	Sodium channel protein type 9 subunit alpha;Sodium channel protein type 4 subunit alpha	Q62205;Q9ER60	Q62205;Q9ER60	225.81	5	14236000	5.1583	0	2	2	2	1.2	1.2	1.2				4981.19	5166.31	5693.42	5144.07	4917.55	4682.27	4518.24	4662.97	5070.13	4956.51	5199.07	4535.98	5256.94	5157.34	4307.86	4810.68	4541.46	4379.17	5197.59	5038.98
	Sptbn1	Spectrin beta chain, non-erythrocytic 1	Q62261	Q62261	274.22	422	13210000000	323.31	0	99	99	97	52.4	52.4	51.7				740226	747765	735015	736736	725011	719086	746657	718158	669767	724799	701794	724302	735369	718756	741013	717062	771362	793409	760664	764149
	Syp	Synaptophysin	Q62277	Q62277	34.024	27	1356000000	22.146	0	3	3	2	13.7	13.7	7.3				104558	108002	102333	101133	115200	114756	127708	104405	94078.4	111647	95350.5	98498.3	118194	115867	118935	109459	139471	122026	143760	142215
	Trim28	Transcription intermediary factor 1-beta	Q62318	Q62318	88.846	4	44340000	17.415	0	3	3	3	6.4	6.4	6.4				4929.1	5046.93	5227.52	5857.47	4687.8	5313.18	5229.88	5143.11	4765.62	5461.41	4777.6	5430.2	5565.47	5142.12	5512.23	5230.67	5343.77	5970.1	4906.31	4910.5
	Tsn	Translin	Q62348	Q62348	26.201	5	198050000	4.3283	0	2	2	2	10.5	10.5	10.5				10396.1	10293	10161.7	10549.8	10317.2	9897.05	9493.1	10109.8	10767.3	11086	11478.7	9618.39	10604.1	10622.9	10163.8	9785.71	9567.91	9279.02	10272.4	11197.2
	Snrnp70	U1 small nuclear ribonucleoprotein 70 kDa	Q62376	Q62376	51.991	6	37212000	5.1726	0	2	2	2	4.5	4.5	4.5				3968.41	4105.6	3873.86	3740.22	3997.78	3375.29	3287.95	3686.71	3612.29	4459.89	4670.13	3837.96	3745.49	4259.07	3709.15	4354.98	3095.29	3442.2	3487.06	3413.3
	Dbnl	Drebrin-like protein	Q62418	Q62418	48.699	8	215710000	11.48	0	5	5	5	18.1	18.1	18.1				14864.2	14968.2	15238.1	15100.4	13955.8	15499.9	14592	15399.7	15983.7	14707.7	15425.6	14364.2	15593.7	15516	14907.8	14892.7	15443.7	15142.2	15876.2	15878.6
	Sh3gl2	Endophilin-A1	Q62420	Q62420	39.955	58	814450000	160.27	0	10	10	8	34.7	34.7	29.3				63229.7	58744.3	59838.6	61387.2	60315.1	63648.9	62702.4	62389.6	67571.4	60908.2	61048.9	65125.3	65869.8	65433	65287.5	63927.9	56122.6	58227.3	58653.1	59709.7
	Sh3gl3	Endophilin-A3	Q62421	Q62421	38.934	9	67593000	8.0423	0	5	5	5	20.5	20.5	20.5				6135.81	5374.39	6262.19	5862.15	5087.18	5567.74	5143.82	5050.39	4850.02	5150.92	5512.56	5672.59	5881.15	5832.47	5475.91	5866.92	4417.99	4849.36	4265.22	4035.28
	Ndufa4	Cytochrome c oxidase subunit NDUFA4	Q62425	Q62425	9.3267	26	2384200000	36.623	0	6	6	6	56.1	56.1	56.1				82099.5	87482.3	86885.3	88037.7	99320	100430	107481	89397.4	79221.5	92454.9	84603.7	88972.3	91010.7	91357.2	92748	85542.3	122404	107515	113789	115839
	Ndrg1	Protein NDRG1	Q62433	Q62433	43.008	8	150640000	12.35	0	4	4	4	15.2	15.2	15.2				8786.2	9472.33	8458.25	8577.85	8446.85	8463.82	8368.16	8094.88	8351.03	8143.37	8919.76	8270.02	8179.91	7848.68	8335.47	7679.29	9370.68	8862.53	9784.77	9436.95
	Vamp1	Vesicle-associated membrane protein 1	Q62442	Q62442	12.89	29	300150000	99.278	0	4	3	3	60.2	54.2	54.2				16456.6	15237.7	15220.2	14670.3	16175.3	18345.8	16950	18347.8	20496.8	18400	18483.4	17349.7	16653.2	16095.2	15524.3	17077.5	13489.4	13968.1	15988.8	15706
	Fkbp3	Peptidyl-prolyl cis-trans isomerase FKBP3	Q62446	Q62446	25.147	7	139460000	34.802	0	3	3	3	12.9	12.9	12.9				14873.6	13802.5	14271.8	14060.8	14912.8	14063.6	14442.8	14310.4	14296.9	13810	13610.3	12727.8	15220.4	14581.6	14069	13895.3	14684.2	13859.2	16293.4	16423
	Vat1	Synaptic vesicle membrane protein VAT-1 homolog	Q62465	Q62465	43.096	31	306440000	91.048	0	5	5	5	17.5	17.5	17.5				51224.9	48253.2	48639.4	47459.8	45161.7	46316.5	42717	48894.5	47930.6	46954.8	47466.1	49203.4	50770.9	50187	48847.2	50181.3	32633.5	41424.8	38852.1	38597.2
	Ppp3r1	Calcineurin subunit B type 1	Q63810	Q63810	19.3	14	138780000	30.164	0	3	3	3	20	20	20				15649.1	14664.7	14563.7	13995.8	14575.7	13450.2	14445.1	13353.7	12483.7	13609.9	12692.4	13190	15746	15653.2	16438.2	14639.6	15826.1	14882.4	16791	16431.3
	Mapk3	Mitogen-activated protein kinase 3	Q63844	Q63844	43.066	3	199240000	6.4343	0	7	4	3	25.3	15.8	11.8				6176.13	5990.43	7846.8	7624.16	6093.65	5994.51	3544.11	7524.57	6321.3	6056.61	8959.57	6162.02	6014.04	6227.17	5751.36	8072.9	6131.04	6159.4	2664.66	3014.13
	Omg	Oligodendrocyte-myelin glycoprotein	Q63912	Q63912	49.283	22	483040000	12.929	0	6	6	6	16.6	16.6	16.6				41030.1	39733.6	39157.2	39732	41000.1	40736.1	40737.4	41652	39529	39892.3	40500.6	39495.7	38716	40635.6	39270.5	40075.6	40752.9	40187.7	40193.4	41399.1
	Map2k2	Dual specificity mitogen-activated protein kinase kinase 2	Q63932	Q63932	44.402	3	30711000	3.7835	0	4	2	2	14	9	9				2622.88	2520.19	2893.21	2386.21	1949.02	2547.17	1966.85	2511.15	2705.48	2735.44	2936.16	2641.14	2069.35	2611.27	2115.61	2849.69	2309.12	2382.61	2016.73	2135.81
	Kcnc3	Potassium voltage-gated channel subfamily C member 3	Q63959	Q63959	82.142	4	23748000	9.6578	0	2	2	2	3.4	3.4	3.4				2956.68	3640.31	3721.42	3533.88	4144.21	4270.61	3991.43	3557.94	3946.28	3922.8	4404.74	3762.28	3651.12	3161.6	3505.56	4120.99	4046.53	3738.24	3413.22	3466.93
	Crk	Adapter molecule crk	Q64010	Q64010	33.814	6	31659000	3.4472	0	2	2	2	10.5	10.5	10.5				3014.92	3598.4	3345.01	2957.64	3903.14	2405.6	3141.82	3076.51	4332.88	3181.43	2981.49	2852.39	3606.67	3582.04	2769.1	2875.44	813.536	2039.68	3117.8	3361.09
	Hepacam	Hepatocyte cell adhesion molecule	Q640R3	Q640R3	46.366	14	445660000	64.477	0	4	4	4	15.3	15.3	15.3				22935.4	23842.9	23507	25464.2	25782.7	26761.6	26939.3	26336.9	23308.5	25285.9	25771.2	24507	23571.3	23446.2	23789.4	23886.5	30476.7	29920.7	27117.5	28012.8
	Spr	Sepiapterin reductase	Q64105	Q64105	27.883	11	85875000	20.052	0	5	5	5	27.6	27.6	27.6				7971.8	8885.37	8371.93	7822	8018.82	8294.17	7978.2	7417.49	9261.96	8942.56	9021.71	7407.54	8143.19	8268.8	7528.78	7389.84	6021.79	7120.4	9009.68	8981.68
	Maoa	Amine oxidase [flavin-containing] A	Q64133	Q64133	59.601	15	198960000	17.496	0	6	6	6	14.1	14.1	14.1				17125.6	17414	16995.9	16451.3	16147.3	15841.7	15907	15921.6	17792.2	16952.2	15974.3	16053.3	16890	14778.6	16158.9	16209.7	13711.3	15566.8	16041.8	16505.8
	Myo6	Unconventional myosin-VI	Q64331	Q64331	146.41	3	16082000	5.2963	0	2	2	2	1.6	1.6	1.6				2880.66	2693.63	2778.05	3088.9	3163.86	3516.6	2700.31	3977.36	2351.82	3041.56	3632.7	2994.43	3012.75	2882.27	3038.46	2736.59	3036.22	3472.67	2464.28	2640.95
	Syn2	Synapsin-2	Q64332	Q64332	63.372	68	1450700000	138.51	0	15	14	14	34.6	31.9	31.9				110966	112786	113896	118171	118688	114184	119698	114649	99250.9	107316	110292	109348	124368	127270	122074	122512	129529	125789	120596	118912
	Hspe1	10 kDa heat shock protein, mitochondrial	Q64433	Q64433	10.963	29	2797500000	15.004	0	8	8	8	69.6	69.6	69.6				102514	106057	104932	105021	107067	109209	111443	105488	96708	108272	102344	103179	105262	101995	105645	104585	112008	113120	106961	112613
	Sord	Sorbitol dehydrogenase	Q64442	Q64442	38.249	8	141410000	5.1548	0	4	4	4	11.2	11.2	11.2				7072.34	7099.5	6657.31	6815.68	6378.68	6450.61	6122.71	6743.89	7003.64	6972.87	6815.91	6834.37	5444.76	6684.84	6777.27	6581.67	5806.71	6192.8	5866.77	5891.18
	Ptprd;Ptprf	Receptor-type tyrosine-protein phosphatase delta;Receptor-type tyrosine-protein phosphatase F	Q64487;A2A8L5	Q64487;A2A8L5	214.41	2	6937100	2.0256	0.0031646	2	1	1	1.7	0.7	0.7				1858.51	2053.04	2366.47	2268.88	2014.55	2063.52	1571.62	2073.4	2748.9	2042.27	2729.87	2119.17	1777.42	1947.43	1688.46	2213.87	1508.7	1700.26	1478.35	1204.54
	Tpp2	Tripeptidyl-peptidase 2	Q64514	Q64514	139.88	12	125050000	41.361	0	6	6	6	5.5	5.5	5.5				13134	14716.2	13455.3	13888.6	13508.6	13119.1	12921.6	13751	15849	13586.8	14758.8	14533.2	13181.3	14756.6	13870.6	13328	11543.9	11680.4	12513.6	12055
	Gk	Glycerol kinase	Q64516	Q64516	61.227	12	135760000	26.152	0	5	5	5	10.7	10.7	10.7				10721.2	10611.8	8772.64	9246.93	11187	10826.5	12573	10488	10379.1	10200.7	9889.99	9665.1	10391.9	10629	10029.4	9747.05	10325.7	9801.91	12977.6	11685.1
	Guk1	Guanylate kinase	Q64520	Q64520	21.918	4	45508000	12.836	0	3	3	2	19.2	19.2	11.1				3179.83	3258.6	2839.38	3124.42	2985.55	3046.58	3344.6	2803.33	3245.77	3199.11	3010.69	2893.36	3208.1	2774.46	2541.43	2143.63	2983.01	3034.18	3947.2	4267.18
	Gpd2	Glycerol-3-phosphate dehydrogenase, mitochondrial	Q64521	Q64521	80.953	48	1164200000	143.47	0	14	14	14	27.4	27.4	27.4				65259.3	66641.6	67862.2	69395	74942.1	75979.3	73904.6	71765.9	66988.4	73069	72297.8	72852.3	71844.1	76316.2	73067.7	72843.2	76018.6	72312.8	72910	72472.6
	Srm	Spermidine synthase	Q64674	Q64674	33.995	3	30024000	2.4236	0.0016556	2	2	2	7.6	7.6	7.6				1510.39	1662.92	1724.29	1306.2	1370.59	1671.22	1800.47	2254.41	2293.72	1710.51	1555.77	2040.18	1778.38	1656.71	1740.59	1675.33	1222.73	1469.81	1162.34	1087.4
	Vcl	Vinculin	Q64727	Q64727	116.72	15	293710000	18.762	0	10	10	10	9.5	9.5	9.5				26083	24973.6	26501.5	26972.9	26846	24673.3	23590.5	27942.2	24529.1	25225.9	26383.1	27269.3	26137	25957.4	25300.1	26168.7	23585.1	25906.2	22318.2	21470
	Gart	Trifunctional purine biosynthetic protein adenosine-3;Phosphoribosylamine--glycine ligase;Phosphoribosylformylglycinamidine cyclo-ligase;Phosphoribosylglycinamide formyltransferase	Q64737	Q64737	107.5	4	89177000	9.5868	0	3	3	3	4	4	4				5215.55	4222.98	4386.04	4655.77	3841.75	4199.03	4178.04	4090.38	4155.27	4447.84	4434.33	4602.08	4799.5	4535	4085.26	4440.27	3665.78	4051.23	4141.81	4119.97
	Cltc	Clathrin heavy chain 1	Q68FD5	Q68FD5	191.55	354	11049000000	323.31	0	63	63	63	45.9	45.9	45.9				604386	618175	613488	621040	627456	627892	633006	617483	598960	630868	623688	627356	641283	641055	640105	642800	651346	656497	638200	640754
	Git1	ARF GTPase-activating protein GIT1	Q68FF6	Q68FF6	85.299	7	139480000	17.972	0	4	4	4	6	6	6				8169.44	7937.03	7977.18	7854.89	7570.41	7410.87	7573.14	8543.81	11278.7	7595.86	9221.15	8671.94	8537.41	8478.36	8439.11	8463.11	6369.64	6410.43	6450.35	6563.45
	Ahcyl2	Putative adenosylhomocysteinase 3	Q68FL4	Q68FL4	66.899	6	241890000	19.836	0	8	2	2	14.8	3.9	3.9				16502.8	14086	15761.2	14380	14576.9	15627.8	13754.4	16465	19377.7	17136.9	17059.2	17476.4	16690.7	15806.7	15328.1	16604.4	9483.73	11852.6	12069.2	12243.9
	Nlgn2	Neuroligin-2	Q69ZK9	Q69ZK9;Q8BYM5;Q99K10;B0F2B4	90.988	7	49021000	5.6836	0	3	3	3	5.9	5.9	5.9				8269.71	5969.84	7170.5	7172.39	7196.52	7515.84	6253.96	7764.42	9962.08	7679.21	7908.73	7737.19	7249.03	8023.73	7114.53	7718.73	3469.74	5191.27	5699.75	5986.8
	Cep170	Centrosomal protein of 170 kDa	Q6A065	Q6A065	175.05	7	94132000	5.0597	0	4	4	3	2.5	2.5	2.1				7503.26	8777.87	8806.45	9120.51	8530.76	8883.85	7820.08	8847.34	7082.41	8026.62	8208.93	9183.96	8495.98	8439.37	8950.08	9139.39	9778.43	9285.58	7317.75	7409.64
	Slc25a23	Calcium-binding mitochondrial carrier protein SCaMC-3	Q6GQS1	Q6GQS1	52.496	3	84156000	4.5082	0	1	1	1	2.4	2.4	2.4				4352.13	4270.5	4229.68	3998.98	3247.26	3964.19	3912.68	4294.37	6230.19	4265.98	3842.83	4224.91	3891.01	4881.1	4041.76	4354.67	2271.7	2253.34	3363.1	3364.41
	Cltb	Clathrin light chain B	Q6IRU5	Q6IRU5	25.171	24	1542300000	27.312	0	8	8	8	34.1	34.1	34.1				60372.4	57973.5	62468.8	61795	65380.4	60679.9	63959.5	61395.8	52052.9	63810.8	60702.6	63045.6	66524.8	62031.9	64647.7	61856.9	76105.7	70303.3	68420.6	66943.1
	Fam134a	Protein FAM134A	Q6NS82	Q6NS82	57.541	2	45071000	3.8797	0	2	2	2	6.8	6.8	6.8				8781.52	4691.16	5446.66	5326.81	6626.39	4531.19	5143.16	5316.32	5513.22	4333.73	5803.33	5349.02	5421.17	3979.79	5236.39	5151.3	4963.88	4332.55	5254.35	5147.28
	Dpp10	Inactive dipeptidyl peptidase 10	Q6NXK7	Q6NXK7	90.825	11	113470000	22.802	0	5	5	5	7.3	7.3	7.3				9950.72	10270.6	10635.7	10529.1	9332.69	9536.47	9537.46	9456.04	8483.54	10114.1	10120.4	9947.7	10966.6	11177.7	10067.9	10277.3	8753.85	9816.69	8905.93	8925.44
	Eif4g1	Eukaryotic translation initiation factor 4 gamma 1	Q6NZJ6	Q6NZJ6	176.07	3	56924000	3.8561	0	3	3	3	2.9	2.9	2.9				4164.38	4525	3567.78	3873.46	3483.91	3961.57	3840.87	3581.98	5215.17	3930.62	4047.39	3742.2	3566.51	3792.1	3849.37	3871.71	2711.29	2907.06	3858.76	4024.09
	Soga3	Protein SOGA3	Q6NZL0	Q6NZL0	103.48	12	232250000	28.876	0	9	9	9	11.1	11.1	11.1				10853.7	10579.2	11302.1	10749.6	11153.8	10870.5	10404.2	11014.1	12674.1	10497	10359.7	10793.2	10430.9	11443.5	11518.5	11577.2	10405.4	10522.4	11012.3	10699.5
	Sri	Sorcin	Q6P069	Q6P069	21.627	11	117660000	12.672	0	4	4	4	21.2	21.2	21.2				15243.9	16680.1	16380.4	17321.6	15333	18153.1	19322.2	15874.6	17541.6	17254.1	14946.1	15562.3	18902.2	18782.2	17415	16578	21495.3	17847.1	22462.2	21370.1
	Xpnpep1	Xaa-Pro aminopeptidase 1	Q6P1B1	Q6P1B1	69.59	2	17917000	4.4255	0	1	1	1	1.8	1.8	1.8				2329.67	2720.19	2715.03	2304.58	1928.15	2059.93	2145.17	2353.99	2202.26	1991.81	2317.49	2362.2	2097.22	2568.63	2113.45	2214.1	1757.52	2201.77	1671	1660.14
	Ppp2r2a	Serine/threonine-protein phosphatase 2A 55 kDa regulatory subunit B alpha isoform	Q6P1F6	Q6P1F6;Q8BG02;Q925E7	51.691	9	151490000	22.715	0	5	5	3	13.6	13.6	7.6				16067.4	15859.7	15819.5	17965.7	17258.2	14925.8	16557.8	16523.7	16342.6	15523.1	16192	16182	18038.2	18504.1	16888.7	17375.3	14197.7	17783.8	15666.8	15329.1
	Sik3;Sik1;Sik2	Serine/threonine-protein kinase SIK3;Serine/threonine-protein kinase SIK1;Serine/threonine-protein kinase SIK2	Q6P4S6;Q60670;Q8CFH6	Q6P4S6;Q60670;Q8CFH6	145.78	3	56905000	1.9017	0.0031024	2	2	2	1.8	1.8	1.8				5687.25	4726.97	4844.22	4548.46	4143.94	4388.06	4482.5	4694.62	5592.02	4289.62	4560.31	4620.05	4934.04	4548.57	4566.83	4598.6	2888.61	3980.74	4335.59	3928.65
	Dgkq	Diacylglycerol kinase theta	Q6P5E8	Q6P5E8	102.25	3	70001000	5.3544	0	2	2	2	2.1	2.1	2.1				4359.72	4191.61	4427.7	3701.68	3382.28	4421.76	4479.1	3486.61	4936.29	3690.54	3746.4	4223.94	4346.87	3603.95	4381.65	3583.2	3175.85	4445.64	4169.13	4355.08
	Ttyh3	Protein tweety homolog 3	Q6P5F7	Q6P5F7	57.713	6	72359000	40.404	0	3	3	3	5.7	5.7	5.7				1726.84	1595.6	1584.55	1876.06	1645.77	1558.71	1687.05	1737.33	2292.94	1712.95	1822.69	1889.53	1816.46	1946.63	1733.74	2676.93	1656.76	1772.85	1304.64	1412.99
	Xpo1	Exportin-1	Q6P5F9	Q6P5F9	123.09	5	15578000	19.713	0	2	2	2	2.8	2.8	2.8				2129.66	2096.53	2190.2	1640.77	1700.52	1892.25	1688.2	1869.08	1191.19	1706.13	1875.22	1814.24	1911.7	2035.21	1794.5	1734.53	1356.24	1851.17	1685.8	1578.09
	Txndc15	Thioredoxin domain-containing protein 15	Q6P6J9	Q6P6J9	38.146	4	38605000	18.374	0	1	1	1	6.1	6.1	6.1				1431.08	1142.07	1246.48	1084.6	1575.18	1440.92	1123.19	1416.88	1531.25	1528.82	1786.35	1682.86	1234.56	1272.57	1424.33	1630.99	1152.27	1416.14	1235.34	1093.83
	Caskin1	Caskin-1	Q6P9K8	Q6P9K8;Q8VHK1	150.49	36	565230000	52.85	0	17	17	17	19.4	19.4	19.4				54265.5	52948.8	53035	54093.5	50481.5	50828.2	51947.3	54052.1	66518.3	54517.9	57129.6	55759.2	53402.9	56792.4	53305.5	55176.7	46818.4	50946.2	50900.4	52120.7
	Nrxn3	Neurexin-3	Q6P9K9	Q6P9K9	173.43	4	32042000	3.6068	0	3	2	2	2.1	1.5	1.5				5738.83	4892.83	5616.81	5086.38	4609.35	5240.81	4444.55	5186.33	7575.16	4732.74	5453.23	5330.34	5040.71	5409.62	4663.21	5096.48	2327.72	3662.33	4166.42	4186.33
	Ptpn23	Tyrosine-protein phosphatase non-receptor type 23	Q6PB44	Q6PB44	185.21	4	56998000	9.5125	0	4	4	4	3.7	3.7	3.7				5587.7	4371.73	5218.62	5642.88	4960.72	5017.74	5430.91	5380.29	7994.42	5904.87	5460.7	5533.92	5705.5	6433.1	5434.58	5462.17	3281.26	5155.19	5445.6	5402.57
	Lrpprc	Leucine-rich PPR motif-containing protein, mitochondrial	Q6PB66	Q6PB66	156.61	17	141040000	25.112	0	10	10	10	9.1	9.1	9.1				8548.66	8327.93	8385.18	8448.58	8427.77	8709.95	8868.71	8107.84	10815.5	8523.72	8253.08	8193.24	8577.09	8356.65	8393.92	8199.27	6005.7	7382.98	8245.39	8580.73
	Mff	Mitochondrial fission factor	Q6PCP5	Q6PCP5	32.931	4	15600000	5.2206	0	2	2	2	9.3	9.3	9.3				1815.59	1910.91	1649.63	2029.64	2011.16	1804.98	1929.43	1505.6	2153.01	2266.71	1829.33	2118.09	1516.55	2157.7	1915.32	2399.65	1489.06	2026.95	2033.22	1742.7
	Ppp2r5b		Q6PD28	Q6PD28	57.342	3	5356100	7.0159	0	2	1	1	4	2.6	2.6				2306.9	1972.89	2770.75	2348.73	2495.88	2188.3	2299.3	3161.99	3072.1	2517.78	2441.96	2649.26	2082.99	2506.05	2360.16	2668.47	2093.25	2045.02	1145.35	1435.2
	Fam63b	Protein FAM63B	Q6PDI6	Q6PDI6	65.636	2	44513000	19.165	0	1	1	1	2.5	2.5	2.5				1496.4	1103.84	1679.52	1463.02	1462.03	1627.65	1331.08	1704.56	2522.56	1429.62	1692.23	1769.48	1602.76	2132.09	1423.1	1594.31	595.574	1068.66	1292.08	1091.81
	Dync1li2	Cytoplasmic dynein 1 light intermediate chain 2	Q6PDL0	Q6PDL0	54.218	9	129570000	28.482	0	4	4	4	12.4	12.4	12.4				14687.3	14085.2	15562.6	14915.5	14250.3	14435.2	13087.8	15936.1	17042.8	14978.5	15439.3	15488.7	14478.3	14976.1	14761.2	15170.3	12482.2	13534.5	12076	12513.1
	Srsf1	Serine/arginine-rich splicing factor 1	Q6PDM2	Q6PDM2	27.744	5	31963000	8.0173	0	2	2	2	14.1	14.1	14.1				4282.84	3824.58	4241.95	3846.12	4188.66	4231.32	3624.66	4471.69	5834.04	4595.69	4760.7	4655.24	4271.53	3725.37	4539.48	3802.12	3122.27	3505.84	3716.7	3923.47
	Ado	2-aminoethanethiol dioxygenase	Q6PDY2	Q6PDY2	28.372	5	44670000	10.805	0	3	3	3	24.2	24.2	24.2				2754.01	2402.84	2364.57	2369.64	2367.4	2739.06	2620.58	2922.96	2924.25	2106.36	2321.92	2676.65	2468.18	2522.91	2359.58	3150.95	1974.72	2381.68	1794.83	2059.75
	Abhd10	Mycophenolic acid acyl-glucuronide esterase, mitochondrial	Q6PE15	Q6PE15	33.04	7	52192000	5.0606	0	3	3	3	12.8	12.8	12.8				8930.08	8149.89	8351.56	8739.59	8268.47	8541.39	8108.09	8858.78	9905.42	8816.14	8536.34	8678.48	8284.95	8337.6	8581.69	8233.26	7992.67	7847.04	8320.96	8664.92
	Mob4	MOB-like protein phocein	Q6PEB6	Q6PEB6	26.032	3	99305000	30.899	0	2	2	2	10.2	10.2	10.2				4114.35	3768.46	4004.59	4090.59	3406.52	3439.86	3596.24	4159.64	4505.96	3745.05	4075.06	3976.33	4425.87	4879.73	3823.61	4004.52	3291.53	3203.97	3557.13	3493.58
	Mapre3	Microtubule-associated protein RP/EB family member 3	Q6PER3	Q6PER3	31.966	26	733880000	53.96	0	8	8	6	31.3	31.3	24.2				24750.7	27502.8	24607.6	25430.5	25406.6	25129.4	28236.3	24501.1	21740.2	27286.1	24645.5	24862.1	24912.9	24079.5	24492	22837.4	29507.7	27945.7	29782.1	28866.9
	Wipf2	WAS/WASL-interacting protein family member 2	Q6PEV3	Q6PEV3	46.297	5	43501000	5.1693	0	3	3	3	9.8	9.8	9.8				5303.97	5618.68	5002.4	5301.55	5103.65	4983.82	5690.71	5154.79	4986.35	4505.33	5287.63	4570.22	5185.36	5235.89	5096.07	5122.43	5920.24	5388.84	5643.69	5362.65
	Dlgap3	Disks large-associated protein 3	Q6PFD5	Q6PFD5	105.87	5	72041000	4.7878	0	2	2	2	2.7	2.7	2.7				6841.99	5614.66	6502.59	6460.62	5291.44	6336.5	6194.51	6487.32	8013.03	6355.71	5947.44	6175.98	8893.61	8864.26	6826.29	7011.75	2645.35	4137.66	5680.58	5707.1
	Erc2;Erc1	ERC protein 2;ELKS/Rab6-interacting/CAST family member 1	Q6PH08;Q99MI1	Q6PH08;Q99MI1	110.64	6	47550000	6.581	0	4	4	4	4.6	4.6	4.6				3625.58	3315.46	3660.2	3487.41	3447.49	4096.6	3234.54	3909.43	3564.96	3223.08	3297.58	3779.63	3807.63	3924.06	4553.82	3937.19	2811.51	3320.95	2704.16	2573.35
	Rab35	Ras-related protein Rab-35	Q6PHN9	Q6PHN9	23.025	13	213420000	20.241	0	4	4	4	17.4	17.4	17.4				25703.1	28920.8	28350	28826.4	27844.6	29369.1	28838.2	27712.1	24141.5	27557.7	25331.2	29148.8	29013	31607.8	29527.9	27739.8	28689.4	29820.1	28380.2	28812.5
	Cacna2d2	Voltage-dependent calcium channel subunit alpha-2/delta-2;Voltage-dependent calcium channel subunit alpha-2-2;Voltage-dependent calcium channel subunit delta-2	Q6PHS9	Q6PHS9	130.38	14	86455000	10.779	0	7	7	7	7.1	7.1	7.1				10356.8	11196.5	10395	10245.7	9405.18	9301.59	8479.12	10414.3	11273.5	10034.1	11103.7	10980.7	10000.8	9565.6	9622.19	9491.71	7299.67	8752.05	8180.14	8273.21
	Camk2d	Calcium/calmodulin-dependent protein kinase type II subunit delta	Q6PHZ2	Q6PHZ2	56.369	15	199870000	31.974	0	9	4	4	20.8	11.4	11.4				22941.3	24748	24371	23292.9	22184.8	22391.9	24772.8	22265.3	21223	25219.5	21348.2	23133.6	23787.3	25911.5	23806	22732.1	24630.4	24576.6	26311.5	25580.8
	Atp1a3	Sodium/potassium-transporting ATPase subunit alpha-3	Q6PIC6	Q6PIC6;Q64436	111.69	1783	80028000000	323.31	0	50	50	35	54.5	54.5	36				1999410	2013420	2033370	2034560	2103940	2117600	2112960	2070510	2070800	2136210	2119440	2092170	2019200	2021850	2018320	2016910	2112920	2136900	2125110	2108900
	Atp1a2	Sodium/potassium-transporting ATPase subunit alpha-2	Q6PIE5	Q6PIE5;Q9WV27	112.22	292	18254000000	323.31	0	47	32	30	49.6	30.2	29.5				580922	596620	603908	599240	688219	686393	687161	653113	631639	670939	652727	654672	615312	616998	626634	611092	650126	658539	649948	657213
	Atp2b4	Calcium-transporting ATPase	Q6Q477	Q6Q477	133.07	9	338800000	16.591	0	18	6	6	16	5.4	5.4				17002	16255.5	17412.5	16260.4	15025.2	15556	13116.7	17971.6	19123.4	15645.2	19417.7	18206.1	15657.6	15372	15852.3	17459.1	14929.2	14823.5	11625.1	12068
	Ppp1r9b	Neurabin-2	Q6R891	Q6R891	89.519	8	124480000	24.689	0	4	4	4	7.1	7.1	7.1				8406.24	7817.82	9074.51	8804.99	9108.24	9267.81	9180.62	9227.61	9114.79	9014.59	8959.69	7973.89	9469.87	10043.6	9451.3	10013	8643.24	9586.16	9105.53	8681.22
	Myh14	Myosin-14	Q6URW6	Q6URW6	228.58	11	159830000	35.928	0	10	7	7	6.6	4.8	4.8				8906.7	8155.52	7699.62	8359.06	8043.52	7588.96	6993.17	8738.64	10764.2	8375.77	8884.2	8256.34	7512.23	8477.36	8041.95	8447.77	5041.71	5673.38	6876.1	6242.47
	Pcp4l1	Purkinje cell protein 4-like protein 1	Q6W8Q3	Q6W8Q3	7.5023	10	443940000	4.0542	0	2	2	2	32.4	32.4	32.4				25613.3	24326.4	22543	23520.4	27194	25316.3	31833	23683.2	23965.4	26180.1	20567.7	23754	28628	27880.7	29217.9	24830.9	27393	28217.3	32592.9	32171.5
	Slc44a1	Choline transporter-like protein 1	Q6X893	Q6X893	73.066	10	52661000	21.931	0	3	3	3	6.1	6.1	6.1				4876.52	5655.13	5261.27	5280.16	6411.17	5650.34	5479.02	5760.89	4599.72	5543.64	5544.4	5172.63	4790.8	4578.19	4800.4	4099.84	5046.66	5328.08	5437.6	5644.04
	Sbf1	Myotubularin-related protein 5	Q6ZPE2	Q6ZPE2	208.69	9	49841000	5.8061	0	5	5	5	3.2	3.2	3.2				7655.62	6520.88	7625.21	7310.5	6289.96	7663.41	6036.16	7211.65	8554.38	7156.98	8305.07	7909.86	7000.97	7619.94	7515.04	7757.62	5858.48	7110	5880.28	5879.22
	Ube2o	E2/E3 hybrid ubiquitin-protein ligase UBE2O	Q6ZPJ3	Q6ZPJ3	140.83	11	171210000	22.319	0	7	7	7	8.1	8.1	8.1				10517.7	10244.8	12518.6	11923	11782.9	11786.9	10381.9	14119.1	13079	12487.5	12973.2	12442	12350.1	12420.1	11524.5	12097.2	10835.8	11032.6	9139.99	9417.76
	Efr3b	Protein EFR3 homolog B	Q6ZQ18	Q6ZQ18	92.405	4	52614000	1.7044	0.0050176	2	2	2	2.4	2.4	2.4				2237.68	1918.93	2277.55	2422.31	2039.96	2217.51	2118.83	2349.12	3799.3	2867.32	2740.47	2149.03	2345.3	2779.31	2163.44	2402.68	828.426	1613.53	1977.96	2045.87
	Cand1	Cullin-associated NEDD8-dissociated protein 1	Q6ZQ38	Q6ZQ38;Q6ZQ73	136.33	64	1380200000	121.36	0	27	27	27	26.7	26.7	26.7				94661.5	99100.5	95550.1	95365.7	92891.1	95032.6	95422	96344.3	89508	95668.3	91529.2	91737.5	93579.4	94959.9	94640.7	91143.3	98886.4	93271.4	99454.2	96372.1
	Rps9	40S ribosomal protein S9	Q6ZWN5	Q6ZWN5	22.591	7	164920000	36.292	0	4	4	4	17	17	17				7174.4	9568.48	7898.12	8624.8	9013.56	8790.41	10300.6	8285.42	6835.25	7725.99	7335.5	8066.53	9483.38	8338.47	8931.24	8737.23	11598	10667.4	10767.8	10248
	Syne2	Nesprin-2	Q6ZWQ0	Q6ZWQ0	782.72	4	58080000	1.92	0.0031153	2	2	2	0.4	0.4	0.4				9496.25	9125.28	9422.06	13150.9	9136.52	9378.35	6891.1	9782.03	9248.69	9553.76	7706.62	11987.8	10936.2	9817.84	7253	11635.6	7563.23	9537.76	8999.01	6965.73
	Rpl10;Rpl10l	60S ribosomal protein L10;60S ribosomal protein L10-like	Q6ZWV3;P86048	Q6ZWV3;P86048	24.604	5	138620000	3.9327	0	4	4	4	16.4	16.4	16.4				9690.79	9465.86	10716	10313.4	11985.1	11453.1	10804.8	10828	9846.82	11156.8	10080.8	10251.6	10999.4	11568.6	10623.3	10308.6	9340.38	10246	10918	10908.4
	Rpl35	60S ribosomal protein L35	Q6ZWV7	Q6ZWV7	14.552	4	46121000	3.5499	0	2	2	2	13.8	13.8	13.8				3375.63	3175.52	3145.79	2946.59	3220.04	3672.31	3850.07	3327.09	2928.75	3171.4	3293.16	2876.67	3187.35	3871.66	3166.65	3226.63	4177.45	3511.78	4090.63	4368.59
	Eif2s1	Eukaryotic translation initiation factor 2 subunit 1	Q6ZWX6	Q6ZWX6	36.108	6	102040000	40.44	0	3	3	3	9.5	9.5	9.5				5869.86	5674.08	6376.98	6710.16	5989.9	6192.49	5046.87	6809.11	6942.7	5763.31	6351.82	6709.65	6064.04	6480.88	5525.37	6346.57	5031.02	5880.75	4934.8	5077.68
	Tmsb10	Thymosin beta-10	Q6ZWY8	Q6ZWY8	5.0256	21	633580000	25.349	0	3	1	1	63.6	31.8	31.8				75486.4	74668.2	76764.5	77586.1	65940.8	68951.9	59328.2	74928.1	67751.7	67586.6	66824.3	74372.1	76821.3	77918.6	75547	78783.3	48748.1	58605.8	48551.9	49793.9
	Tln2	Talin-2	Q71LX4	Q71LX4	253.62	22	587630000	21.946	0	12	12	10	6.1	6.1	5.4				51992.6	48201.6	46428.5	46613.3	42296.4	46662	39967.7	53252.8	66418.5	47411.5	55111.1	52887.9	47784	52294.3	50478.4	53879.5	29634.7	36205.3	33314.8	36967
	Cspg5	Chondroitin sulfate proteoglycan 5	Q71M36	Q71M36	60.405	4	45278000	4.3208	0	3	3	3	10.2	10.2	10.2				2771.01	2391.27	2526.37	2733.8	2582.86	2811.27	2943	2478.97	3379.58	3435.9	2765.03	2987.12	3098.61	2551.31	2886.68	2523.72	2783.1	2989.6	3302.48	3647.34
	Slc6a5	Sodium- and chloride-dependent glycine transporter 2	Q761V0	Q761V0	87.86	3	49728000	5.4032	0	1	1	1	1.5	1.5	1.5				4925.21	3778.79	4479.19	4518.04	7211.55	7385.87	4508.58	6406.04	4924.97	4784.18	4959.83	4664.54	4694.34	5031.9	5148.3	4946.96	2272.83	3160.84	4342.04	4196.96
	Ppp2r1a	Serine/threonine-protein phosphatase 2A 65 kDa regulatory subunit A alpha isoform	Q76MZ3	Q76MZ3;Q7TNP2	65.322	63	1686900000	79.122	0	17	17	17	36.2	36.2	36.2				78639.6	80899.8	77841	78131.2	76446.1	76552.5	82475.5	73476	69477.6	77510.7	69029.1	71795.3	78898.5	79304.5	78887.4	75739.5	84235.4	80175.4	88785.7	85979.3
	Usmg5	Up-regulated during skeletal muscle growth protein 5	Q78IK2	Q78IK2	6.3814	9	164680000	49.968	0	2	2	2	27.6	27.6	27.6				19031	20966.4	20167.2	21003.9	20072.5	20808.7	19391.8	21351.1	22808.7	21006.3	20348.1	21784	19201.3	20428.2	20316.5	20611.6	16667.8	18719.9	17206.3	17530.2
	Ubfd1	Ubiquitin domain-containing protein UBFD1	Q78JW9	Q78JW9	40.143	7	121180000	4.6449	0	4	4	4	11.1	11.1	11.1				13656.9	12992.8	13575.7	11384.3	12921.4	13093.2	12500	13560.6	12459.2	12111.5	12396.2	12181.3	13420.4	11352.8	12360.1	12431.4	9357.69	11098.4	11410.2	10664.5
	Snd1	Staphylococcal nuclease domain-containing protein 1	Q78PY7	Q78PY7	102.09	9	137270000	10.525	0	6	6	6	6.8	6.8	6.8				10792.1	10847.6	11213.7	11443.5	11871.5	11097.8	11666.8	12264.7	14043.8	11696.9	11819.5	12157.3	12570	12895.2	11049.1	11010.1	9337.68	10628.9	12134.3	11022.7
	Scoc	Short coiled-coil protein	Q78YZ6	Q78YZ6	14.155	8	3703900	2.1951	0.0026896	1	1	1	14.4	14.4	14.4				227.201	953.851	898.973	894.579	1138.95	1080.08	635.127	630.247	433.23	936.697	1127.46	932.587	728.189	1039.26	677.633	452.643	813.369	1164.15	1247.77	1017.95
	Nap1l4	Nucleosome assembly protein 1-like 4	Q78ZA7	Q78ZA7	42.679	17	119020000	185.59	0	6	6	5	23.7	23.7	21.1				10494.2	10597.4	8899.14	10903.3	11401.6	10793.9	11826.6	9779.08	10080.4	11063.8	9953.2	10202.2	11186.7	11481.1	10786.8	10077.7	9865.22	10518	12165.1	12889.2
	Mtch1	Mitochondrial carrier homolog 1	Q791T5	Q791T5	41.565	3	31566000	1.3518	0.0099952	2	2	2	4.9	4.9	4.9				3955.62	3938.18	3807.56	4229.85	4510.73	3860.31	4344.74	3691.55	3191.95	4199.38	3866.51	4061.23	4108.14	3275.22	3955.78	3575.18	4588.12	4580.37	4197.71	4477.91
	Mtch2	Mitochondrial carrier homolog 2	Q791V5	Q791V5	33.499	22	306660000	84.41	0	5	5	5	24.4	24.4	24.4				11204.1	11705.1	10770	11440.4	11310.9	11700.4	10037.8	14795.8	13651	11700	15135.8	12730.9	11922.4	12228.9	12349.9	14036	10324.8	10383.1	7516.5	7317.64
	Picalm	Phosphatidylinositol-binding clathrin assembly protein	Q7M6Y3	Q7M6Y3	71.543	6	195580000	4.5451	0	4	3	3	7	5.2	5.2				9056.9	8238.45	8635.94	8714.2	8671.77	8989.26	8793.99	8601.15	9857.96	7422.96	9501.59	8836.33	8751.22	8637.36	9062.77	9064.11	10398.4	9082.2	8856.42	9039.98
	Opalin	Opalin	Q7M750	Q7M750	15.833	10	142090000	20.507	0	2	2	2	21.7	21.7	21.7				12167.3	12442.2	12201.3	11821.3	11239.7	12083.1	10932.7	11327.4	13430.2	12331.3	13003.7	12129.8	10021.3	9990.91	10373.9	10771.4	10923.6	10327.6	11193.9	11201.9
	Ndufa12	NADH dehydrogenase [ubiquinone] 1 alpha subcomplex subunit 12	Q7TMF3	Q7TMF3	17.086	22	1011100000	67.404	0	5	5	5	38.6	38.6	38.6				35806.4	34343.2	36812.5	36420.5	37618.2	38164	32239.5	40798.8	45599.2	38518.7	44157.4	40649.9	37156.8	36828.2	34647.3	42420.8	33103.5	32696.3	30738.5	30949.5
	Syncrip	Heterogeneous nuclear ribonucleoprotein Q	Q7TMK9	Q7TMK9	69.632	6	89367000	5.341	0	2	2	2	4.5	4.5	4.5				3445.94	3550.12	4307.05	3621.04	3861.91	3774.54	3625.85	3689.23	2463.58	3697.09	3914.23	3276.17	4274.08	3920.36	3646.56	4043.79	3587.7	3886.78	3048.22	3289.96
	Tubb2a	Tubulin beta-2A chain	Q7TMM9	Q7TMM9	49.906	172	3966700000	95.027	0	18	6	2	54.2	20.4	3.6				289663	296274	285938	290923	265448	263168	270742	259835	266578	289335	272984	277723	280298	282560	286214	283843	287920	286563	292194	287410
	Smap2	Stromal membrane-associated protein 2	Q7TN29	Q7TN29	46.577	3	55808000	1.3544	0.010005	1	1	1	3	3	3				1018.95	1118.72	1040.25	1319.89	1332.33	1303.22	1308.76	1500.96	1467.12	1271.68	1109.92	1079.71	1137	1212.98	1049.1	1426.24	796.29	1357.44	1067.8	1113.11
	Eml2	Echinoderm microtubule-associated protein-like 2	Q7TNG5	Q7TNG5	70.733	11	89784000	8.0759	0	4	4	4	8.3	8.3	8.3				13707.5	13156.1	14078.2	14501.7	15640.6	14521.2	14954.1	14400.6	14884.1	16326.2	14675.7	14623.2	13549.6	14089	14280.5	14640.1	13773.7	14741	14113.6	14121.2
	Lppr3	Lipid phosphate phosphatase-related protein type 3	Q7TPB0	Q7TPB0	76.692	5	48510000	199.9	0	1	1	1	2.4	2.4	2.4				2754.6	1644.29	2796.28	2638.24	2646.92	1924.86	2312.33	2012.7	2704.09	1667.03	2477.29	2383.6	2391.89	2311.34	2197.98	2141.59	1870.85	1923.9	1282.79	1596.98
	Fsd1	Fibronectin type III and SPRY domain-containing protein 1	Q7TPM6	Q7TPM6	55.524	6	11523000	42.617	0	3	3	3	13.1	13.1	13.1				1604.55	1122.21	1185.59	1447.43	838.279	1184.92	1185.52	1249.64	1728.7	1147.73	1233.38	1249.95	1369.24	845.751	1122.29	1158.99	1207.98	1087.82	1219.69	1084.7
	Actn1	Alpha-actinin-1	Q7TPR4	Q7TPR4;Q9JI91	103.07	7	63337000	4.9406	0	11	5	4	14.7	7.6	6.2				3329.77	3637.7	4062.66	3167.82	3710.27	3646.42	3010.74	3788.39	3597.03	3303.23	3808.64	3697.26	4864.19	5137.5	5278.2	5600.98	3478.51	3593.31	2488.28	3394.98
	Tppp	Tubulin polymerization-promoting protein	Q7TQD2	Q7TQD2	23.574	48	3208100000	126.73	0	7	7	7	43.6	43.6	43.6				76287.5	76828.8	79778.5	75942.9	74027	72718.3	73434.5	72950.2	67983	73405.6	71653.4	71384.1	74201.2	75208.3	75945.5	72254.4	76690.4	74878	73886	74998.4
	Amph	Amphiphysin	Q7TQF7	Q7TQF7;D3Z6Q9	75.012	41	1173800000	88.657	0	13	12	12	24.3	23.2	23.2				71797.4	74056	72554.4	70345.9	70251	67687.1	70106.7	70878.2	69592.4	68721.7	71730.4	70933.7	73202.1	74488.4	78292	71866.3	66142.1	70998.5	63655.3	66573.8
	Atxn2l	Ataxin-2-like protein	Q7TQH0	Q7TQH0	110.65	3	45218000	7.381	0	1	1	1	1.6	1.6	1.6				6090.82	4703.68	5142.29	4693.76	4266.19	4710.35	4633.59	5287.38	9801.51	4618.4	5866.9	5127.93	5817.06	6020.99	4785.18	5118.38	621.873	2833.38	4291.49	4537.36
	Otub1	Ubiquitin thioesterase OTUB1	Q7TQI3	Q7TQI3	31.27	57	2584800000	134.71	0	10	10	10	49.4	49.4	49.4				91849.6	88840.3	86730.3	86900.8	83875.6	82484.8	81512.7	84157	82679.7	82841.1	85355	85400.7	86446.3	83937.9	85590.7	86288.1	78052.8	81376.1	78837.1	81611.6
	Map6	Microtubule-associated protein 6	Q7TSJ2	Q7TSJ2	96.449	151	6070400000	264.9	0	39	39	39	57	57	57				343348	342441	346127	353249	333000	333051	325434	335916	332053	344319	356495	351156	335304	332621	338728	341318	356590	352162	324538	331927
	Pgm2	Phosphoglucomutase-2	Q7TSV4	Q7TSV4	68.747	2	16020000	1.8617	0.0030832	2	2	2	3.2	3.2	3.2				2970.3	2507.09	2282.69	2532.18	2382.45	2238.14	2166.96	2935.43	3076.23	2165.1	2975.55	3144.16	2116.86	2600.01	1994.66	2836.58	1996.46	2053.89	1511.57	1726.75
	Cdc42bpb	Serine/threonine-protein kinase MRCK beta	Q7TT50	Q7TT50;Q3UU96;P54265;Q8BYW1	194.75	12	283480000	12.877	0	8	8	8	5.1	5.1	5.1				16838.4	15888.9	15979.4	15741.2	14469.6	14781.7	14579.2	16041.4	18891.9	15535.8	16235.8	15272.4	17797.2	18657.9	15053	15713.6	9344.45	11157.1	14384	14363.2
	Ahcyl1	Putative adenosylhomocysteinase 2	Q80SW1	Q80SW1	58.951	71	3663200000	135.31	0	15	15	9	29.6	29.6	17				116007	115155	122378	126570	140880	142535	135236	145235	141282	143500	139140	145286	133776	134401	135041	137703	136209	135624	126127	126653
	Gng5	Guanine nucleotide-binding protein G(I)/G(S)/G(O) subunit gamma-5	Q80SZ7	Q80SZ7	7.3184	2	186590000	2.2999	0.0021786	1	1	1	14.7	14.7	14.7				6408.31	5823.61	7034.99	7088.12	6729.11	6790.91	4320.97	8754.09	10426.2	7220.45	8132.76	8710.71	6888.78	7511.64	6113.59	8541.52	3797.39	4640.28	3760.85	3779.03
	Vat1l	Synaptic vesicle membrane protein VAT-1 homolog-like	Q80TB8	Q80TB8	45.817	31	468110000	63.648	0	9	9	9	24	24	24				53851.3	55266.9	54934	53468.2	50620.4	49515.8	51152.7	48666.3	43366.9	52764.6	51690.5	51398.3	52759.8	52113.4	53869.1	52260.9	56757.7	56553.9	54052.6	52078
	Cadps	Calcium-dependent secretion activator 1	Q80TJ1	Q80TJ1	153.11	55	942710000	83.845	0	17	17	13	14.5	14.5	10.4				83453.5	78500.1	81699	85235.3	89061.7	88712	89325.7	84653.6	79182.1	85960.1	80680.4	82516.9	86215.7	82126.5	85336.5	84138.9	87733	89652.3	89512.2	87498.6
	Ppm1e	Protein phosphatase 1E	Q80TL0	Q80TL0	83.418	4	45993000	35.48	0	1	1	1	2.4	2.4	2.4				8990	8798.84	8285	7445.25	7879.75	8522.22	8428.25	8822.53	8753.32	8291.16	7923.38	7817.93	7850.43	8219.91	8629.54	8438.42	6177.84	7851.34	7618.9	7925.62
	Kiaa1045	Protein KIAA1045	Q80TL4	Q80TL4	45.222	18	703090000	40.529	0	7	7	7	24	24	24				26700.8	24976.8	26262.2	25416.7	22859.1	23770.9	22681.9	26509.7	31417.5	25214	27321	25943	28035.1	28950.1	26959.7	28412.8	18823.9	19862.4	20575.5	20528
	Clasp1	CLIP-associating protein 1	Q80TV8	Q80TV8	169.23	5	147410000	3.9028	0	5	4	4	3.8	3.1	3.1				10038.9	9939.39	9593.91	9382.3	9264.1	8026.72	8414.62	9607.18	11067.6	10836.8	9455.23	9457.62	9492.67	9547.71	9496.59	9232.68	4958.26	6572.97	7649.72	7455.19
	Fnbp1	Formin-binding protein 1	Q80TY0	Q80TY0	71.343	3	2578300	40.605	0	2	2	2	6.2	6.2	6.2				1511.44	1282.64	1239.15	1404.32	1770.16	1502.21	1564.18	1435.1	1514.02	1529.57	1578.66	1519.59	1594.41	1624.79	1409.61	1743.21	1152.82	1013.5	1208.33	1393.39
	Dnajc6	Putative tyrosine-protein phosphatase auxilin	Q80TZ3	Q80TZ3	102.3	25	456340000	96.797	0	9	9	8	10.4	10.4	9.3				39903.3	39142.9	37101.3	37500.5	34792.1	34961.3	33665.7	37257.2	37582.6	37524.2	36839.6	37957.8	37308	36298.7	36172.5	37486.6	29725	33265.4	33249.6	33272.7
	Snph	Syntaphilin	Q80U23	Q80U23;Q8BHS8	53.752	10	77304000	22.613	0	4	4	4	10.3	10.3	10.3				10162.2	10558.3	10441.4	10472	10902.7	10895.1	10429.2	10866.8	11150.8	11560.2	10829.8	9970.69	9187.43	10429.2	10183.2	10424.2	9720.7	9825	9834.35	10940
	Mfn2	Mitofusin-2	Q80U63	Q80U63	86.187	3	72860000	2.2985	0.0021775	3	3	3	4.4	4.4	4.4				2398.26	2808.09	2534.74	2551.72	2361.05	2390.38	1625.73	2404.12	3270.73	2700.76	3448.76	2650.81	2493.15	3119.33	2404.33	2924.72	1162.48	1392.1	1716.68	1834.72
	Sept9	Septin-9	Q80UG5	Q80UG5	65.574	5	122120000	9.2256	0	4	4	4	7.2	7.2	7.2				6167.06	6652.2	7856.97	7513.53	8127.28	8008.16	7104.28	7722.93	6132.09	6350.29	8245.98	7202.48	6989.32	7751.64	7339.7	7541.97	8849.26	8646.36	6443.38	6702.44
	Naa15	N-alpha-acetyltransferase 15, NatA auxiliary subunit	Q80UM3	Q80UM3	100.96	3	25306000	1.4524	0.0072534	1	1	1	1.2	1.2	1.2				2589.29	2288.95	2308.03	2369.45	2290.77	2351.09	1306.73	2807.74	2379.48	2271.01	2841.67	2959.81	2208.66	2461.34	2778.93	2866.63	1918.35	1845.66	970.801	1394.81
	Fbxo2	F-box only protein 2	Q80UW2	Q80UW2	33.676	8	31138000	4.5996	0	2	2	2	9.1	9.1	9.1				7524.49	6113.54	6819.26	6842.31	7844.73	8043.6	7069.31	8221.03	8854.01	7668.61	8516.75	7628.64	7183.18	6284.02	7329.24	7425.89	7221.69	6863.79	6742.03	7007.2
	Cpm	Carboxypeptidase M	Q80V42	Q80V42	50.555	6	114830000	8.2258	0	3	3	3	10.8	10.8	10.8				5830.63	6136.49	6170.86	5540.99	5412	6356.35	5222.38	6803.1	6782.53	5842.21	6278.44	6485.6	5471.45	5842.25	5760.86	5955.01	4777.39	4881.05	4554.06	4561.04
	Hapln4	Hyaluronan and proteoglycan link protein 4	Q80WM4	Q80WM4	42.808	7	39997000	68.916	0	4	4	4	17	17	17				4506.24	4508.57	4914.5	4657.1	5037.91	5493.75	4532.15	6053.24	7602.02	5607.69	5751.34	5750.42	4787.4	4864.34	5354.8	5376.68	3750.25	4607.26	3997.47	4377.73
	Vac14	Protein VAC14 homolog	Q80WQ2	Q80WQ2	88.047	2	21756000	4.9235	0	2	2	2	3.5	3.5	3.5				2353.77	2225.55	2461.47	2583.56	2490.81	2777.46	2175.6	3092.14	2186.7	2321.85	2531.97	2659.82	2616.13	2336.41	2627.08	2346.16	2224.18	3130.94	2102.68	2083.31
	Ubap2l	Ubiquitin-associated protein 2-like	Q80X50	Q80X50	116.8	4	74711000	7.2911	0	3	3	3	3.4	3.4	3.4				7046.77	5843.52	6533.75	6427.68	6547.58	6841.66	6294.13	7181.86	7850.22	6376.24	6734.99	6724.36	8206.42	7326.2	6511.66	7268.5	3978.92	5099.14	5736.33	5703.41
	C2cd2l	C2 domain-containing protein 2-like	Q80X80	Q80X80	76.328	3	55343000	2.7126	0.00057143	1	1	1	2	2	2				9225.19	9014.41	8803.83	8556.09	8416.28	7767.98	8215	9091.55	11944.5	9845.51	9964.92	9469.62	10588.4	10279.7	9117.16	9281.12	4276.97	7243.8	8010.35	8093.1
	Pip4k2b	Phosphatidylinositol 5-phosphate 4-kinase type-2 beta	Q80XI4	Q80XI4	47.318	3	34563000	8.8935	0	4	2	2	13.2	7	7				2244.46	2447.91	2474.82	2756.44	2541.25	2735.1	2529.55	2494.56	1556.05	2454.42	2085.07	2432.55	2632.87	2426.11	2637.58	2313.37	3301.26	2931.19	2737.1	2809.58
	Acad11	Acyl-CoA dehydrogenase family member 11	Q80XL6	Q80XL6	87.365	5	63116000	2.2708	0.002713	1	1	1	2.1	2.1	2.1				16639	13741.9	12720.8	13697.2	12029.2	11927.2	11544.3	12265.8	16440	13590.5	12856.5	13876.6	13303	13325.8	12282.5	13453.2	5760.28	9431.37	11774.6	11716.8
	Mppe1	Metallophosphoesterase 1	Q80XL7	Q80XL7	46.012	2	74130000	1.4066	0.0086538	1	1	1	3.3	3.3	3.3				6918.27	5915.42	5569.83	6292.71	3172.9	3069.59	1416.48	6164.89	11618.7	4775.36	8477.62	6326.58	3888.24	5247.5	3630.48	6243.2	80.9188	527.87	563.602	529.369
	Bdh1	D-beta-hydroxybutyrate dehydrogenase, mitochondrial	Q80XN0	Q80XN0	38.299	9	130520000	24.438	0	4	4	4	14	14	14				4215.07	4302.27	5213.38	4546.64	4924.49	5826.57	5594.49	4974.53	4956.81	5317.19	4800.97	4843.48	5072.09	4862.02	4453.7	4760.97	5910.81	4927.16	5855.65	5270.66
	Nucks1	Nuclear ubiquitous casein and cyclin-dependent kinase substrate 1	Q80XU3	Q80XU3	26.313	2	101410000	1.4344	0.0072499	1	1	1	3.8	3.8	3.8				12767.1	12895.6	12968.1	13235.7	13153.9	13073.6	12338.1	13016.2	12631.2	12923.6	13041.6	13120.9	12860.7	13252.2	12774.4	13015.4	11064.2	12246.9	11748.5	11610.2
	Glrx5	Glutaredoxin-related protein 5, mitochondrial	Q80Y14	Q80Y14	16.292	7	92213000	12.175	0	3	3	3	29.6	29.6	29.6				4232.47	4028.07	4239.48	3658.9	4312.47	4314.45	4954.46	4125.74	4864.63	4088.32	5304.14	3951.55	4577.02	4457.98	4670.31	3196.88	3866.13	4033.58	3531.22	5142.44
	Mapk15	Mitogen-activated protein kinase 15	Q80Y86	Q80Y86	60.678	2	81802000	1.9056	0.003104	1	1	1	1.5	1.5	1.5				2059.06	2192.23	2300.86	2069.42	2021.9	2158.4	1918.18	2135.14	2015.32	1956.7	2041.83	2097.78	2012.12	1980.09	2249.09	1776.31	2466.66	2206.38	2279.56	2200.67
	Bcas1	Breast carcinoma-amplified sequence 1 homolog	Q80YN3	Q80YN3	67.377	43	3874200000	166.04	0	13	13	13	24.3	24.3	24.3				114992	116704	116026	118207	121311	117985	122489	110496	100569	113447	108085	109833	103919	101619	108378	103707	130123	121654	123906	121196
	Pank4	Pantothenate kinase 4	Q80YV4	Q80YV4	91.521	2	24508000	4.2146	0	1	1	1	1.7	1.7	1.7				2322.67	1907.98	1946.95	2279.42	1889.45	1593.66	1555.02	2316.44	2233.66	2036.53	2026.08	2010.11	1939.28	1617.85	1693.92	2178.63	1750.25	1813.31	1429.77	1668.31
	Negr1	Neuronal growth regulator 1	Q80Z24	Q80Z24	37.9	4	9643300	4.5067	0	2	2	2	9.5	9.5	9.5				2676.33	2804.66	2463.04	1498.34	2564.64	2615.93	3456.62	1943.01	2417.38	2459.38	1564.84	1755.73	2674.87	2548.01	2600.17	1999.46	2487.52	2729.61	4553.93	4143.18
	Rap2a	Ras-related protein Rap-2a	Q80ZJ1	Q80ZJ1	20.642	7	21851000	5.6888	0	5	2	2	41	15.3	15.3				2193.84	2414.47	2290.41	2608.19	2013.82	2039.71	2029.96	2352.52	2169.24	2061.93	2722.84	1973.72	2058	2028.55	1328.37	1983.57	1672.38	1891.08	1572.97	1680.48
	Nfasc	Neurofascin	Q810U3	Q810U3	137.97	78	2030400000	164.78	0	24	24	24	25.4	25.4	25.4				93001.3	91323.1	93654.8	91866.1	94238.5	93917.6	91756.9	94421.3	90571.4	93054.1	95928.8	94052.2	91581.9	90679.3	92708.3	92549.5	96707.6	95805.4	92058.2	91884.2
	Nrcam	Neuronal cell adhesion molecule	Q810U4	Q810U4	138.52	14	230300000	15.454	0	4	4	4	4.3	4.3	4.3				33605.2	32314.6	32605.6	32127.3	29858.6	28400.2	26581.2	30452.8	34342	32337.3	32254.8	34238.2	32016.2	34151.7	32026.6	32921.5	24847.9	27977.5	28741.5	27901.7
	Dlg1	Disks large homolog 1	Q811D0	Q811D0	100.12	7	201880000	8.9655	0	5	4	4	7	6.2	6.2				19104.5	20118	21862.4	21507	20638	19892.7	19146.3	21441.5	20169.8	19284.8	20906.3	20353.2	19952.2	19949.3	21344.8	22085.2	21560.9	20634.6	15619.1	17039.1
	Srgap3	SLIT-ROBO Rho GTPase-activating protein 3	Q812A2	Q812A2;Q91Z69	124.42	6	86635000	4.8407	0	4	4	4	4	4	4				8025.28	7655.92	8055.04	7881.95	7498.07	7613.14	6702.85	8111.57	9859.97	7977.91	8349.42	8039.68	6957.98	8931.28	7719.24	7917.02	5426.46	6565.67	6766.95	6967.96
	Tufm	Elongation factor Tu, mitochondrial	Q8BFR5	Q8BFR5	49.508	54	1932400000	117.1	0	19	19	19	42.9	42.9	42.9				82898	81780.8	80694.8	80405.7	82474.8	80876.1	80006.5	82747	82916	79657.1	82865.4	81150.7	77041.6	80033.6	77861.7	82514.9	76160.5	78759	77131.7	77219
	Rnf214	RING finger protein 214	Q8BFU3	Q8BFU3	73.624	2	37969000	1.5894	0.0054241	1	1	1	1.2	1.2	1.2				3231.58	3146.75	2369.18	3010.12	2711.49	1908.91	2337.54	2618.5	2788.72	2978.01	3426.51	2800.33	2698.41	2497.27	2590.86	3032.44	1983.1	2059.94	1874.3	1944.42
	Tnpo1	Transportin-1	Q8BFY9	Q8BFY9	102.36	3	50746000	6.5528	0	2	2	2	3.3	3.3	3.3				3508.87	3999.83	3791.58	3833.51	3550.39	3463.34	3650.45	3792.82	4150.82	3381.23	4278.24	3887.5	4295.51	4136.31	3493.36	3305.27	4128.48	2964.98	3713.59	3833.44
	Erlin2	Erlin-2	Q8BFZ9	Q8BFZ9	37.872	5	72081000	7.1463	0	4	4	4	9.1	9.1	9.1				6927.33	6086.98	5635.06	5912.21	5506.06	5746.21	5875.75	5859.74	8410.79	5616.76	5713.44	5831.63	6799.02	7409.64	6032.72	6065.98	2156.77	4392.86	6106.8	6019.09
	Hnrnpa3	Heterogeneous nuclear ribonucleoprotein A3	Q8BG05	Q8BG05	39.652	28	449100000	323.31	0	9	9	9	32.5	32.5	32.5				43254.9	40939.4	41934.2	43052.2	41954	44116.9	41877	44340.1	55571.4	44736.1	45452.5	43720.4	47237	49746.4	43501.2	44116.6	30631.1	35018.6	42218.8	42992.8
	Psmd11	26S proteasome non-ATPase regulatory subunit 11	Q8BG32	Q8BG32	47.436	6	53876000	4.9877	0	3	3	3	8.3	8.3	8.3				1622.68	2232.3	1214.78	1941.22	1406.14	1811.74	1637.19	2030.89	1591.57	1818.5	2389.84	1724	1736.7	1810.81	1591.47	2036.32	1620.06	1781.35	1532.6	1333.55
	Rhot1	Mitochondrial Rho GTPase 1	Q8BG51	Q8BG51	72.241	3	22230000	4.3986	0	2	2	2	5.4	5.4	5.4				3215.3	3115.73	3417.86	3204.53	3630.8	2791.83	3146.78	3627.11	4037.25	3098.71	3196.2	3412.98	3692.78	3388.32	3927.37	3781.6	2360.12	3321.37	2246.04	2691.74
	Sh3bgrl2	SH3 domain-binding glutamic acid-rich-like protein 2	Q8BG73	Q8BG73	12.255	7	40546000	14.395	0	1	1	1	11.2	11.2	11.2				6220.2	6546.51	6983.4	6027.72	6276.51	6559.38	7532.23	6490.12	4841.32	7467.42	6026.44	5518.3	6895.6	6194.6	6261.44	5748.55	8004.01	6992.42	7590.23	7819.53
	Zadh2	Zinc-binding alcohol dehydrogenase domain-containing protein 2	Q8BGC4	Q8BGC4	40.528	5	44916000	3.6781	0	2	2	2	7.7	7.7	7.7				2512.04	2031.75	2168.63	2016.32	2294.93	1891.9	1719.23	1946.83	3113.54	2025.76	2607.43	2122.11	2068.57	2042.53	1928.42	2604.42	1153.67	1479.57	1724.68	1776.21
	Eif4b	Eukaryotic translation initiation factor 4B	Q8BGD9	Q8BGD9	68.839	10	438430000	16.91	0	6	6	6	13.1	13.1	13.1				13601.1	12945.6	13559.1	15968.8	14139	14001.3	11942.1	14173.8	12788.7	13331	16510.1	14940.1	13988.5	14933.6	15286.8	15374.8	15030.8	14834	10103.9	11734.1
	Samm50	Sorting and assembly machinery component 50 homolog	Q8BGH2	Q8BGH2	51.863	15	75097000	21.016	0	5	5	5	15.1	15.1	15.1				8637.64	8854.61	9812.06	11043.9	11549.6	10627.7	10055.1	12560.8	8175.22	11056.8	11188.5	11222.7	11005	9760.02	10410.1	11296.6	13977.2	12714.2	9032.55	9735.61
	Reep1	Receptor expression-enhancing protein 1	Q8BGH4	Q8BGH4	22.284	4	68941000	3.094	0	2	2	2	13.4	13.4	13.4				1454.02	1267.77	1245.07	1415.05	1441.54	1427.31	1210.15	2053.31	1462.71	1347.06	1919.26	2062.7	1395.97	1417	1654.01	1275.83	1451.88	1515.48	700.27	645.069
	Enpp6	Ectonucleotide pyrophosphatase/phosphodiesterase family member 6	Q8BGN3	Q8BGN3	50.618	8	108470000	18.139	0	5	5	5	13.9	13.9	13.9				5269.27	5271.68	4894.6	4617.5	5482.29	4364.6	4881.64	4393.8	5688.17	4785.35	4423.11	4335.68	3400.96	4165.35	4906.92	4612.55	3897.66	4489.01	4861.08	4887.46
	Aars	Alanine--tRNA ligase, cytoplasmic	Q8BGQ7	Q8BGQ7	106.91	31	1133500000	44.649	0	16	16	16	19.1	19.1	19.1				69624.6	65289.7	66833	69236.6	67763.5	68218	65789.3	67384.1	64029.3	66785.2	68156.8	70911.2	69266.7	67316.2	68865.5	70354.3	66676.4	69676.6	63078.6	64036.6
	Phyhipl	Phytanoyl-CoA hydroxylase-interacting protein-like	Q8BGT8	Q8BGT8	42.34	18	519640000	19.956	0	7	7	7	23.7	23.7	23.7				36020.9	34526.8	32687.4	34682.9	33939.5	35147.3	35204.6	33437.2	38514.1	33822.2	33276.8	32806.2	36290.6	35241.1	32244	33807.1	29930.1	31260.6	39582.3	36964.6
		Uncharacterized protein C19orf52 homolog	Q8BGX2	Q8BGX2	29.415	3	82255000	5.3599	0	3	3	3	16.5	16.5	16.5				3429.22	3355.55	2896.05	3351.5	3180.97	3011.71	2387.57	3620.72	3439.1	3297.22	4679.35	3802.12	2848.34	3296.42	2807.37	3202.61	2785.75	3001.95	2378.26	2520.69
	Hpcal4	Hippocalcin-like protein 4	Q8BGZ1	Q8BGZ1	22.215	4	16811000	27.861	0	3	2	2	21.5	16.8	16.8				2345.27	1915.5	2163.34	1986.21	1969.73	1827.13	2020.42	1696.24	2211.81	2071.94	1753.84	1462.65	1953.9	2099.4	2727.74	2518.82	1798.28	2405.5	2280.45	1988.76
	Pck2	Phosphoenolpyruvate carboxykinase [GTP], mitochondrial	Q8BH04	Q8BH04	70.527	11	64719000	18.363	0	5	5	5	10.8	10.8	10.8				7785.39	8192.78	8087.4	7817.91	7141.61	7522.72	7262.51	8463.73	8178.32	8545.75	8101.96	8643.41	7920.6	7874.05	7966.41	8701.57	6015.55	8022.84	6140.29	6014.43
	Coro2b	Coronin-2B	Q8BH44	Q8BH44	54.936	6	96452000	5.7373	0	4	4	4	9	9	9				3698.86	3873.14	4249.02	4483.48	4398.67	3984.29	4347.65	4452.14	5105.52	4516.25	4529	4391.88	4668.93	4669.14	4450.51	4525.24	4696.07	4354.74	4277.14	4259.55
	Tiprl	TIP41-like protein	Q8BH58	Q8BH58	31.253	3	133440000	2.2437	0.0027042	2	2	2	7.7	7.7	7.7				8393.89	8563	8654.18	9281.05	8286.9	8166.7	7419.53	8085.33	7670.37	8652.09	9414.47	8511.4	8674.57	8415.23	8457.22	8751.5	7752.03	9140.21	7702.12	7438.18
	Slc25a12	Calcium-binding mitochondrial carrier protein Aralar1	Q8BH59	Q8BH59	74.569	91	1913300000	132.21	0	20	20	16	38.3	38.3	32.9				109074	103283	104618	105647	110661	108795	111994	107833	109962	113144	105715	108626	107823	107539	107593	109328	110496	106607	114061	111968
	Atl1	Atlastin-1	Q8BH66	Q8BH66;Q91YH5;Q6PA06	63.377	10	293530000	10.579	0	6	6	6	12.2	12.2	12.2				11496.7	11213.1	11768	11112.9	9884.39	9674.43	8838.04	11100.4	11188.1	10054.2	13070.7	10390.5	11398.2	11271.7	11039.5	10909.6	9948.75	9612.73	8794.32	8718.42
	Echs1	Enoyl-CoA hydratase, mitochondrial	Q8BH95	Q8BH95	31.474	28	291720000	39.797	0	6	6	6	25.5	25.5	25.5				30806.8	30615	30417.6	30744	32665.9	33145.5	31058.1	32643.3	27159.9	29138.2	29717.9	30523.7	30675.5	27343.9	31389.1	29667.3	32743.8	30368.4	29061.1	29440.8
	Atcay	Caytaxin	Q8BHE3	Q8BHE3	42.178	11	215910000	39.929	0	4	4	4	17.5	17.5	17.5				15775.4	13837.1	15052.2	15370.7	13079	14135.3	13643.3	14655.3	22979.1	14016.8	15330.1	15308.8	15748.5	16816.5	14222.3	14447.5	9834.82	10535.4	15146.3	13581.5
		UPF0587 protein C1orf123 homolog	Q8BHG2	Q8BHG2	18.02	4	93125000	9.0714	0	3	3	3	26.2	26.2	26.2				4599.65	4177	4753	3830.14	3841.98	3362.8	3448.89	3924.3	5028.55	4398.57	4800.81	4876.13	4211.21	4095.86	3898.13	4626.23	3211.52	4137.05	3291.56	3614.99
	Nipa1	Magnesium transporter NIPA1	Q8BHK1	Q8BHK1	34.105	4	60147000	10.169	0	2	2	2	9.9	9.9	9.9				2842.8	2567.25	2531.6	3729.52	2896.68	3118.22	2103.42	3115.77	3170.97	3081.1	3664.14	3509.14	3016.85	2849.55	2334.14	3363.3	2257.65	2346.18	1612.96	2183.25
	Psmf1	Proteasome inhibitor PI31 subunit	Q8BHL8	Q8BHL8	29.664	2	2640400	3.4146	0	1	1	1	7.4	7.4	7.4				280.532	512.575	270.302	512.487	208.976	385.664	407.938	475.054	815.464	248.233	559.23	389.902	683.122	365.894	440.841	492.903	375.572	266.283	389.091	204.565
	Ganab	Neutral alpha-glucosidase AB	Q8BHN3	Q8BHN3	106.91	7	98890000	3.7438	0	4	4	4	3.8	3.8	3.8				1447.73	2195.18	1858.79	1760.17	1855.41	1817.17	2147.64	2237.96	1384.12	1362.32	2442.59	2051.3	2238.62	2235.14	1890.1	2019.91	2944.03	2810.15	1811.53	2069.87
	Oscp1	Protein OSCP1	Q8BHW2	Q8BHW2	43.231	3	12600000	1.9572	0.0031381	1	1	1	4.7	4.7	4.7				2018.73	1722.7	1470.79	1449.12	1508.89	1245.78	1136.5	2224.58	2565.79	1722.93	1793.82	1840.7	1598.28	1538.73	1930.96	2079.15	1248.95	1115.68	1094.84	1266.01
	Cdca8	Borealin	Q8BHX3	Q8BHX3	32.214	2	0	1.7662	0.0045547	1	1	1	5.5	5.5	5.5				2310.05	2524.52	2016.83	2471.52	2222.46	1978.36	2324.58	2192.85	2639.99	2241.66	2312.09	2245.39	2371.23	2235.1	1981.41	2843.68	2207.2	2503.55	2369.78	2475.98
	Mia3	Melanoma inhibitory activity protein 3	Q8BI84	Q8BI84	213.67	2	34270000	2.275	0.0021727	1	1	1	1	1	1				4602.56	3523.58	3971.18	4002.4	3412.69	3922.7	2298.96	5403.81	6111.76	3982.53	5314.79	4990.32	4058.68	4820.43	4012.51	4694.14	951.646	1951.09	1429.03	1220.53
	Cd99l2	CD99 antigen-like protein 2	Q8BIF0	Q8BIF0	25.463	4	30155000	8.3103	0	1	1	1	7.6	7.6	7.6				8531.04	8004.59	7955.12	8081.29	7472.63	7419.22	6203.61	8577.05	9742.68	8699.06	9681.22	9575.08	7718.72	7274.78	7422.82	8472.73	4913.13	6235.42	4890.44	5151.92
	Comtd1	Catechol O-methyltransferase domain-containing protein 1	Q8BIG7	Q8BIG7	28.96	8	242910000	2.977	0	3	3	3	10.7	10.7	10.7				12667.6	13093.2	12801.5	12820	15053	13061.2	14648.2	13083.7	12514.5	13300.2	15087.8	13575.4	14011.4	12503.6	13510.2	13838.8	15023.9	16038.2	13912.9	13988.2
	Iars2	Isoleucine--tRNA ligase, mitochondrial	Q8BIJ6	Q8BIJ6	112.8	10	90167000	9.2605	0	5	5	5	5.5	5.5	5.5				8770.46	8695.71	9888.11	9255.66	9669.15	8371.44	8009.68	9317.23	9303.15	8901.99	9649.55	9029.34	9682.78	8771.76	8298.99	8754.15	8030	8427.59	8324.48	8096.85
	Zc2hc1a	Zinc finger C2HC domain-containing protein 1A	Q8BJH1	Q8BJH1	35.152	6	84125000	5.3315	0	3	3	3	12.3	12.3	12.3				14852.1	15845.9	14858.4	13793.1	13879.2	12783.3	13023.9	14719.8	15318.7	13658.4	15124.5	15097.6	14510.4	14408.9	14495.7	14531.1	12211.7	13740.4	12655.6	12909.4
	Slc6a17	Sodium-dependent neutral amino acid transporter SLC6A17	Q8BJI1	Q8BJI1	81.07	3	164000000	7.3746	0	2	2	2	3.4	3.4	3.4				5715.57	5843.81	5759.65	5676.69	5761.71	5593.43	5582.81	5697.64	6950.69	5310.99	6175.54	5706.64	6138.52	6289.86	6001.24	6002.28	4276.03	5510.21	5487.32	5301.02
	Sgta	Small glutamine-rich tetratricopeptide repeat-containing protein alpha	Q8BJU0	Q8BJU0	34.322	12	216970000	45.717	0	3	3	3	12.1	12.1	12.1				19559	16502.7	17043.8	16325	15334.3	15287.4	14948.6	16690.7	20106.5	15654	18237.7	16410.5	16384.6	15865.1	15481.2	16823.9	10596.9	14368.5	13757.5	13940.4
	Psmd5	26S proteasome non-ATPase regulatory subunit 5	Q8BJY1	Q8BJY1	55.971	15	139120000	13.125	0	7	7	7	17.5	17.5	17.5				8967.63	8788.12	9075.15	9226.3	8353.76	9243.9	7786.3	9298.31	9296.38	9185.14	9733.2	8906.28	8931.72	8478.16	8376.07	8721.09	6572.32	6489.46	6626.22	6557.67
	Ndufv3	NADH dehydrogenase [ubiquinone] flavoprotein 3, mitochondrial	Q8BK30	Q8BK30	11.813	5	238510000	20.5	0	2	2	2	16.3	16.3	16.3				10782.9	10820.1	9003.83	9628.62	10360.2	9289.71	9706.34	8636.11	10142.7	10955.1	10234.7	11037.8	10621	10029.9	9860.86	9361.9	8309.64	9019.51	11189.8	11670.9
	Ahsa1	Activator of 90 kDa heat shock protein ATPase homolog 1	Q8BK64	Q8BK64	38.117	23	390960000	37.901	0	6	6	6	22.8	22.8	22.8				22041.2	20743.6	21177.2	21510.9	20493.5	20690.3	18641.2	22143.4	25055.3	20102.4	24165	20520.2	20160.1	19651.2	19660.6	20782.5	16421.1	17222	17287.6	16691.9
	Ipo5	Importin-5	Q8BKC5	Q8BKC5	123.59	4	33343000	3.727	0	4	4	3	5.7	5.7	3.5				5034.55	4894.95	4924.72	4949.75	5565.24	4424.11	4922.15	5437.53	3381.04	5264.93	4588.19	5374.08	4676.67	5235.84	5225.75	5262.93	5033.04	5420.19	4092.61	4152.84
	Baiap2	Brain-specific angiogenesis inhibitor 1-associated protein 2	Q8BKX1	Q8BKX1	59.236	5	38276000	12.974	0	4	4	4	9.5	9.5	9.5				3179.27	3262.83	3018.13	3027.36	3291.66	3120.97	2969.33	3845.04	2533.99	2555.62	2738.7	2508.56	4393.82	4126.67	4777.52	5419.87	3059.21	3222.97	1987.62	2454.9
	Pdhx	Pyruvate dehydrogenase protein X component, mitochondrial	Q8BKZ9	Q8BKZ9	53.998	22	978970000	101.11	0	8	8	8	18.6	18.6	18.6				36479.1	35786.4	35072.4	34119.5	37568.6	34199.8	35686.5	37635.8	35486.2	37137.8	35454.5	38106.8	35581.8	34168	36299.5	37072	35004.5	34669.3	32903.4	33730.8
	Ablim2	Actin-binding LIM protein 2	Q8BL65	Q8BL65	68.106	10	86698000	28.712	0	5	5	4	13.7	13.7	8.7				9299.99	10829	9653.97	9558.74	9057.78	11257.5	10274.3	11168.4	12522.6	9783.37	10555.9	9808.2	9844.33	11854.1	10735.3	11317.8	9146.41	9810.31	10181.7	10151.1
	Eea1	Early endosome antigen 1	Q8BL66	Q8BL66	160.91	10	79359000	19.658	0	7	7	7	6.1	6.1	6.1				7631.24	8288.41	7896.43	8195.9	8108.33	7495.44	7040.14	8186.27	8306.9	7804.44	8267.46	8159.41	8127.65	8201.26	8756.75	9279.52	6858.13	8036.02	6436.52	6639.42
	Srsf7	Serine/arginine-rich splicing factor 7	Q8BL97	Q8BL97	30.817	4	12084000	6.8936	0	2	2	1	9.7	9.7	4.5				2611.97	1813.65	2230.44	2528	1992.94	2592.8	2479.56	2643.02	2452.66	2316.04	2376.32	2245.22	2380.76	2241.38	2436.77	2276.02	2711.61	2511.68	2048.97	2361.17
	Slc17a6	Vesicular glutamate transporter 2	Q8BLE7	Q8BLE7;Q61983;Q5SZA1;Q8BFU8	64.56	9	249860000	4.4611	0	3	3	2	5.2	5.2	4				13751.4	19145.7	16808.3	17373.6	17350.3	16250	17270.2	16691.7	14330.7	17340	16283.6	16510.1	15786.3	17238.4	16687.8	17027.8	18966.3	18991	17265.5	17231.3
	Nceh1	Neutral cholesterol ester hydrolase 1	Q8BLF1	Q8BLF1	45.739	7	65888000	9.5455	0	3	3	3	9.8	9.8	9.8				3931.22	3808.22	3316.2	3321.54	3957.24	3790.11	3665.08	4350.03	4390.96	3928.95	4659.02	4165.92	3934.91	3714.43	3711.46	3813.32	3850.73	3866.75	4138.87	4032.08
	Plcxd3	PI-PLC X domain-containing protein 3	Q8BLJ3	Q8BLJ3	36.313	3	37314000	2.6313	0.00056754	2	2	2	8.7	8.7	8.7				4695.81	3891.67	4156.95	4261.26	3849.02	3359.64	3537.92	3845.03	3767.66	3863.86	4223.22	4092.26	4158.96	4152.17	3893.57	3963.14	3285.17	3633.42	3409.93	3274.11
	Lsamp	Limbic system-associated membrane protein	Q8BLK3	Q8BLK3	38.086	33	1642200000	122.39	0	7	7	7	25.8	25.8	25.8				54858	55746.8	52884.8	56679	50749.3	47350.2	50962.7	51592.8	57414.4	53174.5	50752	53106.6	54400.5	53620	54063.2	54091.7	46897.6	50380.4	49506.4	50952.7
	Cadm2	Cell adhesion molecule 2	Q8BLQ9	Q8BLQ9	47.558	19	623920000	99.195	0	7	7	7	20.2	20.2	20.2				49777.2	46299.7	45976.8	47020.6	43216.7	42716.3	43583.2	44790.6	50431.5	49075.6	46624.3	47428.7	48551.7	47936.1	49904.4	49525.5	39664.7	45230.4	43637.2	44408.6
	Me3	NADP-dependent malic enzyme, mitochondrial	Q8BMF3	Q8BMF3	67.098	23	571780000	9.3376	0	7	7	6	15.7	15.7	14.2				23164.1	22142.7	23337.6	24949	24268.3	23781.7	22465.8	27024.2	30949.5	24626.8	27395.8	26590.4	27296.4	25567.7	26470	29705.2	21288.7	23179.5	19497.4	18830.1
	Dlat	Dihydrolipoyllysine-residue acetyltransferase component of pyruvate dehydrogenase complex, mitochondrial	Q8BMF4	Q8BMF4	67.941	104	2386600000	134.37	0	15	15	15	32.2	32.2	32.2				108974	105744	108532	108735	112788	111749	106594	121515	129942	119077	123468	120302	113637	117356	113658	118578	88554	99774.6	92134.6	94078.3
	Rab3gap2	Rab3 GTPase-activating protein non-catalytic subunit	Q8BMG7	Q8BMG7	152.53	5	58052000	3.6366	0	2	2	2	1.3	1.3	1.3				3203.69	3432.57	3605.5	3179.65	3395.05	3348.87	2867.41	3613.94	3388.07	3040.57	3441.53	3401.15	3496.59	3256.88	3047.61	3587.82	2646.99	3076.51	2795.25	2745.93
	Lars	Leucine--tRNA ligase, cytoplasmic	Q8BMJ2	Q8BMJ2	134.19	3	12330000	3.2394	0	1	1	1	0.9	0.9	0.9				1969.15	1869.87	1855.32	1717.4	1937.79	1950.12	2210.56	2397.88	2223.72	1883.72	2223.7	1552.67	2485.42	2213.38	1719.08	2201.71	2125.8	2141.47	2391.85	2530.27
	Ckap4	Cytoskeleton-associated protein 4	Q8BMK4	Q8BMK4	63.691	4	111330000	3.3219	0	2	2	2	3.8	3.8	3.8				20571.7	19945.4	19548.9	19979.5	21725.8	21051.2	19386.6	21124.9	19942.7	18992.1	20576.5	18716.5	23117.7	21411.3	21477	21809.1	12181.4	17016.9	16092.8	17244.6
	Hadha	Trifunctional enzyme subunit alpha, mitochondrial;Long-chain enoyl-CoA hydratase;Long chain 3-hydroxyacyl-CoA dehydrogenase	Q8BMS1	Q8BMS1	82.669	56	1140900000	73.246	0	18	18	18	31.1	31.1	31.1				77505.6	77462.5	76657.1	78228.4	81868.3	82584.7	75430.6	86361.7	86875.6	83794.3	83445.5	83049.8	76444.3	75555	78349.8	79755.9	62890.8	73218	68049.9	68870.2
	Kbtbd11	Kelch repeat and BTB domain-containing protein 11	Q8BNW9	Q8BNW9	67.945	2	9067000	2.1916	0.0026867	1	1	1	2.5	2.5	2.5				1005.84	929.325	772.451	1179.78	921.362	799.146	815.71	1000.41	1186.03	1094.95	1165.37	1010.36	914.088	858.1	691.934	1027.2	453.861	662.998	490.985	671.493
	Nars	Asparagine--tRNA ligase, cytoplasmic	Q8BP47	Q8BP47	64.279	29	244200000	74.937	0	7	7	7	17	17	17				26179.7	26040.5	25990.9	24700.6	25108.6	26550.5	25402.8	24470.6	23390.4	24903.1	25177.8	25010.8	25237.9	25146.5	24512.3	24491.4	23209.4	24699.7	24981.8	25727.3
	Rpl24	60S ribosomal protein L24	Q8BP67	Q8BP67	17.779	15	266080000	10.958	0	4	4	4	20.4	20.4	20.4				25219.1	24942	23570	25004.7	26901.4	26949.9	23889.9	28826.5	25241.1	25348.9	25979.6	26361.5	26578.3	25590.1	26293.1	26955.6	21240	23713.5	21869.2	22974.2
	Rbfox1;Rbfox2	RNA binding protein fox-1 homolog 1;RNA binding protein fox-1 homolog 2	Q9JJ43;Q8BP71	Q9JJ43;Q8BP71	42.678	3	7186300	2.182	0.0026838	1	1	1	3.8	3.8	3.8				1739.23	1546.66	1798.09	1070.9	1395.76	1291.22	1380.28	1803.32	1548.41	1437.02	2504.36	1875.5	1541.01	1446.44	1401.4	1330.9	1323.92	1286.15	747.132	643.949
	Rcn2	Reticulocalbin-2	Q8BP92	Q8BP92	37.27	18	142370000	46.418	0	5	5	5	28.1	28.1	28.1				17143	18322	17408.1	18559.1	19081.5	19011.8	19040.4	17811.5	16974.4	18295	17654.6	19022.4	18598.8	19656.9	19189.3	18338.2	18765.2	19531.3	19238.2	19118.3
	Dmxl2	DmX-like protein 2	Q8BPN8	Q8BPN8	338.2	17	274000000	68.013	0	9	9	9	4.7	4.7	4.7				28528.6	27045.7	28894.4	28902.3	32064.5	28486.3	28330.7	29812.1	29122.6	27136.1	29106.7	30218.9	32370.8	31296.7	29762.2	30201.6	24769.4	30528.3	27984.5	28135.6
	Sgsm1	Small G protein signaling modulator 1	Q8BPQ7	Q8BPQ7	123.19	4	14412000	4.9951	0	2	2	2	2.6	2.6	2.6				1098.69	1017.45	1290.02	973.418	1302.7	1062.33	932.916	937.336	633.5	1172.74	1400.3	1459.81	1063.57	1340.5	1081.96	1115.51	1179.1	1085.36	798.64	966.033
	Ralgapb	Ral GTPase-activating protein subunit beta	Q8BQZ4	Q8BQZ4	165.2	3	3487700	2.885	0	1	1	1	1.3	1.3	1.3				649.696	1285.33	938.666	643.267	836.709	924.711	925.311	1501.98	1031.56	896.647	419.224	688.343	754.625	1174.11	911.146	1425.9	837.636	765.47	947.352	755.289
	Palm2	Paralemmin-2	Q8BR92	Q8BR92	42.095	9	164640000	5.3047	0	7	6	6	21.8	19.9	19.9				11772.5	10924.3	11296.1	11411.8	11957.6	11984.4	11215	12068.2	7422.82	11244.3	12380.2	11648.7	11190.4	11986.2	11409.3	11579.4	14442.9	12165.7	10948.3	11134.2
	Clasp2	CLIP-associating protein 2	Q8BRT1	Q8BRT1	140.74	19	272250000	33.711	0	9	9	8	8.9	8.9	8.1				24942.3	23682.5	26019.5	25391.9	24771.7	24232.8	24148.4	23634.5	23924.1	22457.5	24434.9	24699.2	23759.5	23040.9	24009	24738	23883.8	26474.8	21838.3	22256.3
	Ndrg4	Protein NDRG4	Q8BTG7	Q8BTG7	38.508	7	96234000	2.2157	0.002694	2	2	2	7.1	7.1	7.1				8428.42	10176.7	8892.29	8236.92	9155.78	9674.03	9468.65	8974.76	7840.98	8642.74	8284.84	9181.53	8597.22	9551.3	9013.34	9389.47	9336.5	8416.35	9249.52	9128.67
	Hsdl1	Inactive hydroxysteroid dehydrogenase-like protein 1	Q8BTX9	Q8BTX9	36.867	6	103850000	4.5676	0	3	3	3	8.5	8.5	8.5				5289.33	4502.88	4424.64	5125.75	4338.34	4956.19	4447.64	4633.4	5429.92	4193.99	4079.73	4792.14	4085.07	4771.16	4490.31	4501.66	3242.73	3614.16	3975.02	3953.47
	Gphn	Gephyrin;Molybdopterin adenylyltransferase;Molybdopterin molybdenumtransferase	Q8BUV3	Q8BUV3	83.281	14	529050000	17.699	0	8	8	8	11.1	11.1	11.1				34531.9	31935.9	34610.8	37138.7	38249.1	40162.1	37699.8	38698.7	55813.6	35951	36181.4	37401.7	35267.1	38961.9	38476.7	37808.1	29317.4	28481.7	35441.4	35214.4
	Atp6v1h	V-type proton ATPase subunit H	Q8BVE3	Q8BVE3	55.854	48	1008300000	152.74	0	12	12	12	36.9	36.9	36.9				68244.9	67839	67920.1	66308.5	67123.8	67504.9	67272.7	66887.9	63427.5	68705.6	69154.5	69176.1	70722.2	72145.6	69274.9	71686	68255.2	67178.7	67078.1	66388.8
	Qdpr	Dihydropteridine reductase	Q8BVI4	Q8BVI4	25.57	73	1331300000	169.45	0	8	8	8	49.8	49.8	49.8				150423	145764	146295	144772	144992	145712	135065	154048	154445	147376	151545	147299	135381	140115	136371	143967	114415	127699	123346	123615
	Ppme1	Protein phosphatase methylesterase 1	Q8BVQ5	Q8BVQ5	42.256	7	113830000	24.865	0	5	5	5	20.2	20.2	20.2				8907.05	7875.07	7970.05	7959.75	9090.52	7328.12	7540.23	7745.56	7849.45	6974.59	8633.39	7941.16	8817.48	7679.56	8581.64	8342.51	7127.94	8466.8	7629.9	7772.4
	Maob	Amine oxidase [flavin-containing] B	Q8BW75	Q8BW75	58.557	13	251800000	9.7681	0	5	5	5	14.4	14.4	14.4				17875.9	19330.7	17426.6	17393.3	17050.4	17007.5	16453.8	16649.3	14675.6	17659.8	17828.1	17077.1	16046.8	16854.9	17473	17289.9	17279.2	17158.2	16558.6	16789.1
	Aldh5a1	Succinate-semialdehyde dehydrogenase, mitochondrial	Q8BWF0	Q8BWF0	55.968	68	3351300000	97.992	0	14	14	14	34.8	34.8	34.8				129043	128483	125865	127338	131669	128581	131688	126131	123055	129217	127482	127305	117270	122770	121925	120095	133586	126060	130217	131687
	Arrb1	Beta-arrestin-1	Q8BWG8	Q8BWG8	46.972	12	75319000	18.69	0	4	4	4	17.5	17.5	17.5				12879.7	13747	14125.1	14945.1	13188.7	14189.8	12653.7	14968.1	14364.6	14148.9	13291.9	14738.4	14387.9	14586.1	14435.8	14666.2	11837.5	13836	11207.2	12134.7
	Acaa2	3-ketoacyl-CoA thiolase, mitochondrial	Q8BWT1	Q8BWT1	41.829	18	194850000	22.631	0	6	6	6	22.2	22.2	22.2				11120.2	10792.9	10132.4	10902.9	9781.39	9680.29	9187.54	11039.5	10392.2	11072.6	10156.7	10421.2	10771	10211.5	9718.84	10584.2	10445.2	9855.78	12966.6	9013.11
	Slc7a14	Probable cationic amino acid transporter	Q8BXR1	Q8BXR1	83.983	4	174480000	4.5736	0	1	1	1	1.4	1.4	1.4				8245.07	6511.23	7138.73	7000.88	7478.82	6738.01	7221.29	7195.39	10389.7	6727.81	8646.45	7313.61	8325.46	8128.96	7349.17	7249.2	5455.29	5223.44	6946.18	7162.87
	Slc44a2	Choline transporter-like protein 2	Q8BY89	Q8BY89	80.109	3	57464000	1.5533	0.0058737	2	2	2	2.5	2.5	2.5				2459.95	2281.52	2275.67	2404.54	1926.61	2560.13	2356.77	2177.33	2350.22	2457.7	2579.41	2282.08	2646.28	2227.53	2061.83	1983.25	1563.27	1920.48	1944.47	2328.35
	Tnr	Tenascin-R	Q8BYI9	Q8BYI9	149.59	116	1876500000	323.31	0	23	23	23	24.8	24.8	24.8				109288	109605	106104	109094	106564	108663	103911	108383	117534	113246	121472	116047	110384	111956	109249	113804	105811	105140	105377	104749
	Dnm3	Dynamin-3	Q8BZ98	Q8BZ98	97.189	31	703920000	27.301	0	16	11	11	22.6	16.3	16.3				32045.4	32090.6	31032.6	32162	29129.5	30302.3	29114	32101.5	39293	30919.8	34123.3	31006	29501.3	32426.3	30222.3	31267.9	23744.1	26575.5	27354.4	27643.8
	Dcun1d2;Dcun1d1	DCN1-like protein 2;DCN1-like protein 1	Q8BZJ7;Q9QZ73	Q8BZJ7;Q9QZ73	30.068	4	69362000	4.792	0	2	2	2	10	10	10				3147.67	3026.09	3046.2	2735.01	2699.98	3000.29	2625.75	3176.04	2807.28	2694.7	3322.62	3270.5	3273.44	2912.33	2662.17	2841.64	2478	2726.24	2419.33	2666.75
	Farsa	Phenylalanine--tRNA ligase alpha subunit	Q8C0C7	Q8C0C7	57.598	4	82943000	2.4695	0.00055432	4	4	3	6.1	6.1	3.9				4521.74	3539.2	4126.11	3998.44	4112.23	4184.88	3256.56	4614.71	4458.06	3727.95	4695.83	4353.91	4333.18	3689.45	3934.59	4134.09	2344.01	3571.38	2613.99	2753.85
	Vps26b	Vacuolar protein sorting-associated protein 26B	Q8C0E2	Q8C0E2	39.124	7	134790000	5.9319	0	3	3	3	11.9	11.9	11.9				13970.9	14042.3	14275	13773.3	13523.5	13088.8	13231.9	13704.3	12671.8	13821.8	14426.8	13602.3	13559.3	12960.9	13765.8	14466.2	15141.1	14435.9	13486	12484.6
	Tmx4	Thioredoxin-related transmembrane protein 4	Q8C0L0	Q8C0L0	37.131	7	149680000	12.815	0	3	3	3	11.9	11.9	11.9				11293	9722.88	11187.1	10259	10055.2	10781.3	10269	11687.9	11329.3	10899.9	11452.8	11134.6	11053	10963.5	10719.2	11123.4	11031.4	10899.7	10135.7	10060.4
	Asrgl1	Isoaspartyl peptidase/L-asparaginase;Isoaspartyl peptidase/L-asparaginase alpha chain;Isoaspartyl peptidase/L-asparaginase beta chain	Q8C0M9	Q8C0M9	33.95	13	501520000	9.6683	0	6	6	6	20.9	20.9	20.9				28867.9	26274.3	27955.8	29774.8	24969.1	23848.3	23070.2	26555.1	31676.2	27839	29884.1	28959.5	26727	26865.1	25436.3	28360.7	20363.6	25510.3	21476.6	21467.6
	Galnt5	Polypeptide N-acetylgalactosaminyltransferase 5	Q8C102	Q8C102	105.78	4	164010000	1.7204	0.0050403	1	1	1	1.2	1.2	1.2				21760.1	19358.7	23831.1	21587.1	19875.2	21949.2	12187.3	29352.3	36167	22260.6	30087.1	27162.4	26006.1	26667.3	22923.6	27003.8	2844.07	9035.08	5382.57	6405.99
	Prepl	Prolyl endopeptidase-like	Q8C167	Q8C167	83.193	6	183860000	13.995	0	4	4	4	8.7	8.7	8.7				12857.6	11033.9	11440.6	10761.4	10399	9654.46	10130.2	11530.7	13719.3	12125.7	11682.7	11174.3	11779.9	11493.9	10684.5	11179	6660.55	8741.72	9593.65	10289.2
	Thop1	Thimet oligopeptidase	Q8C1A5	Q8C1A5	78.025	9	91139000	13.247	0	5	5	5	10.3	10.3	10.3				7214.61	8204.55	8916.59	8273.29	7745.09	8075.22	7711.34	9135.66	8757.81	8139.12	9325.22	9043.87	8644.46	8640.18	8295.34	8537.2	8496.19	8620.85	6651.57	6648.01
	Sept11	Septin-11	Q8C1B7	Q8C1B7	49.694	21	600020000	61.987	0	10	8	4	30.9	24.6	12.5				35611.5	39135.5	37172.4	35673.3	38484.7	37760.9	43225	33465.1	34866.2	36466.1	33218.9	34206	38864.4	38740.8	37398.8	36292.1	44568.3	40841.7	47057.4	47631.2
	Pex5l	PEX5-related protein	Q8C437	Q8C437	63.134	9	128260000	9.9015	0	5	5	5	11.3	11.3	11.3				7422.33	6398.82	7396.86	7105.57	7930.77	8751.59	7239.66	8131.5	8368.33	7457.88	7266.35	7198.15	6806.79	6262.01	7619.94	7445.97	6106.78	7321.03	6608.48	6813.86
	Endod1	Endonuclease domain-containing 1 protein	Q8C522	Q8C522	55.262	30	684750000	26.523	0	8	8	8	23.8	23.8	23.8				39410	37809.8	38453.2	38743.4	36931.2	38809.9	35569.8	40542.2	46177.5	39988.3	41400	40772.1	36407.7	36881.3	37487.4	39034.4	29679.4	32829.5	31178.5	31743.5
	Cfap36	Cilia- and flagella-associated protein 36	Q8C6E0	Q8C6E0	39.599	2	20841000	1.8539	0.0030801	2	2	2	6.7	6.7	6.7				881.289	814.404	922.045	842.766	830.845	854.739	691.966	1295.93	1036.21	988.625	706.084	1118.74	1028.12	963.684	909.447	839.067	742.905	721.71	657.995	878.485
	Fam126b	Protein FAM126B	Q8C729	Q8C729	58.586	6	44343000	17.06	0	2	2	2	7.2	7.2	7.2				3423.94	3025.63	3195.41	3397.26	2583.71	3567.86	2769.59	3685.91	4432.58	2903.49	3020.95	3053.74	2832.27	3159.04	2716.05	3439.22	1881.94	2774.17	2620.79	2685.71
	Uba6	Ubiquitin-like modifier-activating enzyme 6	Q8C7R4	Q8C7R4	117.96	2	60291000	2.1276	0.0031915	1	1	1	0.9	0.9	0.9				3721.26	4156.7	3396.33	3611.39	3265.5	2925.97	2987.81	3738.94	3214.77	2919.51	3469.83	3300.56	3167.7	3449.27	3117.94	3642.33	3142.1	3480.24	2890.03	3287.84
	Myef2	Myelin expression factor 2	Q8C854	Q8C854	63.294	7	117420000	6.939	0	3	3	2	5.2	5.2	4.4				6370.39	6095.59	6503.83	6085.82	6484.28	5811.97	6176.57	6011.39	7883.02	6645.83	5938.8	6267.44	6348.78	5939.49	6157.86	5918.68	5342.42	5208.17	6419.86	6649.67
	Scai	Protein SCAI	Q8C8N2	Q8C8N2	70.274	3	25213000	1.8064	0.0035605	1	1	1	1.8	1.8	1.8				7721.8	8240.89	8507.34	8560.92	9104.08	9072.85	9309.95	9167.8	6539.72	7473.36	8194.65	8458.68	9563.18	9704.08	9173.7	9346.6	11393.5	9971.37	8909.24	9155.96
	Ank2	Ankyrin-2	Q8C8R3	Q8C8R3	426.26	128	2664100000	234.4	0	45	45	41	15.9	15.9	14.6				163347	164593	159694	162431	147696	148494	151547	157909	169124	161882	164388	160264	156879	158770	158058	161929	159002	156069	156290	153344
	Tsr2	Pre-rRNA-processing protein TSR2 homolog	Q8C8T8	Q8C8T8	20.891	3	43809000	4.0285	0	2	2	2	13.6	13.6	13.6				4761.38	4708.34	4405.67	4518.86	3828.16	3904.51	3906.36	4543.13	4450.79	4019.77	4464.16	4439.98	4521.52	5001.05	4023.91	4506.14	3810.86	3361.04	3747.66	3811.54
	Tmem163	Transmembrane protein 163	Q8C996	Q8C996	31.193	9	334310000	25.044	0	3	3	3	16.7	16.7	16.7				9444.91	8543.77	9002.42	8603.07	8436.08	8494.86	7623.19	9449.76	12753.1	8915.55	9529.44	9064.52	8383.45	9142.72	8292.81	8777.59	4444.74	6444.83	7575.95	7085.25
	Gan	Gigaxonin	Q8CA72	Q8CA72	67.67	3	11716000	3.1682	0	1	1	1	2.3	2.3	2.3				688.442	211.136	410.367	371.935	530.185	534.505	431.027	349.915	824.785	443.843	665.729	417.242	583.194	444.488	639.792	696.768	111.92	203.468	269.052	324.138
	Pgm2l1	Glucose 1,6-bisphosphate synthase	Q8CAA7	Q8CAA7	70.279	15	91496000	22.622	0	6	6	6	14.8	14.8	14.8				12863.8	13284.6	12420.5	12037.2	11863.7	11902	11301.1	11911.6	11720	10341	12217.7	10983.3	11963.4	11700.3	11412.7	12119.7	10282.5	10927.6	11203.6	11241.6
	Iba57	Putative transferase CAF17 homolog, mitochondrial	Q8CAK1	Q8CAK1	38.399	6	54317000	3.2064	0	2	2	2	6.1	6.1	6.1				6112.66	4833.01	4752.73	4993.35	4686.92	4513	4521.83	6608.86	5993.41	4826.55	5466.2	5065.98	5336.55	5548.15	5589.45	5409.95	3826.48	4332.37	3823.21	3777.55
	Immt	MICOS complex subunit Mic60	Q8CAQ8	Q8CAQ8	83.899	89	4667300000	230.18	0	26	26	26	33.6	33.6	33.6				186312	185121	182400	186795	187280	191253	184921	194782	201677	198757	199977	196319	190953	194902	191081	191866	178707	180295	184253	182865
	Acat2	Acetyl-CoA acetyltransferase, cytosolic	Q8CAY6	Q8CAY6	41.297	12	430150000	69.131	0	5	5	5	17.9	17.9	17.9				20498.2	21689.5	21433.1	21691.6	19906.7	19798.9	19041.9	20992	19697.9	20378.6	19852.3	20664.8	20441.8	19848.2	19037.4	20511.6	20806.7	20270.3	19922.5	20189.7
	Wdr37	WD repeat-containing protein 37	Q8CBE3	Q8CBE3	55.045	5	35530000	5.5302	0	3	3	3	6.7	6.7	6.7				3367.28	3802.44	4401.09	4007.1	4245.64	3841.09	3794.97	3738.68	4518.83	3808.38	4001.49	4166.09	3787.72	3881.17	4003.19	3766.89	4355.81	4028.35	3851.27	3905.92
	Abi1	Abl interactor 1	Q8CBW3	Q8CBW3	52.287	13	90902000	9.0273	0	4	4	3	9.1	9.1	7.3				15170.7	14844.5	15858.7	15721.7	13643.4	15939.1	12862.9	16869	17199.3	15255.9	17614.3	15894.5	16013.7	16489.5	14714	16974.6	11836.8	13687.9	12102.6	11468.4
	Dctn4	Dynactin subunit 4	Q8CBY8	Q8CBY8	53.056	5	64223000	9.7956	0	4	4	4	13.9	13.9	13.9				2549.97	2596.83	2552.45	2724.16	2541.59	2968.15	2563.74	2514.77	2592.65	2413.88	2428.1	2602.17	2481.72	2738.45	2484.33	2947.3	2540.88	2599.04	2828.38	2377.76
	H2afy2	Core histone macro-H2A.2	Q8CCK0	Q8CCK0	40.092	6	186210000	4.9925	0	4	4	3	9.4	9.4	7				6072.17	5809.19	5329.2	5845.9	5251.53	5981.46	5326.42	5849.79	5511.96	5606.23	6340.86	6177.17	5757.21	5785.59	5639.2	6030.83	5701.49	5875.89	5343.12	5470.26
	Tceal5	Transcription elongation factor A protein-like 5	Q8CCT4	Q8CCT4	22.038	9	341240000	4.9674	0	2	2	1	11.5	11.5	7				21065.1	20532	20204.9	19812.2	18117.4	18242.7	19019.8	20347.7	25243.8	21676	19929.4	20288.2	20482.9	23301.8	20213.3	21023.8	12857.3	17049.2	18464.1	19265
	Txnl1	Thioredoxin-like protein 1	Q8CDN6	Q8CDN6	32.237	15	252730000	24.961	0	6	6	6	37	37	37				18701.4	19660.4	19464.7	20177.4	19714.3	19396	21328.3	18712.4	18778.6	20522.9	19938	20079.2	18913.2	19522.1	20256.3	18486.9	24846.3	22305.4	22380.2	21537.2
	Nrn1	Neuritin	Q8CFV4	Q8CFV4	15.353	2	49461000	1.4203	0.0072394	1	1	1	5.6	5.6	5.6				3157.41	2736.5	2976.44	2572.38	2402.01	2140.03	2498.71	2380.56	3045.87	2637.12	2608.85	2887.09	3215	3068.55	2997.52	3222.37	1564.2	1865.49	1912.52	1775.75
	Akr7a2	Aflatoxin B1 aldehyde reductase member 2	Q8CG76	Q8CG76	40.612	15	243560000	18.854	0	5	5	5	16.6	16.6	16.6				30962.2	33240.4	30124.1	31354.7	31366.2	32912.9	28752.8	33824.5	30712.1	30195.1	32600.9	31688.9	31121.2	34138.6	31835.8	33344.2	23258.2	26610.8	25191.5	25800.4
	Ppm1f	Protein phosphatase 1F	Q8CGA0	Q8CGA0	49.61	7	72631000	7.1875	0	4	4	4	10.6	10.6	10.6				6618.55	5486.77	5922.14	4981.06	5094.67	4963.32	4863.78	5352.97	6823.17	4871.01	5396.19	5121.74	5134.65	5241.23	5088.74	5700.45	3323.75	4078.04	4704.95	4503.13
	Eprs	Bifunctional glutamate/proline--tRNA ligase;Glutamate--tRNA ligase;Proline--tRNA ligase	Q8CGC7	Q8CGC7	170.08	5	76415000	4.7154	0	4	4	4	3.2	3.2	3.2				5559.24	4635.95	4392.37	4866.79	5368.97	4563.1	5065.23	4631.55	6270.53	4883.14	4984.96	4871.37	5715.36	4774.71	5022.61	5303.91	3075.43	4029.08	4699.02	5037.7
	Wdr47	WD repeat-containing protein 47	Q8CGF6	Q8CGF6	102.31	3	2456300	12.802	0	1	1	1	1.4	1.4	1.4				3844.64	3154.02	3473.91	3300.35	3518.17	3747.13	3417.2	3630.46	3781.36	3655.63	3389.84	3686.78	3746.05	3726.79	3292.41	3972.79	2350.7	2638.62	2872.69	3126.68
	Lonp1	Lon protease homolog, mitochondrial	Q8CGK3	Q8CGK3	105.84	11	126680000	12.491	0	6	6	6	6.8	6.8	6.8				8400.86	9045.11	8384.94	9098.18	8490.69	8881.15	8553.44	9603.68	7520.48	8458.65	8676.26	8571.87	8729.83	8964.51	8724.31	9062.75	8803.89	8806.21	6866.82	8559.13
	Hist3h2ba;Hist3h2bb;Hist2h2be	Histone H2B type 3-A;Histone H2B type 3-B;Histone H2B type 2-E	Q9D2U9;Q8CGP0;Q64524	Q9D2U9;Q8CGP0;Q64524	13.994	4	36832000	3.1132	0	8	2	2	53.2	7.9	7.9				5570.56	6355.56	6880.07	6161.09	6642.31	5929.62	5801.39	5926.48	6259.4	7496.52	6540.84	6589.97	4702.51	4949.92	6262.26	5833.14	7739.26	6447.23	6226.72	5870.93
	Tph2	Tryptophan 5-hydroxylase 2	Q8CGV2	Q8CGV2	55.858	3	14389000	3.969	0	1	1	1	4.5	4.5	4.5				4619.74	4678.49	4390.62	4327.59	3907.38	3910.79	3440.39	3723.21	3314.04	2788.44	3398.86	3720.15	3852.73	4449.6	3679.85	3728.74	2218.9	2718.58	2907.41	3141.87
	Ogt	UDP-N-acetylglucosamine--peptide N-acetylglucosaminyltransferase 110 kDa subunit	Q8CGY8	Q8CGY8	116.95	11	189330000	31.926	0	7	7	7	9.8	9.8	9.8				8853.67	7446.65	8367.81	7643.65	7581.81	7112.11	7150.24	7689.67	10442.2	7455.53	7926.09	7953.79	8563.72	8222.88	8134.86	8314.87	4665.66	6382.16	6711.1	6834.34
	Synj1	Synaptojanin-1	Q8CHC4	Q8CHC4	172.62	53	1235500000	232.57	0	21	21	21	17.3	17.3	17.3				77952.4	80020	76235.2	78722.2	76582.8	77225.3	78573.5	76175.2	73083.9	77441.1	76110.9	77347.7	77653.1	78719.1	79718.7	80682.2	85134.9	79372.4	78410.8	81208.6
	Sept8	Septin-8	Q8CHH9	Q8CHH9	49.812	25	634320000	87.847	0	11	11	9	30.3	30.3	24				36615	34251.7	34379.4	34452.6	33856.6	34327.8	34426.1	31786.2	33569.8	33664.4	35888.8	33386.5	35274.7	33788.6	32481.7	32784.8	33649.3	32592.4	36726.6	35277.5
	Pgp	Phosphoglycolate phosphatase	Q8CHP8	Q8CHP8	34.54	20	237610000	37.954	0	5	5	5	23.4	23.4	23.4				22001.7	19794	19518.3	19088.9	18222.4	19017.2	18040.1	18935	24362.5	18869.7	21611.2	19009	18287.1	18813.9	17793.8	18473	11916.4	14859.4	17273	16402
	Rftn2	Raftlin-2	Q8CHX7	Q8CHX7	54.971	4	43868000	4.1943	0	2	2	2	6.6	6.6	6.6				2104.54	2368.85	2673.52	2091.5	2352.04	1920.61	2162.46	2390.55	2722.61	2514.82	2547.38	2314.28	2319.01	2143.65	1912.84	2412.88	2261.01	2160.46	2133.75	2228.44
	Pygb	Glycogen phosphorylase, brain form	Q8CI94	Q8CI94	96.729	102	2120100000	126.17	0	27	27	23	35.2	35.2	30.7				121864	122237	120579	121678	123245	116313	122867	118230	118135	118420	116796	118860	115462	113735	120270	116286	134285	121208	125705	123633
	Fermt2	Fermitin family homolog 2	Q8CIB5	Q8CIB5	77.8	4	31817000	1.4632	0.0067764	2	2	2	4.9	4.9	4.9				4745.48	4051.8	4095.3	4421.49	4546.11	4577.67	4327.38	4726.29	4587.32	4240.09	4522.1	4379.85	5424.21	6419.63	4409.96	4693.29	1618.22	2997.43	3387.78	4244.54
	Iglon5	IgLON family member 5	Q8HW98	Q8HW98	36.766	2	20185000	3.1218	0	1	1	1	3.3	3.3	3.3				1598.03	1803.22	1934.72	1481.88	1755	1692.71	1864.06	1613.55	1619.66	1817.47	1540.97	1834.69	2009.82	1683.57	1338.5	1703.01	1856.91	1724.31	2262.95	1986.38
	Hmgcs1;Hmgcs2	Hydroxymethylglutaryl-CoA synthase, cytoplasmic;Hydroxymethylglutaryl-CoA synthase, mitochondrial	Q8JZK9;P54869	Q8JZK9;P54869	57.568	3	49434000	2.0721	0.0031746	2	2	2	3.8	3.8	3.8				3449.29	3911.63	3572.49	3946.69	4101.76	4220.7	3706.99	3777.92	3252.05	4081.68	4024.22	3925.44	3994.05	3905.88	3835.28	3830.14	3332.3	3583.79	3656.43	3557.55
	Acad9	Acyl-CoA dehydrogenase family member 9, mitochondrial	Q8JZN5	Q8JZN5	68.721	11	74026000	10.557	0	5	5	5	11.2	11.2	11.2				10776.9	10276.6	10335.8	10081.9	10587.1	12015.9	10557.5	10431	10447.7	11082.1	10444.4	10883	10578.8	9862.36	9999.51	11098.1	8167.35	9576.69	9816.15	9724.13
	Afg3l2	AFG3-like protein 2	Q8JZQ2	Q8JZQ2;Q920A7	89.518	14	181620000	23.248	0	7	7	7	9.6	9.6	9.6				27294	28246.6	27527.6	27530.8	28851.5	27832.8	26752.7	28053.2	30542.7	30790.3	29686.8	29851.6	28731.7	27463.2	28615.2	29740.6	23552.9	25329.8	25525.8	25351.1
	Eif3b	Eukaryotic translation initiation factor 3 subunit B	Q8JZQ9	Q8JZQ9	91.369	4	136560000	76.743	0	3	3	3	6.5	6.5	6.5				1521.67	1171.7	1642.02	1065.9	1671.82	1365.91	1597.74	1717.38	2442.43	1620.08	1333.74	1544.86	1632.77	1776.39	1577.6	1711.22	860.705	1083.38	1624.02	1332.39
	Slc25a1	Tricarboxylate transport protein, mitochondrial	Q8JZU2	Q8JZU2	33.931	4	73346000	4.5721	0	2	2	2	6.1	6.1	6.1				12447.7	14225.2	12900.4	13174.9	13642.4	13558.4	15065.8	12563	12161.3	14635.9	12525.2	13898.7	12603.8	13557.1	13085.4	13096.9	15520.7	14785.3	15235.8	15591.7
	Scamp1	Secretory carrier-associated membrane protein 1	Q8K021	Q8K021	38.028	15	183960000	20.291	0	5	5	5	26.6	26.6	26.6				27597.8	28258.7	27162	28527.2	25087.7	26501.8	24637.3	27311.5	27792.3	27813.7	28056	27322	28907.1	29420	28204.5	29206.8	21340.3	26571	24297.4	24565.7
	Faim2	Protein lifeguard 2	Q8K097	Q8K097	35.257	3	13459000	2.8654	0	1	1	1	6.9	6.9	6.9				3582.54	4555.11	3798.15	3893.97	4322.94	4747.73	5269.45	3598.67	3443.42	3933.64	2455.33	3351.11	3925.93	4136.36	4329.12	4205.67	3987.57	4065.46	5025.73	4773.52
	Fgb	Fibrinogen beta chain;Fibrinopeptide B;Fibrinogen beta chain	Q8K0E8	Q8K0E8	54.752	3	21465000	6.0154	0	2	2	2	6.4	6.4	6.4				3241.39	2790.63	4479.25	4115.85	5068.76	4557.45	4383.19	4375.9	4691.31	4282.3	4353.76	4232.25	4880.69	5003.75	4561.67	4351.14	3944.63	5549.4	4656.53	4500.77
	Phyhip	Phytanoyl-CoA hydroxylase-interacting protein	Q8K0S0	Q8K0S0	37.554	3	15032000	4.3803	0	2	2	1	10	10	3.6				2386.37	1967.71	1968.59	2103.02	1757.65	2164.69	1903.07	1888.44	1575.08	1690.8	2212.61	2080.16	2161.15	2120.23	2243.87	1973.6	2210.08	2213.56	1878	1995.96
	Rtn1	Reticulon-1	Q8K0T0	Q8K0T0	83.571	53	1288700000	81.731	0	14	14	14	25.5	25.5	25.5				83665.4	87537.4	88548.3	89166.4	81122.4	81650.6	76955.4	84184.5	84570.4	83729.4	93432.2	91651.9	86772.2	88013.6	90497.2	92460.5	97678.6	89844.2	79962.2	77725.6
	Hspa12a	Heat shock 70 kDa protein 12A	Q8K0U4	Q8K0U4;Q9CZJ2	74.87	87	3109600000	261.18	0	20	20	20	37.9	37.9	37.9				147116	143721	142560	143416	136362	137066	126279	153565	154918	145533	154383	150902	139292	141068	140064	146105	117034	123951	113812	114975
	Taco1	Translational activator of cytochrome c oxidase 1	Q8K0Z7	Q8K0Z7	32.314	2	32050000	2.2908	0.0021751	1	1	1	4.1	4.1	4.1				577.084	556.763	693.426	634.255	430.71	777.747	621.309	680.795	546.597	557.031	658.035	699.597	658.993	620.663	435.452	567.13	892.596	802.704	792.97	637.917
	Pdxk	Pyridoxal kinase	Q8K183	Q8K183	35.015	40	1292500000	35.571	0	9	9	9	39.1	39.1	39.1				58908.5	61095.4	59476.6	60092	57742.7	56274.1	58647.4	54174.6	52477	55022.7	54546.2	57209.1	60143.1	56752.2	59411.1	60531.5	59058.8	61988.4	55399.7	59974.8
	Trnt1	CCA tRNA nucleotidyltransferase 1, mitochondrial	Q8K1J6	Q8K1J6	49.895	3	13336000	1.8114	0.003055	1	1	1	4.4	4.4	4.4				2584.56	2668.76	2995.7	2721.37	2788.52	2853.85	2278.95	2640.65	3051.96	2480.6	2833.15	3211.78	2722.67	2686.84	2743.63	3036.37	2485.32	2755.12	2420.32	2196.27
	Dnm1l	Dynamin-1-like protein	Q8K1M6	Q8K1M6	82.657	51	618460000	110.94	0	20	20	19	36.3	36.3	34.9				45889.9	49148.4	46529.7	48059.7	47989.2	48796.3	48924.4	46578.4	45303.3	47261.6	46848.2	50823.8	47027.8	50446.5	48930.3	48459.2	52413.4	50158.9	50519.5	48762.1
	Coq9	Ubiquinone biosynthesis protein COQ9, mitochondrial	Q8K1Z0	Q8K1Z0	35.082	6	93207000	38.771	0	3	3	3	12.8	12.8	12.8				5306.63	5901.03	4754.75	5818.08	5936.16	6387.95	6028.63	5945.34	4043.75	5430.04	5909.8	6034.63	5570.97	5615.42	5894.18	5711.24	7434.84	6801.01	6284.74	6046.38
	Pacs1	Phosphofurin acidic cluster sorting protein 1	Q8K212	Q8K212	104.83	6	76747000	8.5432	0	3	3	3	5.2	5.2	5.2				7554.18	7703.81	7344.96	7864.74	7495.41	8113.68	8424.14	7544.93	6911.74	7454.38	6634.68	7750.47	8182.34	8232	7597.92	7550.66	8196.87	8340.45	8604.78	8867.58
	Anln	Actin-binding protein anillin	Q8K298	Q8K298	122.79	7	157600000	6.6533	0	4	4	4	3.7	3.7	3.7				11059.1	10089.4	9618.84	9328.63	8758.74	8562.6	7827.86	9915.66	9401.14	9202.86	10684.2	10713.5	9475.11	9142.27	8514.73	9467.66	6299.43	8194.96	6962.34	7152.18
	Sdha	Succinate dehydrogenase [ubiquinone] flavoprotein subunit, mitochondrial	Q8K2B3	Q8K2B3	72.585	91	2220000000	144.42	0	19	19	19	46.2	46.2	46.2				127988	127586	127085	128668	132291	136774	131154	134010	145921	135791	129614	134936	128783	129940	129824	131712	114008	123807	128459	127426
	Hacd3	Very-long-chain (3R)-3-hydroxyacyl-CoA dehydratase 3	Q8K2C9	Q8K2C9	43.131	5	115950000	4.3717	0	3	3	3	9.4	9.4	9.4				2322.93	1786.26	1722.06	2105.59	1895.12	1573.38	1716.99	2546.72	1855.37	1909.59	2051.67	1966	2122.32	1905.27	2150.89	2371.1	2175.42	1583.49	1344.06	1154.05
	Fntb	Protein farnesyltransferase subunit beta	Q8K2I1	Q8K2I1	48.819	2	10887000	1.6358	0.0054536	1	1	1	3.7	3.7	3.7				1424.79	1487.94	1228.53	1815.21	1288.98	1850.85	1467.9	1485.01	1629.76	1425.81	1525.57	1248.61	1557.64	1459.74	1657.4	1534.51	1242.58	1350.95	1390.09	1366.21
	Agfg1	Arf-GAP domain and FG repeat-containing protein 1	Q8K2K6	Q8K2K6	58.042	9	283710000	26.166	0	4	4	4	9.3	9.3	9.3				13112	11034.6	11472.1	11113.3	10687.5	10959.6	10616.9	11112.4	11951.1	11794.7	11651.1	12106.8	12050.6	12494.7	11630.8	11595.5	7822.91	10481	10677.4	10412.3
	Nmral1	NmrA-like family domain-containing protein 1	Q8K2T1	Q8K2T1	34.376	11	131980000	7.4925	0	4	4	4	14.2	14.2	14.2				14758.1	14244.3	14647	14152.2	13609.7	14173.2	12130.7	14723.3	15936.2	13848.3	15743.3	14908.1	13997.3	13149.1	13740.6	14024.4	9855.93	12327.9	11173.4	10657.1
	Matr3	Matrin-3	Q8K310	Q8K310	94.629	28	967830000	43.14	0	12	12	12	18.4	18.4	18.4				38922.2	34451	34221.3	35002.3	32286.4	33717	30778.3	37978.8	46008.4	34984.7	42331.8	36824.5	35614.4	37978.6	35177.1	37515	26324	27178.4	29446.5	28189.4
	Plcl2	Inactive phospholipase C-like protein 2	Q8K394	Q8K394	125.77	4	41611000	9.0717	0	3	3	3	4.1	4.1	4.1				1614.65	1816.36	1451.09	1644.23	1090.91	1064.67	1279.89	1309.19	2074.57	1474.87	1811.61	1503.53	1385.72	2132.12	1523.59	1728.52	921.762	1008.94	1160.94	1172
	Ahi1	Jouberin	Q8K3E5	Q8K3E5	119.65	4	103950000	15.358	0	4	4	4	5.2	5.2	5.2				2946.97	3390.43	3827.26	3975.96	3981.87	3917.49	3551.33	3770.37	1477.88	2638.5	3715.65	3643.8	3512.77	2645.02	3470.96	3663.69	6469.16	6130.13	3669.05	3822.16
	Ndufs8	NADH dehydrogenase [ubiquinone] iron-sulfur protein 8, mitochondrial	Q8K3J1	Q8K3J1	24.038	22	381960000	30.655	0	3	3	3	17.9	17.9	17.9				34373.2	33658.4	33169.8	33942.2	36768.6	35934.3	36548.7	36085.8	36670.4	36317.4	37375.8	36459.9	34238.6	32954.4	32347.6	34885.2	35920.1	35938	36146.5	35811.9
	Stxbp5	Syntaxin-binding protein 5	Q8K400	Q8K400	127.65	5	10682000	5.2422	0	1	1	1	2	2	2				2479.07	2822.98	2804.2	2414.5	2252.36	2470.06	2305.17	2639.36	1513.93	2153.47	2306.28	2072.04	2457.66	2418.29	2911.21	1766.11	1860.33	2502.92	1809.98	1902.22
	Lgi3	Leucine-rich repeat LGI family member 3	Q8K406	Q8K406	61.817	8	152960000	14.343	0	5	5	5	12.2	12.2	12.2				7591.25	7979.58	7785.82	7520.93	8814.51	8222.73	8710.92	8845.56	7876.35	8966.06	8137.79	7901.87	7384.25	7744.34	7781.05	7862.9	7423.43	7933.5	7656.94	7732.19
	Slc8a2		Q8K596	Q8K596	100.71	17	436880000	12.996	0	2	2	2	3	3	3				11041.1	11654.4	10822.7	10715.2	9859.05	9153.92	10137.4	11038.7	11578.1	10051.8	11227	11273.2	13150.4	13120.3	12599.6	12106.9	10837.8	10666.3	10339.3	10853.2
	Hibch	3-hydroxyisobutyryl-CoA hydrolase, mitochondrial	Q8QZS1	Q8QZS1	43.037	10	130830000	14.64	0	5	5	5	14.5	14.5	14.5				10985.1	11445.6	11416.9	12066.2	11255.7	11795.3	11366.2	10998.2	10824.2	10936.9	10907.6	11620.7	10161.8	11093.5	11535.4	11221.7	12281.4	11398.8	9883.62	11161.5
	Acat1	Acetyl-CoA acetyltransferase, mitochondrial	Q8QZT1	Q8QZT1	44.816	69	2167200000	146.99	0	15	15	15	42.5	42.5	42.5				132713	131603	135614	135801	136359	142407	142556	135991	140187	143422	136799	135638	134450	138265	137978	135635	153806	146201	150692	152707
	Eif3l	Eukaryotic translation initiation factor 3 subunit L	Q8QZY1	Q8QZY1	66.612	3	21157000	2.2526	0.0027086	1	1	1	1.6	1.6	1.6				4455.83	4228.4	4306.91	4672.37	5241.83	5400.83	5545.29	4684.25	4107.47	4354.68	4120.83	4458.42	5457.52	4772.19	5459.99	4515.48	5562.01	5314.91	5448.51	5683.6
	Mapre2	Microtubule-associated protein RP/EB family member 2	Q8R001	Q8R001	36.946	7	330940000	13.739	0	7	6	6	36.2	33.1	33.1				13001.6	11946	13563.6	12379.8	10987.9	10691.9	9747.54	13076.2	12788.2	11898.7	14343.9	13577.2	11812.1	11529.5	12311.7	12096.7	12868.7	11612.5	8849.27	9191.05
	Blmh	Bleomycin hydrolase	Q8R016	Q8R016	52.511	7	51771000	6.0183	0	3	3	3	9	9	9				2776.97	3316.77	2880.23	3595.48	3016.18	3245.66	3274.06	3170.79	3966.87	2719.64	2959.96	2389.23	3215.31	3644.19	2970.64	3354.83	3382.85	3386.83	4431.43	3644.63
	Hnrnpl	Heterogeneous nuclear ribonucleoprotein L	Q8R081	Q8R081	63.963	13	143310000	15.631	0	5	5	5	10.9	10.9	10.9				16153	20395.6	18449.6	18168.6	20456.1	20780.8	21343.1	18539.3	15831.5	18979.8	17830.8	17505.2	20445.9	20547	19799.5	19304.9	25207.7	21866.5	25663.9	24059
	Kiaa0513	Uncharacterized protein KIAA0513	Q8R0A7	Q8R0A7	46.318	5	53689000	2.5086	0.00055772	2	2	2	3.9	3.9	3.9				4194.52	4678.66	4881.71	4407.8	4491.9	4755.02	4171.02	5200.8	5485.04	4945.06	4473.53	5032.65	5073.59	5167.21	4876.04	5035.73	3541.05	4057.31	4103.41	4206.67
	Aamdc	Mth938 domain-containing protein	Q8R0P4	Q8R0P4	13.244	6	110230000	5.2151	0	3	3	3	29.5	29.5	29.5				18881.4	17040.9	16927.5	16668.6	18316.9	18317.7	16889.9	16135.5	15446.7	16085.2	16614	15811.3	15750.9	15219.9	15906.1	16103	14901.4	16163.9	17304.8	17764
	Iqsec1	IQ motif and SEC7 domain-containing protein 1	Q8R0S2	Q8R0S2;Q5DU25	108.01	20	498170000	25.35	0	11	11	10	12.9	12.9	12.2				19273.5	19426	22217.3	20992.3	20294.5	19892.7	16185	22217.7	21761.1	20519.1	26010.5	23278.7	20466.1	19935.8	19824.7	21323.3	19466.2	19793	14178.4	14599.8
	Aldh1l1	Cytosolic 10-formyltetrahydrofolate dehydrogenase	Q8R0Y6	Q8R0Y6;Q8K009	98.708	72	1019800000	136.69	0	26	26	26	37	37	37				95744.7	93459.8	92074.3	91661.5	90034.3	90279.2	87010.6	92759.3	88488.7	87052.3	90055.4	85948.3	80242.9	82857.3	82513	83599.5	79268.5	81379.3	83041.7	80143.5
	Flad1	FAD synthase;Molybdenum cofactor biosynthesis protein-like region;FAD synthase region	Q8R123	Q8R123	54.766	2	13323000	3.7158	0	2	2	2	6.7	6.7	6.7				587.183	754.308	1083.08	1027.91	812.848	1054.57	912.956	741.261	1256.7	1016	1038.73	1090.45	969.435	1088.54	802.679	943.458	783.779	962.685	820.927	824.606
	Sccpdh	Saccharopine dehydrogenase-like oxidoreductase	Q8R127	Q8R127	47.129	15	315620000	44.442	0	6	6	6	15.9	15.9	15.9				18511.3	18134	18672.1	17231.7	16843.1	17926.8	16631.3	19422.6	18714.6	20017.1	21069.1	19551.5	16809.6	16604.8	17304.1	17928.8	18885.9	17206.6	16332.9	15509.9
	Apeh	Acylamino-acid-releasing enzyme	Q8R146	Q8R146	81.58	2	8557500	4.4155	0	1	1	1	2.5	2.5	2.5				1146.9	780.815	795.943	1088.01	1048.16	1262.12	1133.9	1162.9	825.61	1140.4	1335.09	854.038	1135.53	1222.27	844.843	1381.91	1060.14	1110.25	1120.39	1015.17
	Syngr3	Synaptogyrin-3	Q8R191	Q8R191	24.561	12	874140000	21.459	0	3	3	3	16.2	16.2	16.2				29895.2	31308.4	31074.8	29944	27944.3	28740.2	28721.4	30224.4	31415.2	29725.9	31110.4	29288.7	30005.2	30246	29164.6	31382.9	31452.9	29946.7	30053.1	29715.7
	Eif3c	Eukaryotic translation initiation factor 3 subunit C	Q8R1B4	Q8R1B4	105.53	6	60859000	4.6754	0	3	3	3	3.6	3.6	3.6				8863.41	7206.41	7510.74	7561.69	6893.11	6743.64	7059.51	7919.1	11748.5	7108.9	7924.45	7812.41	7863.42	9140.5	7062.09	7966.2	2756.54	5291.41	6394.83	6404.79
	Uqcr10	Cytochrome b-c1 complex subunit 9	Q8R1I1	Q8R1I1	7.4454	11	253890000	11.784	0	1	1	1	26.6	26.6	26.6				14314.7	15348.8	14652.5	14700.6	15272.1	14411.3	14518.2	15225.6	14519.6	15269.8	13847.5	14694.3	14231.6	13344	14571.6	14237.3	11120.4	14001.2	12407.4	12978.6
	Dync1li1	Cytoplasmic dynein 1 light intermediate chain 1	Q8R1Q8	Q8R1Q8	56.614	17	235000000	14.587	0	7	7	7	19.5	19.5	19.5				15588.4	14987.4	14000.4	15230.5	15828.9	14819.8	15708.2	14119.2	15662.7	15272	14870.9	13570.1	14957.2	15783.4	15427.2	14841.2	14865.7	15504.2	18256.4	17245.6
	Ap3m2	AP-3 complex subunit mu-2	Q8R2R9	Q8R2R9;Q9JKC8	46.916	5	49120000	10.019	0	3	3	3	8.1	8.1	8.1				3063.85	3308.79	3683.25	3153	3543.25	3281.03	3048.13	3070.63	2620.7	2960.78	3556.66	3286.47	3448.54	4378.08	2904.01	3208.25	3537.98	3299.09	3749.27	3782.43
	Ubqln1	Ubiquilin-1	Q8R317	Q8R317	61.976	6	62345000	43.382	0	2	2	2	7	7	7				6177.97	5201.31	5616.31	6364.14	5269.15	5307.11	5442.31	6722.18	6545.41	6097.15	5873.29	6239.57	6061.32	5802.96	5710.23	6401.06	4609.8	5258.7	3592.69	4369.09
	Pspc1	Paraspeckle component 1	Q8R326	Q8R326	58.758	10	152430000	9.669	0	6	6	5	15.7	15.7	14.3				10949.5	11058.7	10574.3	10151.1	10473.7	10990.7	11574.1	10919.4	11361	11205.6	9581.86	9898.38	11696.8	11562.8	10637.1	11385.4	8198.02	9941.16	11508.5	11207.7
	Rab11fip5	Rab11 family-interacting protein 5	Q8R361	Q8R361	69.552	5	102600000	3.2221	0	2	2	2	4.5	4.5	4.5				11648.2	9116.49	10798.2	11178.5	11978	11196.3	10394.4	11495.4	11581	10679.6	10354.7	11845.9	13392	12000.6	10015.9	11770.8	6028.17	10154.2	10309.7	9611.08
	Igsf8	Immunoglobulin superfamily member 8	Q8R366	Q8R366	65.01	46	1400000000	77.203	0	9	9	9	20.9	20.9	20.9				48383.8	46551.1	46402.4	46157.4	44636.2	45187.9	44131.7	47123.7	47062.5	43676.9	47986.2	45281.5	42893.2	42134.9	43851	45093.2	46665.8	44649	43451.1	42363.2
	Aspa	Aspartoacylase	Q8R3P0	Q8R3P0	35.344	15	367420000	54.804	0	6	6	6	25.6	25.6	25.6				16999.2	16951.1	16249.7	15860.8	15476.1	15608.9	15509.7	16672.7	16712.4	17552.1	15411.8	17485.7	14405.5	14907.4	15433.2	16255	16150.4	15465.9	15722.9	15627.4
	Exoc1	Exocyst complex component 1	Q8R3S6	Q8R3S6	101.89	2	27848000	1.5583	0.0058824	1	1	1	1.2	1.2	1.2				2526.95	2109.12	2497.24	2323.8	1948.41	2028.69	1486.54	2181.47	2598.31	2106.54	2051.85	2594.09	2274.5	2449.1	2001.53	2439.47	1243.2	1570.06	1550.33	1728.56
	Sh3glb2	Endophilin-B2	Q8R3V5	Q8R3V5	44.503	22	563060000	17.541	0	8	8	7	21.5	21.5	19.5				23746.2	24868.6	24986.2	24219.2	24717.5	25586.9	24429.1	25370.1	20987.9	24513.5	24543.3	26343.9	24325.5	24723.4	25125.7	23401.4	33337.8	24891.6	28720.4	24559.5
	Cadm4	Cell adhesion molecule 4	Q8R464	Q8R464	42.723	37	692670000	135.53	0	8	8	8	38.1	38.1	38.1				55362.5	52450.6	52914.1	53915.2	53198.4	51680	51166.5	54502.6	58667.7	52249.8	56138.9	52438.7	47274.2	50031.1	49495.5	52746.6	53274.4	51028.9	50520.9	51378.6
	Clybl	Citrate lyase subunit beta-like protein, mitochondrial	Q8R4N0	Q8R4N0	37.548	5	87170000	10.217	0	4	4	4	14.8	14.8	14.8				7844.57	6847.61	6863.46	6187.24	6651.78	6802.71	7145.2	6894.85	7023.2	6829.47	6231.86	6911.4	6966.01	7266.91	6708.77	6545.5	5828.77	6181.23	7285.47	7468.5
	Sh3kbp1	SH3 domain-containing kinase-binding protein 1	Q8R550	Q8R550	78.169	3	26226000	109.58	0	1	1	1	2.3	2.3	2.3				1116.94	1103.36	1287.17	1326.65	1049.44	954.054	1398.16	1291.35	1170.59	1105.38	777.566	1209.51	1483.23	1205.59	1225	1095.67	1464.77	1282.55	1182.8	1142.02
	Snap47	Synaptosomal-associated protein 47	Q8R570	Q8R570	46.524	22	254060000	88.523	0	7	7	7	25.4	25.4	25.4				30427.6	28755.2	28213.3	29013.2	27708.2	26944.7	26334.6	28182.2	30903.3	26923.2	29590.5	29515.5	28721.9	27383.2	27678.7	28719.9	22725.9	24827.4	24145.5	23927.2
	Prpsap2	Phosphoribosyl pyrophosphate synthase-associated protein 2	Q8R574	Q8R574	40.88	7	127850000	4.9169	0	4	4	3	14.4	14.4	10.6				8297.44	8220.34	8444.25	9524.1	7860.36	7892.08	6486.8	9893.76	7651.61	8109.55	9739.54	8756.91	8032.22	8358.48	8015.29	9102.88	8047.36	8531.43	5289.68	5747.64
	Actr1b	Beta-centractin	Q8R5C5	Q8R5C5	42.281	14	177870000	54.442	0	5	4	4	20.5	17.8	17.8				13268.3	12880.9	12802.4	13634.6	13459.2	14240.3	13491.6	13205.2	11218	14319.7	12355.7	12740.9	13530.5	11729.6	13737.9	12901.4	13092.7	14323.7	13665.9	13527.3
	Usp15	Ubiquitin carboxyl-terminal hydrolase 15	Q8R5H1	Q8R5H1	112.32	3	66266000	1.9461	0.0031348	2	2	2	2.1	2.1	2.1				6163.36	5350.1	5812.97	5460.39	5701.3	5567.65	5616.28	5261.16	7862.78	6442.83	5321.1	5410.91	7229.25	5565.67	5484.84	5345.33	528.82	4143.12	5450.18	5391.71
	Arl6ip5	PRA1 family protein 3	Q8R5J9	Q8R5J9	21.557	3	95289000	2.5067	0.00055741	2	2	2	9.6	9.6	9.6				4661.38	4956.69	4560.87	4495	4048.54	4645.09	3949.77	4970.11	4793.95	4814.75	5162.45	5046.03	4135.85	3921.48	4601.62	5276.65	4790.46	4440.8	3683.77	3462.72
	Cadm1	Cell adhesion molecule 1	Q8R5M8	Q8R5M8	49.788	5	17871000	3.9039	0	1	1	1	2.9	2.9	2.9				2883.87	3043.8	2321.38	2674.12	2159.37	2428.35	2770.28	2727.11	2941.42	2985.39	3297.91	2840.84	2539.93	2302.45	2511.46	2337.44	3128.99	2492.56	2645.66	2779.93
	Cops8	COP9 signalosome complex subunit 8	Q8VBV7	Q8VBV7	23.255	7	70877000	5.2606	0	2	2	2	16.3	16.3	16.3				8045.16	8160.58	8014.18	7440.61	7886.77	7883.3	7323.13	7133.43	8105.38	7621.01	9066.63	8316.57	7876.82	7996.95	7639.95	8322.52	6027.25	7260.41	6694.15	6912.49
	Cd207	C-type lectin domain family 4 member K	Q8VBX4	Q8VBX4	37.621	5	122400000	1.42	0.0072359	1	1	1	6.3	6.3	6.3				34976.2	28046.6	28013.6	26969.1	18124.4	19422.2	5546.09	34488.5	57035.6	27924.7	47241.2	34877.4	19753	24394.4	17608.5	32489.8	1323.33	2514.54	3129.91	3150.98
	Clptm1	Cleft lip and palate transmembrane protein 1 homolog	Q8VBZ3	Q8VBZ3	75.29	3	11148000	7.807	0	2	2	2	3.6	3.6	3.6				1538.11	1358.6	1464.31	980.741	1130.59	1654.37	1283.26	1426.91	1852.77	1506.12	1613.34	1619.38	1431.21	1476.38	1665.39	1410.52	888.813	1160.51	1326.63	1206.97
	Nt5m	5(3)-deoxyribonucleotidase, mitochondrial	Q8VCE6	Q8VCE6	25.602	2	10205000	1.8501	0.0030769	2	2	2	9.1	9.1	9.1				716.204	840.152	506.505	950.608	787.482	686.551	604.576	866.835	826.687	692.826	1121.51	965.937	679.306	715.188	625.876	791.582	569.309	801.069	434.536	446.806
	Ubxn4	UBX domain-containing protein 4	Q8VCH8	Q8VCH8	56.471	6	69058000	59.471	0	3	3	3	8.3	8.3	8.3				5806.55	4716.22	5535.54	5504.43	6378.06	4841.83	5235.25	5704.73	5736.4	4883.15	5499.69	5498.51	6115.65	4782.82	5412.5	5339.7	4662.41	5992.7	4960.56	5224.87
	Rnpep	Aminopeptidase B	Q8VCT3	Q8VCT3	72.415	7	51503000	5.5055	0	3	3	3	6.6	6.6	6.6				8676.55	7207.75	7701.31	7321.59	7325.75	5961.76	6686.44	7472.49	7872.44	6491.57	7305.64	7565.24	7271.59	7303.09	7114.09	7652.08	5321.94	8059.77	6069.46	6603.87
	Acsf2	Acyl-CoA synthetase family member 2, mitochondrial	Q8VCW8	Q8VCW8	67.95	14	98145000	23.261	0	5	5	5	10.1	10.1	10.1				10997.3	10715.6	10736	10574.8	10057.3	9665.3	9155.12	10287.8	9478.01	9048.32	10540.6	10757.7	10770.1	9146.37	9541.97	10673.1	8342.29	10525.1	7846.9	8631.81
	Micu1	Calcium uptake protein 1, mitochondrial	Q8VCX5	Q8VCX5	54.352	4	18316000	4.4761	0	2	2	2	6.7	6.7	6.7				1401.42	1837.66	1992.25	1525.47	2079.05	1818.71	1892.83	2223.48	2178.27	2023.27	2140.13	1817.82	2136.87	1773.28	1941.92	2139.77	1787.14	2131.44	1793.09	1700.35
	Gripap1	GRIP1-associated protein 1	Q8VD04	Q8VD04	92.714	4	351880000	6.0725	0	4	4	4	5.8	5.8	5.8				3270.22	2801.96	2996.24	3301	2961.42	3373.64	2022.25	3771.71	3223.22	2851.68	3723.1	3424.72	3022.35	2908.7	3019.83	3506.66	2366.14	2491.73	1789.29	1716.25
	Sgip1	SH3-containing GRB2-like protein 3-interacting protein 1	Q8VD37	Q8VD37	86.062	10	171120000	17.885	0	5	5	5	8.2	8.2	8.2				10458.5	10192.2	10437	10227.2	11014	10758.4	11160.9	9935.51	9804.81	11171.1	10052.1	10719.1	11655.2	11441.7	10852	10815.5	12191.1	10988.7	13088.1	12388.3
	Myh9	Myosin-9	Q8VDD5	Q8VDD5	226.37	13	178520000	13.37	0	16	11	9	9.9	6.8	5.2				9363.19	8964.36	9543.57	8452.59	9676.15	9242.81	9062.61	8893.75	10652.8	9111.08	8865.25	8959.29	9442.95	8674.46	9771.42	9274.69	8627.74	8788.23	9891.73	9828.92
	Adpgk	ADP-dependent glucokinase	Q8VDL4	Q8VDL4	53.902	4	49111000	3.805	0	1	1	1	3	3	3				5366.59	5597.72	5780.2	5245.5	4396.9	5127.93	3635.6	5140.21	8095.32	4643.84	6163.92	5728	4575.21	5396.29	4595.39	5369.83	1915.95	3102.6	3362.79	3196.91
	Psmd2	26S proteasome non-ATPase regulatory subunit 2	Q8VDM4	Q8VDM4	100.2	11	101270000	54.505	0	7	7	7	11.8	11.8	11.8				7632.84	7965.56	6499.37	6409.02	6765.23	6662.75	6590.98	6895.79	9706.24	7931.41	6129.13	7110.9	7167.88	8205.74	7036.05	6387.54	2423.17	3376.11	7401.04	7377.12
	Atp1a1	Sodium/potassium-transporting ATPase subunit alpha-1	Q8VDN2	Q8VDN2	112.98	110	2851500000	147.95	0	32	17	17	37.4	19.6	19.6				131981	134322	134092	136042	128775	131871	128463	133429	133115	137673	134639	138936	145880	145223	143662	144255	128001	134107	128347	129085
	Sirt2	NAD-dependent protein deacetylase sirtuin-2	Q8VDQ8	Q8VDQ8	43.256	51	1768900000	76.755	0	12	12	12	44	44	44				60029.4	61496.7	59616.8	60910.7	63513.4	62826	63916.1	61958.4	59987.1	62077.2	60919.6	60853.5	57792.4	55365.2	57763.5	59129.4	64470.8	60474	60880.1	62084
	Gdap1l1	Ganglioside-induced differentiation-associated protein 1-like 1	Q8VE33	Q8VE33	42.317	17	171610000	26.46	0	5	5	5	23	23	23				13737.5	14567.4	14360.6	12341.9	14263.1	12963	13820.8	14825	13850.6	14816.2	14667.9	14156.5	13901.5	14194.1	14952	15037	13430.9	13633.6	12567.9	12628.2
	Uba5	Ubiquitin-like modifier-activating enzyme 5	Q8VE47	Q8VE47	44.789	2	32920000	2.3025	0.0021798	1	1	1	2.2	2.2	2.2				2103.1	1616.36	1563.01	1588.52	1468.09	1880.83	1910.94	1629.7	1783.79	1809.57	1742.26	1987.47	1699.74	1628.06	1807.39	1716.22	2470.11	1928.25	2187.83	2254.54
	Srsf4;Srsf5;Srsf6	Serine/arginine-rich splicing factor 4;Serine/arginine-rich splicing factor 5;Serine/arginine-rich splicing factor 6	Q8VE97;O35326;Q3TWW8	Q8VE97;O35326;Q3TWW8	55.979	4	150740000	13.613	0	2	2	2	4.5	4.5	4.5				3178.67	2832.37	3304.13	3266.59	3207.87	3266.09	3121.05	3098.35	4329.28	3131.83	3263	3117.62	3394	3144	3066.49	3066.41	2056.33	2232.02	2624.78	2844.05
	Lgalsl	Galectin-related protein	Q8VED9	Q8VED9	18.955	14	193380000	46.6	0	4	4	4	29.7	29.7	29.7				16110.9	14567.3	15798.7	14189.1	12878.9	12976.9	11677.3	15198.4	17753.1	14174.1	17485.1	16500.4	15421.8	14316.9	14345.4	15528.4	11724.9	13000.5	11341	10861.5
	Arl8a	ADP-ribosylation factor-like protein 8A	Q8VEH3	Q8VEH3	21.39	18	327260000	17.517	0	5	5	3	28.5	28.5	18.3				21948.5	21677.6	22603.6	22924	21223.3	22140	21200	22481.1	20100.3	21795.9	21692.5	20520	20546.2	21430.9	21670.2	21718.9	21745.5	21131.5	19144.5	19784.9
	Epm2aip1	EPM2A-interacting protein 1	Q8VEH5	Q8VEH5	70.095	3	21004000	3.4575	0	1	1	1	3.5	3.5	3.5				3481.73	3523.83	3428.61	3647.91	2953.85	3498.53	2321.28	4209.32	5527.3	3620.26	4371.96	3830.91	3573.16	3129.62	3317.39	4033.07	1562.57	2101.62	1856.16	1955.85
	Tmem30a	Cell cycle control protein 50A	Q8VEK0	Q8VEK0	41.06	3	144660000	4.4587	0	2	2	2	8.5	8.5	8.5				9552.99	8766.13	9539.75	9414.08	8741.41	8403.5	9125.82	9723.03	11565.5	9454.41	9609.63	9452.76	11815.8	11154.4	9854.51	9653.45	5024.02	8366.63	7530.72	8940.98
	Hnrnpu	Heterogeneous nuclear ribonucleoprotein U	Q8VEK3	Q8VEK3	87.917	17	305680000	19.187	0	6	6	6	10	10	10				29585.7	27652.9	29490.8	29640	28285.1	28704.4	27149.2	28800.5	36769.6	29031.9	30242.6	30410.2	28926.2	30639	29595.9	31375.7	21645.2	25506.8	24581	25460.8
	Slc25a3	Phosphate carrier protein, mitochondrial	Q8VEM8	Q8VEM8	39.632	43	4721900000	123.95	0	10	10	10	26.6	26.6	26.6				73968.1	73149.7	72745.9	73953.8	75546.7	77247.2	78398.4	75309.3	79873.3	80580.6	78651.9	76155.8	72818.9	70555.2	70498	72113.6	82647	75672.5	83393.4	80838.9
	Agap3	Arf-GAP with GTPase, ANK repeat and PH domain-containing protein 3	Q8VHH5	Q8VHH5	97.964	4	68191000	4.4316	0	3	3	3	4.1	4.1	4.1				3464.9	3243.44	3045.94	2546.93	2691.45	2991.41	2730.4	2622.51	3347.61	3121.44	3536.72	2781.68	3090.03	2956.83	3618.74	3320.97	2495.97	2745.69	3114.44	2830.45
	Wasf3	Wiskott-Aldrich syndrome protein family member 3	Q8VHI6	Q8VHI6	55.203	7	107070000	7.7772	0	3	3	3	10.2	10.2	10.2				8131.35	7931.25	7283.05	6872.46	6907.15	7442.41	7247.24	8319.76	9525.02	7999.38	8568.51	7672.37	7951.79	8198.68	7656.84	8463.81	5495.37	6212.44	6630.66	7080.14
	Mark1	Serine/threonine-protein kinase MARK1	Q8VHJ5	Q8VHJ5	88.334	3	73864000	4.9326	0	2	2	2	4.7	4.7	4.7				3631.42	3215.54	3333.31	3533.02	3313.55	3649.21	3231.25	3722.92	4663.7	3101.26	3703.03	3823.64	3957.3	3795.91	3267.29	3846.65	2899.46	2999.64	3491.83	3274.07
	Acot11	Acyl-coenzyme A thioesterase 11	Q8VHQ9	Q8VHQ9	67.354	3	36987000	1.713	0.0050277	2	2	2	2.7	2.7	2.7				3702.11	4263.77	3812.61	4025.09	4097.79	3303.44	3298.55	3223.36	3135.96	3637.15	3655.46	3813.45	2740	3556.54	3286.51	3026.05	2772.82	3585.84	3353.46	3300.88
	Sfpq	Splicing factor, proline- and glutamine-rich	Q8VIJ6	Q8VIJ6	75.441	20	642430000	14.343	0	9	9	8	12	12	10.9				31284.9	29380.6	29962.1	29779.6	27597.5	28083	27219.7	29335.4	35501.5	30397.5	28539.6	30462.3	30669.1	29464.8	30185.5	30044.2	19838.4	23258.4	25387.8	24559.4
	Ciapin1	Anamorsin	Q8WTY4	Q8WTY4	33.429	4	22658000	2.192	0.0026882	2	2	2	13.3	13.3	13.3				1622.02	2145.95	2009.61	2388.45	1786.64	1953.06	2533.92	2352.62	2496.77	2527.8	2455.94	2232.3	2375.04	2302.19	2243.46	1793.73	2127.34	2844.11	1846.7	2324.18
	Acot7	Cytosolic acyl coenzyme A thioester hydrolase	Q91V12	Q91V12	42.536	19	286420000	24.474	0	6	6	6	19.9	19.9	19.9				17557.6	17143.1	17217.8	17111.4	15380.8	15631.4	16247.3	16280.3	18708	16029.7	16939.1	16253.5	16213.9	16767.2	15890.6	16011.6	15853.3	14909.1	16305	15937.6
	Slc12a5	Solute carrier family 12 member 5	Q91V14	Q91V14;Q924N4;Q9JIS8	126.27	25	906640000	171.39	0	12	12	12	10.8	10.8	10.8				40912.2	41596	42357.2	43901.6	41092.1	43876.1	42128.2	44416.6	48710.5	46246.6	45938.9	46874	44660.6	42299.8	42999.9	43779.8	43455.3	41708.6	41621.6	40540.1
	Rab14	Ras-related protein Rab-14	Q91V41	Q91V41	23.897	31	635470000	31.186	0	11	11	10	67.4	67.4	61.9				41480.9	44301.9	40995.1	43823.1	43917.7	41586.9	45637.2	43477.4	41987.8	43056.2	41191.5	42394.5	41907.5	42032.7	43143.8	42490.8	46266.9	46893.1	46318.2	43960.1
	Sfxn3	Sideroflexin-3	Q91V61	Q91V61	35.406	35	966120000	188.11	0	8	8	8	32.7	32.7	32.7				69854.6	70228.6	70855.5	71686.1	73787.5	70313.8	71974.1	73094.8	75766.3	75169	72059.1	73120.8	77158.3	77187.1	74983.2	75636.3	66787.4	70224.6	73053.6	70013.6
	Isoc1	Isochorismatase domain-containing protein 1	Q91V64	Q91V64	32.032	9	70996000	41.626	0	3	3	3	12.5	12.5	12.5				7503.05	7642.36	8083.7	8605.71	7210.93	7299.12	6578.12	8083.82	7203.17	7636.91	8727.23	8439.95	7637.38	7670.5	7182.86	8049.45	7711.42	7442.42	5438.67	5767.72
	Acly	ATP-citrate synthase	Q91V92	Q91V92	119.73	60	912560000	66.27	0	21	21	21	23.1	23.1	23.1				84795.3	85662.6	82639.8	83428.1	84856.3	84060.2	81066.7	85067.3	80363.1	80310.1	82703.4	82459.9	86264.4	84641.7	83105.7	86786.2	78534.2	78509.2	80132	80607.9
	Eif4a3	Eukaryotic initiation factor 4A-III;Eukaryotic initiation factor 4A-III, N-terminally processed	Q91VC3	Q91VC3	46.839	3	30590000	2.872	0	3	2	2	9	5.1	5.1				3128.61	2059.38	2624.48	2176.67	2529.98	2719.17	2538.33	2566.99	3283.71	2887.3	3136.13	2530.43	2647.1	2731.34	2699.13	2759.46	1450.74	2157.62	2187.78	2375.56
	Ppp1r14a	Protein phosphatase 1 regulatory subunit 14A	Q91VC7	Q91VC7	16.649	7	145990000	5.5674	0	3	3	3	29.9	29.9	29.9				9115.73	9306.74	8909.58	8517.56	7192.97	9032.13	6927.41	9949.42	11875.3	9742.45	9075.22	9246.78	7333.87	7816.62	8075.34	8304.71	3637.44	5013.22	5684.02	5376.44
	Ndufs1	NADH-ubiquinone oxidoreductase 75 kDa subunit, mitochondrial	Q91VD9	Q91VD9	79.776	110	2536200000	270.78	0	25	25	25	43.1	43.1	43.1				146506	138520	147115	146322	159881	156710	153469	153413	158396	153510	150138	150191	147028	143600	146723	145390	147303	144205	153757	149143
	Slc27a4	Long-chain fatty acid transport protein 4	Q91VE0	Q91VE0	72.318	4	32855000	3.2422	0	1	1	1	3.1	3.1	3.1				5248.35	5275.91	5135.63	5176.39	5225.91	5327.56	3939.47	7089.04	7921.89	5286.13	6736.06	6677.28	5156.4	5851.22	5482.78	6248.18	2895.29	3742.64	2689.27	2757.19
	Hnmt	Histamine N-methyltransferase	Q91VF2	Q91VF2	33.664	6	82204000	3.6845	0	2	2	2	6.1	6.1	6.1				10385.7	10274.7	9286.26	10747.2	9580.17	10242.4	9768.48	10053	9901.19	9359.75	10185.8	10301	9418.42	9347.91	9270.62	8950.99	9917.56	10025.2	9650.91	10238.8
	Rnh1	Ribonuclease inhibitor	Q91VI7	Q91VI7	49.816	23	292010000	25.083	0	11	11	11	36.4	36.4	36.4				21958	21967.3	21725.1	21490.4	19265	20591.2	19721.1	20938.5	19999.9	21275.1	21321.7	21286.8	18946.7	21776.4	18803.6	19952.2	17598.3	18690.8	18198	18631.2
	Itm2c	Integral membrane protein 2C;CT-BRI3	Q91VK4	Q91VK4	30.482	2	4429600	3.5715	0	1	1	1	8.2	8.2	8.2				385.369	683.927	364.606	783.565	565.041	794.235	683.432	714.361	1022.99	554.791	584.289	783.09	630.936	841.089	609.885	773.567	533.385	661.137	667.79	708.316
	Rbmxl1;Rbmx	RNA binding motif protein, X-linked-like-1;RNA-binding motif protein, X chromosome;RNA-binding motif protein, X chromosome, N-terminally processed	Q91VM5;Q9WV02	Q91VM5;Q9WV02	42.161	16	280900000	30.082	0	4	4	4	11.1	11.1	11.1				20159.5	20559.6	19780.9	20648.9	21293.7	21772.3	21131.2	21078.8	21050	20485.8	22249.2	19207.9	21194	20336.6	20923.1	20343.1	19882	21508.1	20388.5	22490.1
	Chchd6	MICOS complex subunit Mic25	Q91VN4	Q91VN4	29.852	13	298950000	26.068	0	5	5	5	23.8	23.8	23.8				20532	20444	20764.2	20232.6	20867.6	22460	23765.1	19583.3	23292.8	21877.3	20638.8	19250.1	21126.5	21752.9	21779.5	19526.7	25054.3	24276.4	28830.8	27312.8
	Atp5c1	ATP synthase subunit gamma, mitochondrial	Q91VR2	Q91VR2	32.886	75	2541200000	31.33	0	12	12	12	40.9	40.9	40.9				133835	138974	140649	138841	146083	148831	147492	144129	136577	144367	145133	139170	135472	139133	140141	138556	161210	148504	151570	147305
	Ddx1	ATP-dependent RNA helicase DDX1	Q91VR5	Q91VR5	82.499	10	225350000	11.901	0	8	8	8	12.6	12.6	12.6				21712.4	19361.9	19425.2	19617.4	20378.8	18905	18020.1	19527.5	20339.1	17684.4	19603.6	18759.1	20529.7	19718.2	18921.8	19140.8	13294.2	16395.6	17638.2	17665.5
	Map1lc3a	Microtubule-associated proteins 1A/1B light chain 3A	Q91VR7	Q91VR7	14.272	7	67097000	7.7068	0	1	1	1	11.6	11.6	11.6				6821.63	7505.82	7013.14	7779.58	7464.29	7746.6	7954.61	7283.13	5573.55	6989.27	5808.95	6985.32	7149.36	7052	6720.32	6585.44	9987.4	7621.28	8582.53	9198.17
	Brk1	Protein BRICK1	Q91VR8	Q91VR8	8.7608	2	48048000	2.5213	0.00055928	2	2	2	25.3	25.3	25.3				2755.97	1865.93	2488.7	2309.2	1753.16	2373.8	1851.26	2065.22	1689.21	1818.21	1982.21	2014.66	2153.32	2229.97	2183.58	2069.65	1732.29	1827.56	1607.98	1626.96
	Sh3bgrl3	SH3 domain-binding glutamic acid-rich-like protein 3	Q91VW3	Q91VW3	10.477	10	257790000	8.4842	0	3	3	3	31.2	31.2	31.2				10544.3	9103.72	9944.52	9949.7	10020.6	9550.99	9501.4	9685.08	9488.43	9169.95	10394.9	8863.67	9774.36	9886.29	10084.6	10662.8	11631.6	9831.69	10112.5	9802.69
	Smap1	Stromal membrane-associated protein 1	Q91VZ6	Q91VZ6	47.66	7	148420000	2.9382	0	3	3	3	7.5	7.5	7.5				10364.3	10498.7	8594.43	10282.3	10546.3	10614.9	12641.9	7150.36	10220.6	10599.6	8214.47	8420.88	10595.8	10453.2	12732.1	8588.5	10536.3	10530.2	12807.5	15527.4
	Csde1	Cold shock domain-containing protein E1	Q91W50	Q91W50	88.79	9	101170000	7.9269	0	6	6	6	9.6	9.6	9.6				6666.52	6068.56	6437.44	5741.64	5491.78	6617.36	5451.45	6155.46	7536.07	6657.2	6792.39	6512.52	6384.51	6597.38	6471.52	6410.83	4005.86	4669.43	5159.1	5562.32
	Acsl6	Long-chain-fatty-acid--CoA ligase 6	Q91WC3	Q91WC3	78.016	63	874760000	72.354	0	17	17	17	29.3	29.3	29.3				76405.7	77231.3	78020.4	75360.6	80592	80550.8	76911.5	79184.8	78938.9	79899.6	77934.2	78932.4	73615.9	76676.1	77710.4	75059.9	71044.7	71639.4	72430.5	75049.7
	Ndufs2	NADH dehydrogenase [ubiquinone] iron-sulfur protein 2, mitochondrial	Q91WD5	Q91WD5	52.625	52	706370000	73.641	0	13	13	13	38.2	38.2	38.2				41211.6	42424.8	43167	43153.1	43262.3	43131.4	41314.8	46648.6	54174.1	47033.8	47297.6	46451.2	42147.7	44504.2	44144.6	44073.2	34973.1	39753.9	37700.9	38665.8
	Fubp1	Far upstream element-binding protein 1	Q91WJ8	Q91WJ8	68.539	3	80700000	3.2158	0	4	3	3	5.7	4.6	4.6				5690.88	4085.51	4033.22	4270.08	4072.21	4425	4002.01	5463.78	5123.07	4634.42	4871.18	4423.39	4723	4592.03	4644.64	4636.09	3014.08	3517.14	3761.23	3771.7
	Eif3h	Eukaryotic translation initiation factor 3 subunit H	Q91WK2	Q91WK2	39.832	2	18054000	1.7923	0.0035533	1	1	1	2.6	2.6	2.6				1705.28	2068.02	1716.47	1781.92	1941.13	2513.81	2448.15	2231.34	2434.98	1784.28	2046.58	2108.27	2250.33	1819.74	1808.63	1841.83	1923.24	1993.55	2270.71	2180.46
	Gcsh	Glycine cleavage system H protein, mitochondrial	Q91WK5	Q91WK5	18.637	4	23196000	2.2969	0.0021763	1	1	1	5.9	5.9	5.9				4163.41	3908.29	4808.47	4386.87	4647.55	4766.41	4641.98	4356.69	3460.94	4698.24	4234.42	4104.98	3968.24	4610.66	4218.83	4265.77	5889.18	5310.03	5076.68	5328.25
	Yars	Tyrosine--tRNA ligase, cytoplasmic;Tyrosine--tRNA ligase, cytoplasmic, N-terminally processed	Q91WQ3	Q91WQ3	59.105	12	253880000	5.8748	0	5	5	5	9.1	9.1	9.1				30285.1	29582.6	29100.7	28982.7	28797	27842.1	26822	30273.9	28527.5	28453.9	28327.4	28876.3	27967.6	30039.8	28706.7	29887	26637.7	27711.5	28131.2	26737
	Cisd1	CDGSH iron-sulfur domain-containing protein 1	Q91WS0	Q91WS0	12.097	26	921970000	48.976	0	3	3	3	34.3	34.3	34.3				69213	73361.1	74258.9	73794.1	79615.7	76595.5	83140.5	72321.9	64474.9	71693.1	69476.2	70437.9	73382.5	71117.6	74916.8	71837.4	93402.1	83778.2	83757.9	82692.1
	Ncald	Neurocalcin-delta	Q91X97	Q91X97	22.245	6	37645000	1.8768	0.0030944	3	1	1	16.1	6.2	6.2				6181.89	6018.98	6535.5	5993.67	5497.03	5565.12	6112.12	5872.52	7330.59	5362.75	5878.52	5199.55	5914.61	6027.52	6162.11	5716.05	5139.28	5794.14	5716.79	5645.08
	Creld1	Cysteine-rich with EGF-like domain protein 1	Q91XD7	Q91XD7	45.717	4	102830000	4.0135	0	3	3	3	6.4	6.4	6.4				8550.5	7154.14	7692.68	7181.22	6524.55	7676.8	7032.85	7744.14	9496.7	8213.08	7769.91	7938.21	7368.25	8616.32	7716.94	7458.03	4750.71	5455.79	6778.56	6494.28
	Pnpo	Pyridoxine-5-phosphate oxidase	Q91XF0	Q91XF0	30.114	9	69474000	5.7583	0	4	4	4	19.2	19.2	19.2				13214.1	10750.6	12094.4	11901.1	11570.6	11892.7	11057	11712.4	12835.3	11468.5	12286.9	11589.4	10716.6	11795	11179.5	11396.6	8935.48	11076.1	10596.8	10440.9
	Dlg2	Disks large homolog 2	Q91XM9	Q91XM9	94.879	14	123150000	41.156	0	5	5	5	8	8	8				17778.8	16032.6	16855.5	16434.5	15749.7	15130.9	15221.1	16966	16987.1	16896	16341.3	16679.9	20134.3	19743.6	18103.7	18034.8	9825.56	12986.7	12841.6	13786.9
	Basp1	Brain acid soluble protein 1	Q91XV3	Q91XV3	22.086	170	21927000000	323.31	0	20	20	20	91.6	91.6	91.6				531287	580401	546939	593632	556027	548741	599344	505925	416665	541512	445490	524103	585979	577022	588111	555221	672338	680275	669048	662434
	Asl	Argininosuccinate lyase	Q91YI0	Q91YI0	51.739	3	58337000	1.9675	0.0031447	2	2	2	3.7	3.7	3.7				5447.29	5518.59	4577.22	4912.17	4598.2	4746.69	4607.14	4973.14	5599.13	4730.42	5134.18	5083.54	4667.7	5171.1	4634.4	5054.57	3329.9	4086.66	4406.77	4512.58
	Arhgap35	Rho GTPase-activating protein 35	Q91YM2	Q91YM2	170.39	4	52084000	7.4215	0	4	4	4	3.3	3.3	3.3				3459.06	3217.65	2609.02	3282.96	4082.54	3303.16	2972.21	3555.85	2653.53	2880.79	3316.23	3437.69	3488.2	2876.03	3282.11	3206.04	2406.93	3197.43	2826.36	3076.84
	Rpn1	Dolichyl-diphosphooligosaccharide--protein glycosyltransferase subunit 1	Q91YQ5	Q91YQ5	68.527	12	105490000	12.722	0	7	7	7	14.8	14.8	14.8				8425.32	9410.92	9169.11	8771.87	10168.1	8858.55	8855.1	9586.21	9349.68	8551.76	9788.62	9122.63	9215.27	9222.03	8826.9	8555.65	8844.77	8826.19	9222.33	8974.11
	Twf1	Twinfilin-1	Q91YR1	Q91YR1	40.079	4	115800000	113.29	0	1	1	1	3.7	3.7	3.7				8628.86	8773.3	8939.83	8321	7521.38	8115.13	7480.51	8920.31	10841	8214.87	9145.34	8916.53	9710.54	9857.23	8636.98	8169.15	4131.09	6181.97	6758.95	6686.78
	Ndufv1	NADH dehydrogenase [ubiquinone] flavoprotein 1, mitochondrial	Q91YT0	Q91YT0	50.834	88	1162500000	122.7	0	12	12	12	36	36	36				82908.6	77847	81937.3	83461.8	86136.8	86644.4	84113.3	87267.4	97750.9	84050	86406.2	89305.1	80052.9	84108.1	84150.5	86493.2	73611.9	83366.9	75622.5	77720.1
	Ttc1	Tetratricopeptide repeat protein 1	Q91Z38	Q91Z38	33.263	4	36350000	2.6929	0.00056948	2	2	2	6.5	6.5	6.5				5315.82	4951.15	5054.78	4983.42	4856.46	5083.44	4848.73	5131.24	5691.12	4837.51	4979.39	4887.81	4668.2	4672.15	4789.31	4842.44	4392.52	4141.41	4578.09	4514.58
	Grhpr	Glyoxylate reductase/hydroxypyruvate reductase	Q91Z53	Q91Z53	35.328	9	273900000	26.139	0	6	6	6	26.8	26.8	26.8				7806.04	7981.53	7991.98	8844.78	7208.75	7515.05	7155.66	8115.95	7636.75	7831.25	8104.89	8927.15	7697.57	7910.31	7712.27	7923.77	7127.01	7176.54	5827.63	5286.7
	Diras1	GTP-binding protein Di-Ras1	Q91Z61	Q91Z61	22.264	8	38165000	7.3861	0	5	4	4	27.3	23.7	23.7				5617.45	5359.48	5000.37	5509.09	5282.4	5962	5514.41	4989.41	4249.8	5074.96	5106.65	4704.47	5159.74	5667.59	5187.77	5862.53	6305.23	5125.37	6148.66	5780.67
	Pcca	Propionyl-CoA carboxylase alpha chain, mitochondrial	Q91ZA3	Q91ZA3	79.921	9	70648000	10.517	0	5	5	5	8.1	8.1	8.1				10319.7	8854.05	9941.36	9750.95	10532.5	10134.1	9980.91	10748.8	12033.9	9946.91	9859	10202.9	10434.5	10912.2	10318.4	10393.3	8106.72	9511.67	9675.35	9915.25
	Abhd3	Phospholipase ABHD3	Q91ZH7	Q91ZH7	46.232	2	10928000	1.8702	0.003088	1	1	1	2.7	2.7	2.7				1632.36	1997.36	1487.25	1724.59	1744.22	1775.03	1396.43	1994.87	1434.65	1419.6	1646.29	1911.39	1739.98	1598.22	1430.03	1789.51	1061.77	1145.46	1081.97	1086.33
	Ugp2	UTP--glucose-1-phosphate uridylyltransferase	Q91ZJ5	Q91ZJ5	56.979	17	382490000	14.944	0	7	7	7	14.2	14.2	14.2				30459	27959.8	29609.3	28153.4	27385	28811.4	25736.8	29670	32600.3	28719.3	29569.7	29416.5	29184.3	28571.4	28024.5	29264.6	21028.9	23230.9	24389.5	24115.9
	Necab2	N-terminal EF-hand calcium-binding protein 2	Q91ZP9	Q91ZP9	43.44	4	60067000	3.5251	0	3	3	3	14.1	14.1	14.1				3981.71	3963.65	4139.27	3911.65	2960.66	3484.95	3501.06	3438.51	5050.42	4111.41	3427.16	3528.64	3950.85	4018.78	3643.17	3506.39	3065.41	3143.93	4113.84	4522.1
	Dst	Dystonin	Q91ZU6	Q91ZU6	834.21	5	63105000	7.6393	0	5	5	5	0.6	0.6	0.6				2837.94	2813.64	2304.16	2466.5	2277.24	2454.78	2258.19	2115.87	3046.56	2237.95	2619.74	2543.25	2439.27	2967.5	2565.64	3004.98	1622.29	2130.57	2427.28	2522.15
	Lrp1	Prolow-density lipoprotein receptor-related protein 1;Low-density lipoprotein receptor-related protein 1 85 kDa subunit;Low-density lipoprotein receptor-related protein 1 515 kDa subunit;Low-density lipoprotein receptor-related protein 1 intracellular domain	Q91ZX7	Q91ZX7	504.74	4	69047000	50.765	0	3	3	3	0.7	0.7	0.7				4563.84	2824.5	3376.04	3390.55	3229.54	2720.34	3361.88	3679.54	5654.82	3594.66	3651.72	3643.13	3414.56	3617.08	3712.34	3427.77	2218.66	2759.69	3162.44	3192.27
	Sncb	Beta-synuclein	Q91ZZ3	Q91ZZ3	14.051	13	599470000	19.848	0	6	2	2	51.1	29.3	29.3				33181.4	33470.9	31964.1	32689.7	36289.7	36486.6	39346.6	32278.2	31724.4	35500.8	30557.5	31466.7	34578.4	36298.4	33994.6	32098.6	46130	38511.5	51462.8	46313.2
	Fdps	Farnesyl pyrophosphate synthase	Q920E5	Q920E5	40.581	8	240320000	6.5421	0	5	5	5	15	15	15				12586.9	13404.9	12514.1	13840.2	13767.1	13031.2	14025.5	12885.2	11468.8	11735.1	11351.1	12109.6	13088.2	11381.7	12983.7	13602.4	16232.4	14447.9	14298.8	13533.5
	Wdr7	WD repeat-containing protein 7	Q920I9	Q920I9	163.45	13	73490000	23.736	0	6	6	6	5.3	5.3	5.3				10556.4	11084.4	9911.79	9625.19	9612.4	10240.2	9335.3	10419.5	10684.2	9024.33	10155.9	9726.41	10316.2	11005.6	9960.83	9758.88	6743.21	8273.4	9215.3	9431.39
	Tardbp	TAR DNA-binding protein 43	Q921F2	Q921F2	44.547	6	103250000	7.5446	0	3	3	3	8.2	8.2	8.2				11154.4	9954.48	10286.1	10905.8	11596.2	10885.6	10957	11096.1	11669.3	10473.1	9989.78	9704.15	11261	11322.3	11203.3	11457	7458.02	9681.37	9871.24	9985.26
	Etfdh	Electron transfer flavoprotein-ubiquinone oxidoreductase, mitochondrial	Q921G7	Q921G7	68.09	19	284380000	43.222	0	7	7	7	15.7	15.7	15.7				23564.9	23443.6	22471	23281.9	23295.9	23131.8	21210	24141.3	27212	22923.9	24965.4	23871.4	23053.3	24296.2	23246.6	25271.3	17180.9	21353.3	19748.1	21248.7
	Coa7	Cytochrome c oxidase assembly factor 7	Q921H9	Q921H9	25.617	2	5159500	2.0483	0.0031712	1	1	1	5.6	5.6	5.6				590.515	750.803	875.757	652.435	776.516	660.168	412.492	1087	643.984	668.6	814.454	735.106	650.922	707.71	631.392	738.081	595.881	730.603	412.641	416.34
	Tf	Serotransferrin	Q921I1	Q921I1;CON__Q2HJF0;CON__Q29443;CON__Q0IIK2;Q9DBD0	76.723	51	1098700000	91.729	0	17	17	17	27.8	27.8	27.8				78848.6	76287.7	77568.9	77522.8	84946	86890.4	83500.2	88237.7	88750.5	86089.7	84929.9	85372.6	78703	80505.6	77293	82112.8	73532	75101.4	76567.8	76549.2
	Fam49b	Protein FAM49B	Q921M7	Q921M7	36.776	17	486380000	44.89	0	6	6	5	23.5	23.5	19.4				23740.2	25557.1	26780.3	26352	25160.3	24020.8	25779.2	26488.7	23696.2	25132.7	22982.2	24160.5	24374.3	25657.3	25262.2	25969.3	33412.5	29440.9	28278.5	28139.4
	Macrod1	O-acetyl-ADP-ribose deacetylase MACROD1	Q922B1	Q922B1	35.294	3	95384000	9.4405	0	2	2	2	6.2	6.2	6.2				5392.49	5161.69	5442.65	5554.13	5468.97	5301.87	5285.17	5607.32	6470.86	5609.79	6176.62	5336.08	5184.17	5121.82	4979.89	5379.26	4909.1	4973.82	4875.5	4957.98
	Dars	Aspartate--tRNA ligase, cytoplasmic	Q922B2	Q922B2	57.147	18	418230000	12.714	0	9	9	9	19.2	19.2	19.2				28590	28596	28028.1	26432.8	26825.4	27803.2	26451	29926.3	31465.1	27193.8	28802.3	28500	27426.5	29132	27626.8	28676.8	20833	24554.2	24011.5	23963.6
	Mthfd1	C-1-tetrahydrofolate synthase, cytoplasmic;Methylenetetrahydrofolate dehydrogenase;Methenyltetrahydrofolate cyclohydrolase;Formyltetrahydrofolate synthetase;C-1-tetrahydrofolate synthase, cytoplasmic, N-terminally processed	Q922D8	Q922D8	101.2	16	149940000	13.046	0	7	7	7	9.1	9.1	9.1				9778.2	10470.4	9663.54	9629.04	10492.6	10331.2	10370.2	10735.5	9473.06	10535.1	10090.4	11372	10638.1	10744.1	10168	10049.8	9306.49	10205.5	9632.8	10263.3
	Pcyt2	Ethanolamine-phosphate cytidylyltransferase	Q922E4	Q922E4	45.234	3	45919000	2.084	0.003178	2	2	2	6.4	6.4	6.4				5121.64	4723.88	5027.33	5182.55	4977.94	4943.75	5027.89	4952.2	3927.41	4706.8	4845.58	4633.8	5398.52	4245.74	5082.26	4613.23	5320.93	5520.21	4741.71	4780.27
	Tubb6	Tubulin beta-6 chain	Q922F4	Q922F4	50.09	3	2158000	7.1206	0	10	1	1	25.1	3.8	3.8				519.126	485.458	415.603	632.656	378.325	409.971	448.964	426.145	484.083	632.771	731.27	872.439	419.267	719.157	375.098	564.563	864.816	639.267	474.249	611.256
	Pdk3	[Pyruvate dehydrogenase (acetyl-transferring)] kinase isozyme 3, mitochondrial	Q922H2	Q922H2	47.922	2	15886000	1.5282	0.0063384	1	1	1	3.6	3.6	3.6				1134.21	1029.49	926.148	1207.8	1068.47	980.095	792.775	1013.4	1677.29	979.636	1493.3	1146.17	861.44	1097.86	1083.81	1134.09	755.865	743.141	728.642	801.363
	Tspan2	Tetraspanin-2	Q922J6	Q922J6	24.181	15	1117300000	54.979	0	2	2	2	12.2	12.2	12.2				50174	56548.4	51676.5	54266.8	52189.4	54710.7	54884.2	50732.2	42460.6	54738.3	49940.9	52044.3	43018.7	49170.3	49571	48347.4	64052.7	56610.5	56477.7	55732.6
	Pycr2	Pyrroline-5-carboxylate reductase 2	Q922Q4	Q922Q4;Q922W5	33.659	6	46149000	12.289	0	4	4	4	18.8	18.8	18.8				5834.81	6595.34	7166.08	6709.22	7936.82	7098.81	7579.84	6787.71	4843.49	6972.7	7343.76	7300.74	6801.12	6700.35	6725.62	6341.51	9261.92	8871.37	7501.34	7460.91
	Lrrc59	Leucine-rich repeat-containing protein 59	Q922Q8	Q922Q8	34.877	9	241990000	15.601	0	5	5	5	14.3	14.3	14.3				22666.7	22299.4	23038.7	23455.3	27246	26558.6	25801.1	25669.5	19726	23135.2	24277.9	24322.2	24535.9	24613	24693.2	25006.4	26407.9	27438.8	23963.3	24400
	Pdia6	Protein disulfide-isomerase A6	Q922R8	Q922R8	48.1	21	206980000	78.859	0	5	5	5	18.2	18.2	18.2				22172.7	21082	21065.6	21215.7	20012.2	20087.8	16911.5	23998.3	26799.1	20965.1	26679.8	24138.9	21440.9	20795.4	21219.3	23666.9	14836.2	18852.5	13634.8	14513.2
	Blvrb	Flavin reductase (NADPH)	Q923D2	Q923D2	22.197	7	136240000	4.3097	0	3	3	3	17	17	17				8843.11	8994.71	8785	9531.57	8645.27	8812.9	8158.96	9293.89	10964.1	9411.27	10915.5	9918.88	8889.65	9268.08	8489.23	8721.66	6517.06	7841.34	6997.16	7375.66
	Polr2h	DNA-directed RNA polymerases I, II, and III subunit RPABC3	Q923G2	Q923G2	17.143	3	1682500	3.505	0	1	1	1	8	8	8				690.174	397.283	688.949	303.791	527.647	626.15	491.534	495.597	790.007	475.818	488.33	754.547	551.043	588.495	745.128	510.873	519.506	389.758	675.594	401.539
	Camk2g	Calcium/calmodulin-dependent protein kinase type II subunit gamma	Q923T9	Q923T9	59.606	56	1593600000	98.688	0	14	14	9	29.5	29.5	19.1				101943	107338	107759	109823	110226	109741	113919	106390	93054.3	106399	101346	105174	125572	124360	123172	117150	114126	122145	113376	116796
	Gprc5b	G-protein coupled receptor family C group 5 member B	Q923Z0	Q923Z0	45.899	4	100260000	2.8954	0	2	2	2	5.9	5.9	5.9				2405.15	2247.41	2421.93	2239.12	2735.74	2271.68	2115.95	2813.11	3685.6	2874.66	2484.94	2380.22	1991.71	2227.35	2646.18	2479.55	1924.34	2274.31	2549.47	2507.48
	Mpi	Mannose-6-phosphate isomerase	Q924M7	Q924M7	46.575	4	48382000	12.833	0	3	3	3	13.5	13.5	13.5				3351.85	2866.68	3286.36	3883.93	2982.2	3230.38	2653.57	2574.85	3682	3057.5	4106.94	3117	3400.98	3439.11	3239.05	3381.5	2636.53	2845.2	2423.52	2825.71
	Atad3	ATPase family AAA domain-containing protein 3	Q925I1	Q925I1	66.741	11	97485000	7.794	0	3	3	3	7.8	7.8	7.8				14037.8	12837.4	14163.1	14225	13394	14175	12148.3	15480.2	15345	14546.9	15897.4	15519	15451.4	14616.8	14109.9	15389.6	12772.3	13157.4	11268.3	12133.3
	Sfxn5	Sideroflexin-5	Q925N0	Q925N0	37.328	25	659040000	63.282	0	8	8	8	29.5	29.5	29.5				37101.4	36644.1	36934	35568	39978.2	40760.4	42925.9	39034.4	35869.8	38353.4	35176.2	36647.8	37197.2	37366	36930.1	34072.6	41126.9	38896.9	43261.1	42744.2
	Taldo1	Transaldolase	Q93092	Q93092	37.387	23	513590000	32.172	0	8	8	8	24.3	24.3	24.3				49621.2	51823.8	51017.2	47597.9	52270.2	48382.2	50313.2	46659.4	44072.1	47485.4	44845.1	46354.8	49343.7	47597.1	49469.9	46770.9	46894.2	48483	50822.8	52121.8
	Hnrnpab	Heterogeneous nuclear ribonucleoprotein A/B	Q99020	Q99020	30.831	10	180440000	23.145	0	3	3	3	14	14	14				9107.01	9617.1	9834.05	9143.55	10301.6	9629.18	11236.1	8670.91	10053	9277.49	8487.15	8738.72	10660	10442.3	10695.2	9358.75	9786.48	9770.86	11046.2	11434.3
	Myo5a	Unconventional myosin-Va	Q99104	Q99104;P21271	215.54	62	922220000	62.07	0	23	23	23	14	14	14				71751	71519.2	72830.3	71500.4	74436.5	74791.9	77759	71488	66281	74684.7	69311	73580.1	77829.8	76156.7	77048.7	75019.9	81654.9	75704.2	77680.6	78592
	Sec14l2	SEC14-like protein 2	Q99J08	Q99J08	46.3	2	37718000	3.7107	0	2	2	2	7.2	7.2	7.2				3634.33	3570.75	3136.14	3244.85	3226.19	3361.83	2292.34	3592.81	5014.76	3529.24	6539.29	5107.28	3268.64	3548.9	3099.43	3036.31	2150.99	2773.3	1949.93	2080.57
	Nans		Q99J77	Q99J77	40.024	5	102470000	12.859	0	3	3	3	10.9	10.9	10.9				11036.9	9177.91	9359.75	9810.07	7943.49	8077.03	8434.31	9236.42	13192.9	8503.15	9057.92	8027.37	9885.13	8871.44	8720.39	8972.06	5193.2	6608.51	8100.88	8770.48
	Mpst	3-mercaptopyruvate sulfurtransferase	Q99J99	Q99J99	33.023	10	246680000	20.579	0	5	5	5	27.3	27.3	27.3				9567.08	8873.03	8548.09	10274.2	9263.21	8645.18	8829.59	8598.14	9407.9	8946.38	9961.53	8980.03	9529.85	9316.76	8128.62	9473.31	7565.86	8523.55	7986.31	8858.96
	Stoml2	Stomatin-like protein 2, mitochondrial	Q99JB2	Q99JB2	38.384	4	108940000	2.8529	0	3	3	3	9.9	9.9	9.9				3680.47	4588.33	4315.56	4689.33	3771.07	4113.44	4092.42	3947.91	4064.73	4490.52	4613.13	4106.2	4534.29	4554.53	4169.47	4259.63	4111.89	4788.45	4415.83	4088.22
	Psip1	PC4 and SFRS1-interacting protein	Q99JF8	Q99JF8;P51859;Q3UMU9	59.696	10	249240000	7.6096	0	6	6	5	11.9	11.9	10.4				24514.5	21623.2	21403.7	21361.1	22290.6	21231.1	21976.8	21209.4	21880.6	23128.9	21723.2	22355.9	22051.9	20553.6	20994.1	23057.9	19986.3	21810.7	22387	22602.4
	Gpr37l1	Prosaposin receptor GPR37L1	Q99JG2	Q99JG2	52.728	2	9994600	1.6716	0.00499	1	1	1	2.5	2.5	2.5				1108.16	1278.65	1317.5	1163.4	1299.2	1350.45	1132	1365.49	1368.42	1462.39	1668	1208.3	985.849	1091.89	1037.41	1152.62	949.798	1069.53	858.887	1060.73
	Psmd6	26S proteasome non-ATPase regulatory subunit 6	Q99JI4	Q99JI4	45.536	7	69212000	14.279	0	3	3	3	11.3	11.3	11.3				4751.84	3387.78	3916.7	4448.15	4666.79	4468.21	4548.35	4252.63	3873.51	4154.86	4287.45	4166.02	4733.91	3788.85	4110.99	3984.6	4209.03	4446.44	4218.87	4547.45
	Rap1b	Ras-related protein Rap-1b	Q99JI6	Q99JI6	20.825	3	25045000	7.5658	0	4	1	1	21.2	8.2	8.2				4625.64	5503.8	5574.46	5404.22	5709.27	4999.6	5762.01	4520.47	3692.94	5787.41	4646.33	4969.09	4980.57	5136.15	5221.76	5360.03	6564.89	6669.16	6287.26	5923.81
	Ggt7	Gamma-glutamyltransferase 7;Gamma-glutamyltransferase 7 heavy chain;Gamma-glutamyltransferase 7 light chain	Q99JP7	Q99JP7	70.251	8	51453000	6.8162	0	2	2	2	4.8	4.8	4.8				14212	14148.9	13783.3	14502.8	14985.7	14298.1	14226.6	14628.3	13858.1	14291.1	14578.1	14840.7	15088.9	15960.3	15097.8	15094.1	13218	15266.5	13659.4	14916.5
	Sfxn1	Sideroflexin-1	Q99JR1	Q99JR1	35.649	11	295910000	14.585	0	7	7	7	26.7	26.7	26.7				17536.5	20049.5	19045.2	18984.2	18789.6	20127.9	19807.5	18803.4	17944.5	19906.4	18095.1	17875.1	18262.6	19577.1	18827.6	19119.6	22110.2	19492.5	21540	21699.2
	Acy1	Aminoacylase-1	Q99JW2	Q99JW2	45.78	9	34263000	12.667	0	4	4	4	16.4	16.4	16.4				4668.85	3917.82	3824.73	3820.34	3630.32	3636.8	3597.77	4117.99	5182.78	3897.46	4136.22	3907.33	3694.36	4437.97	4228.11	3406.2	2467.64	2596.48	3488.68	3603.11
	Hadhb	Trifunctional enzyme subunit beta, mitochondrial;3-ketoacyl-CoA thiolase	Q99JY0	Q99JY0	51.386	30	379330000	28.018	0	10	10	10	23.8	23.8	23.8				21476.9	21577.4	21258.8	21453.2	22613.7	22214.9	21672.7	20674.1	21100.3	22843.3	20452.6	22761.5	20895.7	20782.2	19339.7	21686	20098.9	20095.4	22277.2	22122.7
	Actr3	Actin-related protein 3	Q99JY9	Q99JY9	47.357	32	403630000	82.063	0	8	8	8	25.8	25.8	25.8				42884.9	41944.8	42497.1	42282.6	41275.2	38719.6	37112	42526.2	45813.9	40387	42482.3	42246	44840.8	43057.2	44501.1	45072.7	33429.5	37625.4	34685.4	36572.9
	Nono	Non-POU domain-containing octamer-binding protein	Q99K48	Q99K48	54.54	6	119810000	3.1965	0	6	4	4	11.2	8	8				8567.36	8473.01	8933.47	7764.34	8103.94	8320.72	7488.84	8361.54	10936.5	8273.17	8618.06	8876.95	8800.92	8518.35	8454.52	8654.85	5192.38	6316.29	7153.93	7196.09
	Pls3	Plastin-3	Q99K51	Q99K51;Q61233	70.741	15	156840000	25.806	0	7	7	7	15.4	15.4	15.4				14223.2	14148.7	14041.6	13901	13207.9	13310.5	12786.8	14084.4	14131.2	13009.8	14828.2	14172.7	13291.6	13258.4	13852.1	14159.7	12579.1	13683.5	11693.3	11324
	Psat1	Phosphoserine aminotransferase	Q99K85	Q99K85	40.472	31	967530000	36.015	0	13	13	13	39.7	39.7	39.7				52876.5	51135.2	49836.6	52837	47092.6	48375.8	47256.1	49879.5	44570	45129.9	49165.8	47170.1	44202.7	44956.8	46691.4	46630.9	45221.8	48812.8	42186.9	40719.9
	Hagh	Hydroxyacylglutathione hydrolase, mitochondrial	Q99KB8	Q99KB8	34.084	8	469560000	6.4191	0	5	5	5	19.4	19.4	19.4				23091	21631.4	22366.5	22213.6	23035.4	21721.9	22516.2	21459.6	19359.7	19744.6	22446.1	21687.3	22997.1	20328	21649.9	22438.5	26365.2	24998.3	22896.6	23598.3
	Aco2	Aconitate hydratase, mitochondrial	Q99KI0	Q99KI0	85.462	225	10164000000	323.31	0	31	31	31	48.5	48.5	48.5				409633	420646	421147	428293	456698	447942	463517	432977	428275	448009	443306	439413	431521	427427	436047	428043	536852	471736	498248	487749
	Dctn2	Dynactin subunit 2	Q99KJ8	Q99KJ8	44.116	52	802410000	151.23	0	12	12	12	39.1	39.1	39.1				66391.9	61777.4	65746.7	66558	66810.9	65080.9	63915.4	62968.6	60452.2	59950.5	62552.3	67522.9	64587.9	61559.7	62493.6	64583	65765.5	69141.7	62109.5	63068.6
	Cmas	N-acylneuraminate cytidylyltransferase	Q99KK2	Q99KK2	48.057	10	119450000	19.332	0	6	6	6	15	15	15				11149.8	10487.4	10489.7	11769.5	10114.9	10486.7	10316	11186.3	10070.2	9753.45	10307.4	10181.3	11583.6	10708.4	10129.9	10220.8	10010.2	9950.65	10049.1	9665.27
	Dpp3	Dipeptidyl peptidase 3	Q99KK7	Q99KK7	82.897	9	69531000	31.604	0	5	5	5	10.7	10.7	10.7				8650.65	7136.52	7795.68	8026.17	7435.82	7517.62	7411.08	9096.16	9951.06	9137.44	8502.43	8030.43	8338.89	8853.77	8824.44	8698.8	5879.59	7053.01	6870.18	6699
	Clint1	Clathrin interactor 1	Q99KN9	Q99KN9	68.512	4	53072000	3.7302	0	3	3	3	6.5	6.5	6.5				8404.57	7060.02	6845.02	7275.95	7162.98	6265.22	6563.06	6947.97	8046.24	6352.74	6695.04	7448.65	7253.61	7207.98	6843.08	6860.25	4029	6211.51	6258.46	6256.39
	Prpf19	Pre-mRNA-processing factor 19	Q99KP6	Q99KP6	55.238	7	91162000	7.2704	0	3	3	3	8.7	8.7	8.7				5199.3	5323.92	5476.11	5561.68	5516.32	6274.5	5825.72	5347.81	6262.55	5124.6	5342.08	5351.91	5378.29	6473.86	5854.28	5843.01	5322.07	5090.2	5975.61	5387.41
	Ppif	Peptidyl-prolyl cis-trans isomerase F, mitochondrial	Q99KR7	Q99KR7	21.737	5	51744000	2.1299	0.0031932	2	1	1	7.8	4.4	4.4				6419.05	6255.67	6653.59	5900.84	6501.01	6312.51	6918.65	6581.59	6488.58	6374.77	7077.75	6448.3	6866.84	6437.18	7198.7	5502.79	6236.83	6907.78	5763.52	6754.51
	Mlf2	Myeloid leukemia factor 2	Q99KX1	Q99KX1	28.055	2	23129000	2.3214	0.0021822	1	1	1	4.9	4.9	4.9				2262.92	1949.91	2239.23	2137.64	2311.42	2290.66	2249.46	2145.78	2464.05	1941.83	2437.43	2278.26	2419.08	2448.36	2384.11	2508.63	2064.61	2270.02	2056.06	1986.26
	Dhrs1	Dehydrogenase/reductase SDR family member 1	Q99L04	Q99L04	34.005	13	302410000	10.934	0	6	6	6	19.5	19.5	19.5				23753.4	22747.2	24793.2	22977.4	22842.7	23213.9	20325.5	23080.6	24702	21654.5	26072.6	23394.7	21188.3	21350	21801.4	22909	19861.3	21377.3	18655.2	18681
	Hibadh	3-hydroxyisobutyrate dehydrogenase, mitochondrial	Q99L13	Q99L13	35.44	18	212410000	69.401	0	7	7	7	31.9	31.9	31.9				15261.8	13917.4	14244.7	14972.8	15777.2	15549.9	17157.6	14419.4	12951.9	14512.2	11436.8	14765.7	15358.8	14548.4	14623.2	13651.6	16866.5	15753.1	17404.2	17821.3
	Cds2	Phosphatidate cytidylyltransferase 2	Q99L43	Q99L43	51.313	19	453690000	109.58	0	4	4	4	12.6	12.6	12.6				28797.8	27754	27080.9	27484.6	24778.9	24027.8	23287.8	28115.9	29515.3	24992.1	31593.9	28842.5	25584.6	24652.9	25803.3	27430.6	26050.8	27374.9	21491.1	22398.4
	Eif2s2	Eukaryotic translation initiation factor 2 subunit 2	Q99L45	Q99L45	38.092	2	54900000	2.5536	0.0005618	1	1	1	6	6	6				1394.23	1653.53	1319.89	1515.71	1476.63	1403.2	1838.84	1355.01	787.725	1779.41	1274.32	1436.82	1627.8	1391.53	1471.98	1644.41	1974.09	2144.85	2004.74	1771.28
	St13	Hsc70-interacting protein	Q99L47	Q99L47	41.655	21	366530000	60.61	0	6	6	6	15.4	15.4	15.4				41575.3	40988.2	39875.2	41229.5	39415.5	39645.8	35495.3	40649.3	42009.2	39536.7	39914.4	41789.7	39723.4	40978.3	40240.2	43211.8	31718.2	34050.1	33517.1	33718.3
	Ndufa10	NADH dehydrogenase [ubiquinone] 1 alpha subcomplex subunit 10, mitochondrial	Q99LC3	Q99LC3	40.603	28	497650000	26.479	0	9	9	9	28.5	28.5	28.5				48178.8	49264.6	49204.8	51901.1	50008	52371.5	54674.8	50258.2	50664.4	54575.7	47370.6	51557.1	48929	51429.4	52125.8	48107	51654.7	52996.4	53214.7	51658.3
	Etfa	Electron transfer flavoprotein subunit alpha, mitochondrial	Q99LC5	Q99LC5	35.009	34	438370000	86.791	0	7	7	7	31.8	31.8	31.8				58308.2	54089.9	58162.3	58094.5	60371.1	57336	57256.2	58717.3	61986.3	58937.8	58202.3	57537.3	59642.3	58626.1	57216.6	57940.9	46425.5	55636.3	53939.5	54292.4
	Gps1	COP9 signalosome complex subunit 1	Q99LD4	Q99LD4	53.442	8	196460000	30.84	0	3	3	3	7.6	7.6	7.6				10302.8	10047.5	10087.5	10204.7	10596.1	10522.4	10315.2	9908.12	9382.11	10097.5	10716.5	10495.7	10745	10268.8	10141.5	10358	11016.4	10319.6	10804.4	10266.6
	Ddah2	N(G),N(G)-dimethylarginine dimethylaminohydrolase 2	Q99LD8	Q99LD8	29.645	11	316580000	13.396	0	8	7	7	35.1	32.3	32.3				21295.4	21896.6	19617.7	19715	17647.8	18705.7	15687.2	21154.5	20587.8	20135.4	22350.7	20638.9	18235.9	19521	19505.9	21503.9	14455.9	17376	13902.2	15781.6
	Rtcb	tRNA-splicing ligase RtcB homolog	Q99LF4	Q99LF4	55.249	16	148510000	24.922	0	9	9	9	21.2	21.2	21.2				19195.4	16679.6	18486.8	18173	18400.8	19035	18155.8	19307.2	17042	16594.9	18168.8	17692.8	18351.5	18114.4	18093.3	18611.5	19902.7	18725.3	17899.8	17452.6
	Hgs	Hepatocyte growth factor-regulated tyrosine kinase substrate	Q99LI8	Q99LI8	86.014	9	172000000	8.867	0	5	5	5	6.6	6.6	6.6				7621.01	7890.94	7645.86	8510	7555.78	8112.07	7285.38	7321.69	9101.08	7593.46	8349.58	8035.94	7608.48	8038.23	7567.14	7491.65	7364.37	6954.1	7537.41	8094.86
	Grpel1	GrpE protein homolog 1, mitochondrial	Q99LP6	Q99LP6	24.307	8	126300000	7.4801	0	3	3	3	13.8	13.8	13.8				8866.31	8306.42	7930.66	7701.54	7902.96	8506.36	7762.72	8146.07	9036.98	8131.36	8407.68	7977.36	7634.65	7083.1	7882.08	8034.76	5878.31	6701.86	7361.82	6843.61
	Abhd12	Monoacylglycerol lipase ABHD12	Q99LR1	Q99LR1	45.269	10	145840000	8.4103	0	4	4	4	14.1	14.1	14.1				13253.8	12814.7	12810.7	12899.9	13142.9	13125.5	12093.5	13521.8	15205.2	12856	14712	12830.7	13553.3	13458.7	12771.1	13267.4	8815.93	10736.5	10715.7	11339.7
	Park7	Protein deglycase DJ-1	Q99LX0	Q99LX0	20.021	55	1864900000	178.26	0	8	8	8	40.7	40.7	40.7				138661	131613	132860	133447	119292	123566	118463	129238	151455	127970	135212	135893	128884	130989	127932	131508	107876	115736	116314	115174
	Ndufs5	NADH dehydrogenase [ubiquinone] iron-sulfur protein 5;NADH dehydrogenase [ubiquinone] iron-sulfur protein 5, N-terminally processed	Q99LY9	Q99LY9	12.648	14	316850000	36.163	0	4	4	4	37.7	37.7	37.7				16204.2	16773.8	17519.1	17169	18547.8	19485	18290.8	19035.2	21055.1	18697.6	20733	19003.6	16789.5	18227.4	18318.8	18261.5	20745.4	19311.6	18442.9	19063.5
	Epdr1	Mammalian ependymin-related protein 1	Q99M71	Q99M71	25.485	2	63771000	2.1474	0.0026638	2	2	2	10.7	10.7	10.7				1297.61	1091.62	1139.74	1233.99	1102.76	1027.34	1201.07	1429.81	1549.22	1472.3	1081.55	1272.31	1554.13	1129.75	1392.57	1182.98	1266.51	1009.3	1386.07	1180.45
	Dnaja3	DnaJ homolog subfamily A member 3, mitochondrial	Q99M87	Q99M87	52.443	4	64605000	3.7721	0	2	2	2	5	5	5				6735.66	5862.25	6390.67	6254.15	4863.34	5100.32	4909.46	6283.21	8619.52	5848.44	7136.34	6917.55	6169.51	6550.93	5727.34	6233.43	4250.91	4444.6	4241.37	4351.95
	Kars	Lysine--tRNA ligase	Q99MN1	Q99MN1	67.839	9	80521000	15.576	0	5	5	5	9.1	9.1	9.1				6893.15	6813.3	6441.83	6869.33	7146.92	6899.27	6819.15	6355.48	8133.92	6097.71	6494.42	7393.22	7645.09	7574.48	6712.33	6990.66	5558.35	5636.09	7087.69	7234.16
	Pccb	Propionyl-CoA carboxylase beta chain, mitochondrial	Q99MN9	Q99MN9	58.408	17	154190000	21.978	0	8	8	8	20.7	20.7	20.7				20929.9	19432.4	21363.4	20463.7	21262.7	22465.1	18367.2	22981.3	26772.1	21106.6	26116.2	22451.9	21314	22049.1	21926.1	23197.1	15279	18153	15841.7	16055.2
	Mccc1	Methylcrotonoyl-CoA carboxylase subunit alpha, mitochondrial	Q99MR8	Q99MR8	79.343	3	17145000	4.1868	0	1	1	1	2.5	2.5	2.5				1045.6	1188.73	1148.85	978.623	998.688	982.587	972.48	803.454	1358.6	994.2	1600.22	1264.42	1046.31	977.462	1110.47	905.683	915.196	910.273	848.917	784.543
	Cadm3	Cell adhesion molecule 3	Q99N28	Q99N28	42.964	60	1300600000	114.75	0	11	11	11	37.1	37.1	37.1				141774	150357	143903	141519	135080	145883	142286	140103	140229	144738	137016	140533	136013	152420	142462	142642	126884	133647	137302	139260
	Acss1	Acetyl-coenzyme A synthetase 2-like, mitochondrial	Q99NB1	Q99NB1	74.622	4	31915000	11.471	0	2	2	2	5.1	5.1	5.1				2827	2846.41	2736.16	2922.29	2573.76	3015.28	2444.8	3515.83	3181.91	3337.77	3276.28	2909.44	2842.05	2531.49	2962.07	3073.89	1854.93	2306.59	1807.91	1668.51
	Rtn4	Reticulon-4	Q99P72	Q99P72	126.61	46	1017600000	195.87	0	17	17	17	22.7	22.7	22.7				86444.1	79300.8	79981.2	81134.5	75348.6	77269.7	77620.7	76629.1	95394	82599.9	81710.6	79486.7	83261.8	81669.8	78668.1	78133.4	62716	67899.7	78889.3	79650.8
	Ntm	Neurotrimin	Q99PJ0	Q99PJ0	37.984	22	290900000	24.421	0	5	5	5	23.3	23.3	23.3				21933.1	21887.3	22882.7	21577.6	21426.6	19732.3	21446.5	20464.7	25168.5	22518.8	21672.6	21182.1	23262.6	23839.2	23010.5	23735.6	21389.3	21233	23042.9	23375.6
	Rrbp1	Ribosome-binding protein 1	Q99PL5	Q99PL5	172.88	12	357690000	6.1834	0	7	7	7	21.1	21.1	21.1				22601.2	22818.5	24363.5	25453.4	28693.8	27971.2	27883.1	25717.4	22682.6	25658.4	24339.1	24245.3	26036.8	26176.5	26684.5	25409.4	30869.1	31058.8	28844.1	31627.4
	Ubxn6	UBX domain-containing protein 6	Q99PL6	Q99PL6	49.795	5	121960000	6.3602	0	3	3	3	9	9	9				5780.06	6692.85	6979.75	6467.49	6600.59	5763.54	6177.62	5489.46	6170.41	6640.07	5546.32	6534.11	6058.89	6692.29	5921.58	6098.77	5728.24	5919.84	6690.53	6141.17
	Arhgdia	Rho GDP-dissociation inhibitor 1	Q99PT1	Q99PT1	23.407	45	1555100000	70.745	0	7	7	7	49.5	49.5	49.5				78147.9	81770.6	79940.6	80675.5	77811.8	78391.1	82036.7	73418.3	66967.5	76109.4	69974.2	72538.3	78022.1	76704.1	78655.2	71748.5	81150.9	83109	84814.1	84383
	Acsbg1	Long-chain-fatty-acid--CoA ligase ACSBG1	Q99PU5	Q99PU5	80.425	21	509830000	52.041	0	10	10	10	17.1	17.1	17.1				43237.2	39059.7	42108.5	42214.6	45625.5	46825	43235.2	45974.1	47866.5	45231.3	44073.9	42822.3	40638.1	39290.5	41910.8	42211.2	38276.3	41638.9	41872	41266.4
	Prpf8	Pre-mRNA-processing-splicing factor 8	Q99PV0	Q99PV0	273.61	5	25954000	3.0596	0	2	2	2	1.5	1.5	1.5				1842.1	2297.26	1785.98	1553.64	2000.98	1563.03	2084.34	1842.81	2820.06	2193.72	1963.47	2253.12	2019.79	2167.67	2235.28	2206.3	1567.6	1732.56	2120.8	2159.05
	Ndufa5	NADH dehydrogenase [ubiquinone] 1 alpha subcomplex subunit 5	Q9CPP6	Q9CPP6	13.36	12	145020000	44.391	0	3	3	3	39.7	39.7	39.7				19592	20212.8	21600.1	21661.3	22415.9	26627.6	24157.4	21711.9	21027.1	22612.9	21504.6	21611.5	23867.2	24564.4	22253.7	22001.4	25071.5	21905.8	26131.7	25263.4
	Cox6c	Cytochrome c oxidase subunit 6C	Q9CPQ1	Q9CPQ1	8.4689	9	1484200000	1.9905	0.0031513	3	3	2	35.5	35.5	19.7				23844.3	24333.5	23254.1	23119.5	24064.2	23971	22800.5	24738.7	24728.3	26207.3	25714.2	26379	23113.5	22921.2	24339.1	23439.4	20288	21649.8	20694	20642.7
	Tomm22	Mitochondrial import receptor subunit TOM22 homolog	Q9CPQ3	Q9CPQ3	15.537	5	26296000	19.575	0	2	2	1	32.4	32.4	17.6				3102.4	3296.93	2808.31	2795.9	3708.4	3056.1	4810.81	2812.29	2753.99	3202.18	2359.72	3120.53	3254.54	3277.98	4306.64	2410.5	3746.99	4282.68	4017.59	4239.89
	Atp5l	ATP synthase subunit g, mitochondrial	Q9CPQ8	Q9CPQ8	11.424	5	276400000	34.402	0	2	2	2	25.2	25.2	25.2				5541.63	5595.66	4875.53	6716.37	5477.34	6147.84	4454.86	6485.34	5087.48	5796.83	8832.14	6625.39	5946.27	5766.63	5519.87	6953.5	6545.05	5856	3006.9	4290.84
	Rpl17	60S ribosomal protein L17	Q9CPR4	Q9CPR4	21.423	10	121760000	8.9402	0	3	3	3	19	19	19				19808.4	20005.6	21305.6	21437	22705.3	22910.7	21417.4	22148.8	17148.4	19514.8	20947.8	21037.8	22054.5	22256.1	22957.2	22110.9	28893.2	23940.3	23172.9	22701.9
	Hint3	Histidine triad nucleotide-binding protein 3	Q9CPS6	Q9CPS6	18.787	2	34405000	7.8248	0	1	1	1	9.1	9.1	9.1				3004.17	3446.84	3432.78	3136.73	4051.42	3695.46	3719.72	3410.39	3058.87	3109.08	3547.62	3197.97	3813.92	3440.85	3585.03	3283.19	4565.01	3955.11	4574.04	4253.27
	Glo1	Lactoylglutathione lyase	Q9CPU0	Q9CPU0	20.809	22	233560000	37.328	0	5	5	5	44.6	44.6	44.6				28799.4	29408	28217.3	29266.7	34557.6	33065.7	30673.9	44351.6	30835.3	25194.9	32361.5	29773.4	26777	26200.6	23515.4	27353.1	20976.3	25080.8	16671.8	18711
	Glod4	Glyoxalase domain-containing protein 4	Q9CPV4	Q9CPV4	33.316	41	767410000	114.94	0	11	11	11	48.7	48.7	48.7				70735	68447.7	67196.1	68578.9	64761.3	64178.7	65912.5	67026.7	62595.1	64821.1	67478.1	69352.1	68803.9	63698.3	67992.6	66831.5	68831.1	73629.5	65303.4	64829.9
	Cntnap2	Contactin-associated protein-like 2	Q9CPW0	Q9CPW0	148.2	11	151730000	20.241	0	6	6	6	5.9	5.9	5.9				10615.7	11180.5	10597.6	10012.2	9877.37	10071.4	7801.52	11538.1	11005.3	10059.8	12749.2	11173.8	8350	9792.52	9190.8	11146.1	8337.63	9429.05	7102.65	7407.39
	Arpc5	Actin-related protein 2/3 complex subunit 5	Q9CPW4	Q9CPW4	16.288	5	87288000	13.755	0	3	3	3	21.9	21.9	21.9				5734.12	6345.65	6878.93	6144.71	6012.91	5878.71	5014.47	6615.72	6207.7	5691.18	6096.71	7339.97	5786.32	6219.31	7080.5	6647.11	5399.3	5514.93	3237.71	3734.29
	Atg3	Ubiquitin-like-conjugating enzyme ATG3	Q9CPX6	Q9CPX6	35.796	8	68486000	9.1805	0	3	3	3	10.5	10.5	10.5				9623.61	8928.1	9096.17	9380.72	7795.78	8650.16	8041.07	8835.14	9002.72	8866.02	8929.3	9093.88	8909.11	8949.22	9165.99	9232.96	6893.05	9039.19	7314.83	7566.88
	Lap3	Cytosol aminopeptidase	Q9CPY7	Q9CPY7	56.141	31	573890000	91.148	0	12	12	12	33.5	33.5	33.5				40871.1	41191.2	40662.7	40043.8	40311.1	41204.8	40041.5	40444.9	43564	42475.3	40870	41931.3	37785.6	37049	39942.7	40529.2	40613.8	39421.8	40298.3	39723.2
	Nudcd2	NudC domain-containing protein 2	Q9CQ48	Q9CQ48	17.66	3	36892000	2.3268	0.0021846	1	1	1	7	7	7				3107.88	2932.66	3507.59	2952.91	2685.73	2684.06	2221.06	3441.23	3605.45	2942.11	3274.05	2913.15	3443.9	3034.28	2827.34	3472.25	2303.43	2475.25	2296.89	2308.29
	Ndufc2	NADH dehydrogenase [ubiquinone] 1 subunit C2	Q9CQ54	Q9CQ54	14.164	8	408190000	9.2539	0	3	3	3	24.2	24.2	24.2				8475.04	7592.23	8305.83	7957.8	8838.03	8565.48	8953.87	7937.1	8354.43	7979.56	8177.89	8236.04	7393.77	8171.49	8038.83	7686.59	10176.6	8496.73	9178.46	9570.97
	Pgls	6-phosphogluconolactonase	Q9CQ60	Q9CQ60	27.254	12	72411000	50.137	0	5	5	5	39.7	39.7	39.7				7907.99	9007.58	7425.87	7511.85	7689.78	6914.97	6665.85	7809.46	8642.19	7793.94	8300.26	7998.99	7198.59	7305.22	7912.58	7688.28	6713.52	5928.64	6982.51	6806.77
	Decr1	2,4-dienoyl-CoA reductase, mitochondrial	Q9CQ62	Q9CQ62	36.213	5	199820000	27.104	0	3	3	3	12.2	12.2	12.2				11013.8	11924.5	12521.5	10346.1	11907.2	11927.4	12054	11095.5	11771.2	11581.4	11551	11195	10765.3	10105.9	12489.7	10872.9	10967.3	11010.6	9904.97	10944.1
	Mtap	S-methyl-5-thioadenosine phosphorylase	Q9CQ65	Q9CQ65	31.062	5	74546000	3.5075	0	4	4	3	16.3	16.3	12.7				4955.5	5136.93	5316.72	5402.52	4682.52	4895.59	4649.1	5048.56	5125.81	4950.23	5150.75	4691.66	4785.68	5077.68	4484.12	4966.02	3575.07	4866.33	4081.94	4259.94
	Uqcrq	Cytochrome b-c1 complex subunit 8	Q9CQ69	Q9CQ69	9.7681	21	1103900000	10.893	0	4	4	4	46.3	46.3	46.3				31295.5	34004.2	36001	37579.1	39542.1	40350.3	36505.4	40325.6	33792.5	38422.4	41865	38985.1	38634.3	37366.8	38130.5	38632.1	43262.7	43663.2	35367.9	36942.3
	Ndufa2	NADH dehydrogenase [ubiquinone] 1 alpha subcomplex subunit 2	Q9CQ75	Q9CQ75	10.916	8	621830000	85.208	0	3	3	3	29.3	29.3	29.3				14891.4	14877	15422.5	16360.4	16849.3	17494.5	16542.7	15203.8	16151.2	16685.4	17095.7	17190	14965.2	16485.6	15475.7	15607.6	19071.8	16751.7	18542.6	16782.2
	Ndufa3	NADH dehydrogenase [ubiquinone] 1 alpha subcomplex subunit 3	Q9CQ91	Q9CQ91	9.3308	3	96769000	6.0049	0	2	2	2	41.7	41.7	41.7				2949.95	3076.61	2573.57	2882.7	2414.67	2626.05	2565.62	2884.98	3714.45	2972.02	3295.85	3572.96	2697.91	3027.4	2796.94	2777.69	2345.68	2216.33	2446.7	2244.06
	Fis1	Mitochondrial fission 1 protein	Q9CQ92	Q9CQ92	17.008	21	295540000	175.95	0	3	3	3	27	27	27				44441.7	48064.6	50574.1	49187.9	51516.6	50098.3	44668.9	51909.8	47432.2	51194.6	54404.6	55532.9	49804.5	53204.8	49427.4	53545.5	44965.7	47867.1	39426	39913
	Sdhb	Succinate dehydrogenase [ubiquinone] iron-sulfur subunit, mitochondrial	Q9CQA3	Q9CQA3	31.814	22	892030000	39.903	0	9	9	9	30.1	30.1	30.1				33350.6	36923.7	37608.7	35802.8	39851.4	39427.9	39958.3	36110.3	33777.2	39879.8	37586.9	36726.5	35524.9	36517.7	36130.8	35426	43422.6	39589.9	42328.9	40586.5
	Bzw1	Basic leucine zipper and W2 domain-containing protein 1	Q9CQC6	Q9CQC6	48.043	4	2720700	5.5598	0	1	1	1	6.2	6.2	6.2				507.619	570.923	618.739	538.518	837.022	840.38	851.142	686.189	545.579	720.378	54.5543	903.936	763.681	511.053	1070.34	782.841	751.769	696.902	825.265	413.782
	Ndufb4	NADH dehydrogenase [ubiquinone] 1 beta subcomplex subunit 4	Q9CQC7	Q9CQC7	15.081	19	448410000	9.9476	0	4	4	4	45.7	45.7	45.7				29604	28239.8	29019.1	30363	32167.7	31570.7	33157.5	28969.6	29617.2	31973.8	30042.3	31086.7	28971	28281.7	29981.3	28979.4	38183.9	34887.1	35645.2	36252.9
	Rab5a	Ras-related protein Rab-5A	Q9CQD1	Q9CQD1	23.598	16	166190000	24.715	0	7	7	4	47	47	32.1				19007.6	18687.1	17310.8	18311.4	15195.9	14911.6	14375.8	16459.5	19575.2	17546.7	20815.2	19004.7	15873.1	16220.3	15363.8	16983.8	14723.8	15328.2	14343.7	14100.5
	Rgs10	Regulator of G-protein signaling 10	Q9CQE5	Q9CQE5	21.151	3	69127000	2.8222	0	1	1	1	9.4	9.4	9.4				3053.53	3086.25	2885.37	3410.98	3252.19	3176.9	3444.31	2584.66	2837.23	3010.06	2559.21	2897.24	3166.34	3118.16	3297.63	2949.67	3153.51	2887.07	3240.9	3471.28
	Pcyox1	Prenylcysteine oxidase	Q9CQF9	Q9CQF9	56.494	2	1818600	2.9024	0	1	1	1	4.4	4.4	4.4				773.147	811.636	703.428	797.235	990.863	811.945	987.971	690.907	1343.06	745.303	866.462	772.459	479.707	744.987	963.384	621.048	1378.86	645.876	1185.64	1136.85
	Ndufb5	NADH dehydrogenase [ubiquinone] 1 beta subcomplex subunit 5, mitochondrial	Q9CQH3	Q9CQH3	21.71	24	340970000	16.541	0	4	4	4	21.2	21.2	21.2				47002.4	44321.9	44859.3	44446.8	42738.6	44619.3	41709.5	46626.9	45075	47681.4	48389.7	48820.5	44027.6	42784.3	44679	45937.1	44392.6	42943.9	39495.7	40622.5
	Gmfb	Glia maturation factor beta	Q9CQI3	Q9CQI3;Q9ERL7	16.723	9	95566000	19.921	0	3	3	3	25.4	25.4	25.4				12032.6	11664.8	13744.2	12160.3	11709.5	11787.1	9999.32	12406.1	11695.9	10795.1	12040.1	12358.6	13328.3	12556.2	12043.1	12632.4	10075.9	10343.6	9622.69	8982.37
	Cotl1	Coactosin-like protein	Q9CQI6	Q9CQI6	15.944	14	648450000	17.553	0	4	4	4	35.2	35.2	35.2				26982.8	25766	25865.8	24918.7	21131.1	22265.2	22104.3	22270.5	25305.4	25803.1	24877.6	25600.6	23153.9	23745.3	24210.3	23658.8	24824	23285.3	25042.3	23713.3
	Denr	Density-regulated protein	Q9CQJ6	Q9CQJ6	22.166	2	74004000	3.3542	0	2	2	2	12.6	12.6	12.6				2068.57	1940.93	2446.44	2032.08	2103.31	2223.56	2231.67	1503.31	1806.68	2200.94	1367.97	1473.38	2103.39	2225.68	2361.32	2279.2	1793.12	2072.69	2392.43	2451.06
	Ndufb9	NADH dehydrogenase [ubiquinone] 1 beta subcomplex subunit 9	Q9CQJ8	Q9CQJ8	21.984	23	289660000	17.772	0	5	5	5	47.5	47.5	47.5				34208.5	32287.2	35983.2	33234.6	35090.7	34127.6	28834.6	40184	37888.1	35841.3	41157.6	39078.4	35132.4	35304	35642.8	36823.3	26132.2	29426.6	21721	22779
	Glrx3	Glutaredoxin-3	Q9CQM9	Q9CQM9	37.778	17	232760000	50.675	0	6	6	6	26.4	26.4	26.4				23001.5	22600.6	22531	23296.9	21932.1	21001.1	21619.4	21530.6	21756.3	20264.7	20200.9	19941.9	21360.3	20231.8	21357.3	21539.3	18706.9	20777.3	19672.6	19942.7
	Trap1	Heat shock protein 75 kDa, mitochondrial	Q9CQN1	Q9CQN1	80.208	3	13061000	10.177	0	1	1	1	1.8	1.8	1.8				2316	2201.45	1846.35	2317.65	1800.47	2261.98	1944.28	2433.23	2508.4	2091.44	2407.11	2197.28	1897.85	2422.62	1970.23	2172.87	1276.24	1943.49	1772.63	1658.31
	Atp5f1	ATP synthase F(0) complex subunit B1, mitochondrial	Q9CQQ7	Q9CQQ7	28.948	26	2632500000	10.47	0	5	5	5	16.4	16.4	16.4				66355.8	69905.5	70506.3	70842	80044.8	78980.8	86103.3	71786.6	61162.4	76465.7	62112.9	71127.5	73428.4	74104.5	75713.1	71569.7	92811.5	85082	91900.9	86678.9
	Rps21	40S ribosomal protein S21	Q9CQR2	Q9CQR2	9.1413	9	118100000	3.9279	0	2	2	2	34.9	34.9	34.9				7690.45	6716.62	7814.13	8039.62	7571.07	7145.55	7301.24	7882.99	9550.18	7271.65	7897.42	7657.26	7512.06	7883.16	7883.53	7807.04	7385.98	6837.26	6676.3	6604.45
	Acot13	Acyl-coenzyme A thioesterase 13;Acyl-coenzyme A thioesterase 13, N-terminally processed	Q9CQR4	Q9CQR4	15.183	4	132350000	2.5283	0.00056022	2	2	2	15.7	15.7	15.7				14513.6	15890.1	16510.9	15730	17360.8	17722.3	17743.2	16193.2	12681.3	16916.7	15160.7	15520.9	15532.9	14942.3	16321.6	15705.2	21956.6	17921	18421.7	18130.2
	Map1lc3b	Microtubule-associated proteins 1A/1B light chain 3B	Q9CQV6	Q9CQV6	14.617	2	24691000	1.6414	0.0054618	1	1	1	11.2	11.2	11.2				2457.07	2151.71	2127.56	2015.19	2075.77	1731.25	1975.08	2215.12	1006.14	2217.72	1907.38	1618.48	1692.52	1760.1	1925.45	1701.31	2258.42	2141.63	2014.52	1992.24
	Ywhab	14-3-3 protein beta/alpha;14-3-3 protein beta/alpha, N-terminally processed	Q9CQV8	Q9CQV8	28.086	41	6889200000	201.84	0	12	7	7	58.5	43.5	43.5				90120.1	90846.7	97193.7	95972.9	94062.7	94452.7	89885.3	99838.5	84987.7	89932.5	95747.7	99051.8	100085	98606.4	97067.5	102895	114598	103274	93989.8	89323.2
	Ykt6	Synaptobrevin homolog YKT6	Q9CQW1	Q9CQW1	22.314	5	63053000	4.9222	0	3	3	3	15.2	15.2	15.2				5566.41	4908.5	5304.86	5104.41	5834.94	5464.53	6091.36	5003.47	3111.61	5364.56	4753.87	5090.2	6225.31	5357.38	6267.09	5237.1	6617.67	6364.99	5629	6334.55
	Arl8b	ADP-ribosylation factor-like protein 8B	Q9CQW2	Q9CQW2	21.539	7	101910000	3.606	0	4	2	2	22.6	12.4	12.4				5300.14	5932.43	5832.7	5893.46	6507.75	6024.94	6259.54	5719.19	3993.48	6014.73	4760.03	5357.44	5918.13	5508.63	6003.94	5584.51	6764.6	6411.34	6634.35	6331.02
	Cyb5b	Cytochrome b5 type B	Q9CQX2	Q9CQX2	16.318	10	553200000	13.734	0	3	3	3	15.8	15.8	15.8				30180.6	26116.5	29036.6	26245.5	24614.5	25740.3	22196.6	30332	37894.7	27996.6	31493.4	29979	30677.9	29504.9	27854.4	30423.6	15133.8	18527.7	19389.1	19437.3
	Mrps36	28S ribosomal protein S36, mitochondrial	Q9CQX8	Q9CQX8	11.101	20	175700000	20.913	0	3	3	3	56.9	56.9	56.9				28983.1	30299.9	30322.1	31519	32056.4	33627.8	29228.2	33042.8	35650.3	33397.8	33580.8	34294.8	30951.9	31623.4	31246.1	32032.7	25250.6	29741.7	27364.4	28951.9
	Ndufa6	NADH dehydrogenase [ubiquinone] 1 alpha subcomplex subunit 6	Q9CQZ5	Q9CQZ5	15.283	15	322900000	31.956	0	5	5	5	43.5	43.5	43.5				13423.3	13728.9	13000.8	14320	15348.4	15583.8	15205.4	14603.8	14225.4	15927.4	14997.7	15865	14313.7	15042.9	15126.6	15018.9	15267.7	14512.8	13619.6	15616.4
	Ndufb3	NADH dehydrogenase [ubiquinone] 1 beta subcomplex subunit 3	Q9CQZ6	Q9CQZ6	11.692	4	132910000	9.0283	0	1	1	1	10.6	10.6	10.6				12168.8	12200.3	13646.1	13844.8	15528.4	15302.5	15281.9	12633.6	11407.5	14669.1	12776.3	14437.1	12466.3	13468.5	13587	12696.4	19198.8	15027.5	16564.7	15970.2
	Ppid	Peptidyl-prolyl cis-trans isomerase D	Q9CR16	Q9CR16;Q9ERU9	40.742	18	537360000	16.806	0	10	10	9	27	27	25.1				31004.6	30543	29809.2	31891.3	30326.3	29217.7	27545.4	31296.5	25994.4	28095.2	28610.7	28609.3	30266.9	29714.6	30309.4	30645.4	25906.4	28002.2	25069.6	25284.6
	Vta1	Vacuolar protein sorting-associated protein VTA1 homolog	Q9CR26	Q9CR26	33.913	6	66792000	4.4595	0	3	3	3	12.3	12.3	12.3				5473.89	5446.31	4947.72	5646.24	5298.39	5479.27	4779.64	5860.1	6001.09	5461.95	6849.4	5499.01	5110.6	5476.61	4566.04	5671.17	4457.77	4905.61	4285.28	5006.9
	Atp6v1g1	V-type proton ATPase subunit G 1	Q9CR51	Q9CR51	13.724	14	254500000	73.032	0	4	4	4	39	39	39				22315.3	22784.1	22690.6	21153.4	20074.9	19503.5	21564.6	21639.7	26619.7	23034.8	23550.8	22331.5	24254.4	24380.4	22296.9	21767	17518.3	20796.1	22054.9	22232
	Rpl14	60S ribosomal protein L14	Q9CR57	Q9CR57	23.564	8	7584800	6.6862	0	1	1	1	5.5	5.5	5.5				2516.66	2636.99	2994.39	2769.31	3100.02	3056.85	3227.76	3245.17	3464.52	3101.19	2894.78	2717.48	3047.23	2713.62	2963.52	2676.94	2758.63	2757.45	2782.36	2881.46
	Ndufb7	NADH dehydrogenase [ubiquinone] 1 beta subcomplex subunit 7	Q9CR61	Q9CR61	16.331	13	179000000	7.7873	0	3	3	3	25.5	25.5	25.5				10818.4	11284.7	10611.4	11455.6	12115.9	10769.1	12223.4	11741.8	12711	12111.1	12885.5	11119.6	10478.1	10916.6	11756.3	10831	13677.6	12265.9	12296.3	12227.6
	Slc25a11	Mitochondrial 2-oxoglutarate/malate carrier protein	Q9CR62	Q9CR62	34.155	26	1026700000	78.544	0	8	8	8	26.8	26.8	26.8				46736.8	45980.6	45697.2	49250.1	47310.9	45037.5	46017.5	45389.2	48886.5	48638.5	48051.5	48693.8	45544.1	45465.4	46241.8	45504.3	46231.1	45007	45686.4	44306.7
	Uqcrfs1	Cytochrome b-c1 complex subunit Rieske, mitochondrial;Cytochrome b-c1 complex subunit 11	Q9CR68	Q9CR68	29.367	38	2046700000	60.347	0	11	11	11	34.3	34.3	34.3				75867.9	74480	78523.4	78700.8	82436.9	81514.7	82448.1	78665.6	87718.9	82367.8	78055	82412.1	80409.5	79614.4	78807.7	77036	75033.6	77771.1	81996.6	80569.5
	Carhsp1	Calcium-regulated heat stable protein 1	Q9CR86	Q9CR86	16.062	3	80414000	1.5022	0.0063168	2	2	2	29.7	29.7	29.7				6252.52	5768.37	5351.58	6173.61	4954.75	5410.73	5683.28	5590.97	5004.02	4761.51	4882.18	4928.23	5049.72	5177.07	4742.19	5376.66	4705.37	5249.95	4655.38	4949.94
	Necap1	Adaptin ear-binding coat-associated protein 1	Q9CR95	Q9CR95	29.639	7	172230000	10.948	0	4	4	3	25.8	25.8	18.5				10729.5	11118.5	10460.7	10583.6	10452.9	10664.8	11472.3	10202.8	10512.3	10892.7	10280.3	9191.46	10703	10318.3	10061.6	10210.5	11186.1	11070.7	12618.9	12566.6
	Fam136a	Protein FAM136A	Q9CR98	Q9CR98	15.674	3	44452000	1.8917	0.0030992	2	2	2	13	13	13				4838.42	5012.85	4696.55	4422.9	4541.51	4696.75	4650.83	5075.37	4476.5	5192.93	4735.64	4925.75	4671.8	5012.72	5266.53	4674.35	5214.66	4257.01	4606.48	4860.76
	Tppp3	Tubulin polymerization-promoting protein family member 3	Q9CRB6	Q9CRB6	18.965	45	675980000	86.359	0	9	9	9	47.7	47.7	47.7				54917.4	55369.5	56905.5	54041.5	48381.5	48234.3	45418.2	50895.9	47622.7	50217	48204.7	48609	46390.1	50339.8	49084.9	52372.1	40993.2	46576.1	41251.4	42258.4
	Mtfp1	Mitochondrial fission process protein 1	Q9CRB8	Q9CRB8	18.314	3	14662000	2.5245	0.0005596	2	2	2	14.5	14.5	14.5				1336.8	1397.88	1575.29	1347.52	1582.53	1843.09	1592.53	1984.31	1817.39	1511.11	2124.74	1490.81	1310.98	1729.49	1673.35	1263.56	1589.06	1622.4	1329.33	1359.32
	Chchd3	MICOS complex subunit Mic19	Q9CRB9	Q9CRB9	26.334	17	615870000	17.297	0	5	5	5	20.7	20.7	20.7				33244.7	31713.3	32949.3	35944.6	38514.5	36549.6	37453.8	34613	30596	36071.1	34333.5	34989.8	35992.3	34434.2	34399.9	35860.4	36503.5	39481	36627.5	35928.4
	Vkorc1	Vitamin K epoxide reductase complex subunit 1	Q9CRC0	Q9CRC0	17.768	2	16618000	32.423	0	1	1	1	8.1	8.1	8.1				1692.92	1461.46	1486.2	1536.79	1791.05	1726.71	1311.55	1641.66	1841.75	1546.38	1755.1	1615.75	1308.17	1427.89	1461.17	1660.09	899.438	1246.55	1254.55	1219.43
	Emc2	ER membrane protein complex subunit 2	Q9CRD2	Q9CRD2	34.934	3	16553000	3.2104	0	2	2	2	8.8	8.8	8.8				1932.31	1888.57	1767.56	1934.25	1964.66	1891.78	1609.03	1946.7	1998.15	1947.16	2246.82	1796.43	1920.82	2065.63	1966.62	1732.86	1307.51	1663.1	1729.15	1850.27
	Nrxn1	Neurexin-1	Q9CS84	Q9CS84;P0DI97	166.17	7	40696000	5.7965	0	4	4	3	3	3	2.4				4826.04	4678.02	5119.59	4306.88	4643.49	5111.06	5207.07	4616.31	5520.76	4430.94	4381.99	4379.44	5626.71	4732.18	4925.12	4488.73	5303.03	4296.47	6172.99	5570.59
	Micu3	Calcium uptake protein 3, mitochondrial	Q9CTY5	Q9CTY5	59.809	2	10362000	1.402	0.0086455	2	2	2	3.6	3.6	3.6				2243.21	2246.11	1836.72	1885.53	2174.14	2038.8	2362.32	2254.55	2107.8	2159.55	1460.29	2097.04	2187.89	2051.36	2295.78	2118	1670.6	1787.82	2175.99	2181.07
	Arpc2	Actin-related protein 2/3 complex subunit 2	Q9CVB6	Q9CVB6	34.357	15	340150000	9.5446	0	7	7	7	23.7	23.7	23.7				20506.6	21456.8	21959.1	20734.9	20359.3	20531	19812	20753.9	16284.7	20177	21373.4	19992	21157	20656.3	21130.4	22257.2	24165.1	22333	19838	19775.8
	Tubb2b	Tubulin beta-2B chain	Q9CWF2	Q9CWF2	49.953	12	216870000	2.2285	0.0027012	17	1	1	53.3	2.7	2.7				17014.4	16436	16944.7	18402	16743	17198.4	17201.3	13880.7	13941.5	16968.5	13490	15080.6	15657.9	16646	16880.3	15966.5	20438.6	18635.1	20807.9	21025.5
	Atic	Bifunctional purine biosynthesis protein PURH;Phosphoribosylaminoimidazolecarboxamide formyltransferase;IMP cyclohydrolase	Q9CWJ9	Q9CWJ9	64.217	22	214530000	32.169	0	6	6	6	15.7	15.7	15.7				37914.7	36803.3	36712.4	37593.3	34678.6	34919.6	34236.3	34796.8	39323.9	34309	34868.2	36955.3	35740.9	35583.7	36499.6	37439.8	32542.8	33475.2	32534.7	33655.4
	Pfdn1	Prefoldin subunit 1	Q9CWM4	Q9CWM4	14.254	3	45641000	2.5403	0.00056085	2	2	2	16.4	16.4	16.4				2135.25	1655.9	2477.78	2012.98	1756.31	2454.66	1662.35	2487.22	2364.73	2333.42	2391.84	2211.18	1810.33	2168.83	2058.37	2355.65	2113.36	2109.21	1580.98	1663.66
	Ddah1	N(G),N(G)-dimethylarginine dimethylaminohydrolase 1	Q9CWS0	Q9CWS0	31.381	31	1874000000	21.336	0	11	11	10	41.1	41.1	38.2				57560.5	62350	60755.9	61030.1	55068.9	60151.6	55444.7	54646.4	53092.4	59395.6	58807.7	60945.4	57039.2	61414.8	58649.2	59447.7	62073.9	59777.3	58423.2	59774
	Pin4	Peptidyl-prolyl cis-trans isomerase NIMA-interacting 4	Q9CWW6	Q9CWW6	13.815	3	68785000	1.9125	0.0031088	1	1	1	9.9	9.9	9.9				5408.58	5447.3	5031.6	4118.83	5918.34	5901.77	4694.02	6576.92	5794.18	5879.53	6394.54	6057.78	6032.44	6457.16	7481.84	7414.61	4820.21	6629.52	3157.29	7361.61
	Rbm8a	RNA-binding protein 8A	Q9CWZ3	Q9CWZ3	19.889	3	14231000	12.971	0	2	2	1	21.3	21.3	6.3				4653.66	4317.57	4357.86	4144.27	4309.46	4341.93	3941.19	4652.01	4784.26	5236.5	4469.2	4339.23	4489.18	4188.71	4402.87	4871.75	3178.13	3647.15	3970.89	3997.27
	Napg	Gamma-soluble NSF attachment protein	Q9CWZ7	Q9CWZ7	34.732	32	671320000	158.66	0	10	10	10	32.1	32.1	32.1				60763	67351.6	62352.9	63934.3	59824.7	60381.6	61235.5	63319.6	54867.7	65293.2	61487.7	61657.1	64101.3	65582	64212.4	64198.5	61671.3	61870.2	58876.2	60432.5
	Sugt1	Suppressor of G2 allele of SKP1 homolog	Q9CX34	Q9CX34	38.158	26	231450000	55.53	0	7	7	7	28.3	28.3	28.3				25511.2	24564.1	25117.1	25887.4	25982.3	25288	25541.6	24910.2	26971.3	24147.9	25845.9	24225	25949.1	24873.4	25125	25992.2	23076.2	24234.5	24137.9	23815.9
	Lbh	Protein LBH	Q9CX60	Q9CX60	12.138	6	32818000	7.0487	0	2	2	2	40	40	40				9582.56	8744.38	10255.4	8129.79	8325.18	10128.2	7564.85	9771.44	15168.6	8871.4	17000.5	8697.12	8538.88	8423.46	8643.88	7985.54	5816.46	7116.37	5794.67	6872.28
	Hnrnpa0	Heterogeneous nuclear ribonucleoprotein A0	Q9CX86	Q9CX86	30.53	6	114340000	13.118	0	3	3	3	13.8	13.8	13.8				8031.5	8043.93	7952.03	7352.29	7519.96	6985.54	6934.15	7511.81	8264.52	8273.25	8209.97	8429.35	8594.72	8336.53	7844.41	8615.55	5167.29	6515.49	6425.81	6457.37
	Cenpv	Centromere protein V	Q9CXS4	Q9CXS4	27.541	11	227910000	12.866	0	5	5	5	31.7	31.7	31.7				12953.6	12847.9	13427.9	13672.3	11960.3	12416	13483.2	13834.3	19019.2	14145.6	14420.3	14090.5	14709.4	15460.9	13951.2	14473.4	11042.2	12126.5	12515.6	12812.9
	Cacybp	Calcyclin-binding protein	Q9CXW3	Q9CXW3	26.51	5	62524000	31.596	0	3	3	3	15.3	15.3	15.3				3314.45	4867.1	4152.99	3717.05	4279.17	3620.51	3603.84	4000.4	3168.64	3422.09	3976.19	3747.84	3850.79	3432.75	3881.6	3771.34	3367.81	4244.66	3516.61	3200.1
[truncated: 343 more rows]

## Sheet: 2B. NAc subchronic
	Gene names	Protein names	Majority protein IDs	Protein IDs	Mol. weight [kDa]	MS/MS count	Intensity	Score	Q-value	Peptides	Razor + unique peptides	Unique peptides	Sequence coverage [%]	Unique + razor sequence coverage [%]	Unique sequence coverage [%]	Only identified by site	Reverse	Potential contaminant	FC1-Expt1	FC2-Expt1	FC3-Expt2	FC4-Expt2	FN1-Expt1	FN2-Expt1	FN3-Expt2	FN4-Expt2	MC1-Expt1	MC2-Expt1	MC3-Expt2	MC4-Expt2	MN1-Expt1	MN2-Expt1	MN3-Expt2	MN4-Expt2	RF1-Expt1	RF2-Expt1	RF3-Expt2	RF4-Expt2
[truncated: 1,564 more rows]

[truncated: 2 more sheets: 2C. VTA chronic, 2D. NAc chronic]
