# Supplementary material for: Sex Differences in the Ventral Tegmental Area and Nucleus Accumbens Proteome at Baseline and Following Nicotine Exposure
Source: Front Mol Neurosci. 2021 Jul 14;14:657064. doi: 10.3389/fnmol.2021.657064 (PMC8317211; doi:10.3389/fnmol.2021.657064)
Supplement: Supplementary file 3 [file Table_3.xlsx]

## Sheet: VTA subchronic pairwise
The results of pairwise comparisons to determine which proteins were differentially expressed between MC vs. FC, FN vs. FC, and MN vs. MC in the VTA after sub-chronic nicotine administration.
Student's T-test Significant MC_FC	Student's T-test Significant FN_FC	Student's T-test Significant MN_MC	Student's T-test significant	Protein	Uniprot name	Uniprot full protein name	Gene name	q-value MC/FC	Log2(fold change) MC/FC	q-value FN/FC	Log2(fold change) FN/FC	q-value MN/MC	Log2(fold change) MN/MC
+	+	+	MC_FC;FN_FC;MN_MC	Q3THG9	AASD1_MOUSE	Alanyl-tRNA editing protein Aarsd1	Aarsd1	0.0381299	0.182872	0.0163077	-0.238352	0	-0.329648
				P61922	GABT_MOUSE	4-aminobutyrate aminotransferase, mitochondrial	Abat	0.618635	0.0213656	0.407455	0.0335536	0.227675	-0.05721
+	+	+	MC_FC;FN_FC;MN_MC	P50544	ACADV_MOUSE	Very long-chain specific acyl-CoA dehydrogenase, mitochondrial	Acadvl	0.0190545	0.189478	0.028	0.17294	0.0440404	-0.129246
				Q99KI0	ACON_MOUSE	Aconitate hydratase, mitochondrial	Aco2	0.191333	0.0665212	0.0774088	0.100401	0.488928	-0.0296493
		+	MN_MC	Q99PU5	ACBG1_MOUSE	Long-chain-fatty-acid--CoA ligase ACSBG1	Acsbg1	0.0913871	0.111204	0.051648	0.125085	0.0406186	-0.133165
				P60710	ACTB_MOUSE	Actin, cytoplasmic 1	Actb	0.423767	-0.0343337	0.75348	0.0115385	0.145791	0.0724273
		+	MN_MC	Q7TPR4	ACTN1_MOUSE	Alpha-actinin-1	Actn1	0.601053	0.0255136	0.933088	-0.0036633	0	0.535643
		+	MN_MC	P57780	ACTN4_MOUSE	Alpha-actinin-4 {ECO:0000305}	Actn4	0.59813	0.0233538	0.461459	0.0311847	0.00575	0.226021
				P61164	ACTZ_MOUSE	Alpha-centractin	Actr1a	0.106015	-0.0974636	0.75625	-0.0116305	0.20254	0.0615885
	+		FN_FC	P28474	ADHX_MOUSE	Alcohol dehydrogenase class-3	Adh5	0.557647	-0.0264959	0.0493805	-0.128793	0.316785	-0.0468454
				Q8JZQ2	AFG32_MOUSE	AFG3-like protein 2	Afg3l2	0.0618723	0.128088	0.762423	0.0111759	0.130353	-0.0778944
+	+		MC_FC;FN_FC	Q80SW1	SAHH2_MOUSE	S-adenosylhomocysteine hydrolase-like protein 1	Ahcyl1	0.008	0.2465	0.0125	0.232648	0.144351	-0.0734324
	+		FN_FC	P07724	ALBU_MOUSE	Serum albumin	Alb	0.875712	-0.00656557	0.0056	0.315432	0.820089	-0.0101986
				Q8R0Y6	AL1L1_MOUSE	Cytosolic 10-formyltetrahydrofolate dehydrogenase	Aldh1l1	0.130755	-0.0852485	0.248384	-0.0507755	0.0867606	-0.0946345
				Q8BWF0	SSDH_MOUSE	Succinate-semialdehyde dehydrogenase, mitochondrial	Aldh5a1	0.793579	-0.0105791	0.604141	0.0204153	0.148869	-0.072926
				Q9EQ20	MMCA_MOUSE	Methylmalonate-semialdehyde dehydrogenase [acylating], mitochondrial	Aldh6a1	0.5907	0.0233221	0.110554	-0.0827081	0.0847482	-0.0994399
+			MC_FC	Q9JLJ2	AL9A1_MOUSE	4-trimethylaminobutyraldehyde dehydrogenase	Aldh9a1	0.0273143	-0.172865	0.51229	-0.0270972	0.311642	0.0491922
				P05064	ALDOA_MOUSE	Fructose-bisphosphate aldolase A	Aldoa	0.294837	-0.0488949	0.0609645	-0.110991	0.817432	-0.00979376
+	+	+	MC_FC;FN_FC;MN_MC	Q9JJW6	ALRF2_MOUSE	Aly/REF export factor 2	Alyref2	0.0054	0.307066	0	0.426993	0.0258228	0.159957
+	+		MC_FC;FN_FC	Q02357	ANK1_MOUSE	Ankyrin-1	Ank1	0.0198222	0.207589	0.0266875	0.179428	0.0607719	-0.12215
				Q8C8R3	ANK2_MOUSE	Ankyrin-2 {ECO:0000250|UniProtKB:Q01484}	Ank2	0.764015	0.0121512	0.074293	-0.102522	0.330623	-0.0445428
	+	+	FN_FC;MN_MC	G5E8K5	ANK3_MOUSE	Ankyrin-3	Ank3	0.141924	0.0818567	0.0266479	-0.180531	0.0295904	-0.146336
		+	MN_MC	P59672	ANS1A_MOUSE	Ankyrin repeat and SAM domain-containing protein 1A	Anks1a	0.395674	-0.0412807	0.0605352	-0.132166	0	0.434106
+	+		MC_FC;FN_FC	P61967	AP1S1_MOUSE	AP-1 complex subunit sigma-1A	Ap1s1	0.0200952	0.240294	0.0167368	-0.271712	0.487815	0.0324874
				P84091	AP2M1_MOUSE	AP-2 complex subunit mu	Ap2m1	0.319594	-0.0465083	0.454239	-0.0304332	0.068562	0.106797
+	+		MC_FC;FN_FC	Q00623	APOA1_MOUSE	Apolipoprotein A-I	Apoa1	0	0.610371	0	0.442841	0.653907	-0.02005
	+		FN_FC	Q9DCZ4	MIC26_MOUSE	MICOS complex subunit Mic26	Apoo	0.194276	0.0677841	0.0247097	0.187143	0.568848	0.0241992
+		+	MC_FC;MN_MC	P84078	ARF1_MOUSE	ADP-ribosylation factor 1	Arf1	0.0184444	-0.194632	0.210256	0.0622678	0.00311111	0.25395
+	+	+	MC_FC;FN_FC;MN_MC	Q5FWK3	RHG01_MOUSE	Rho GTPase-activating protein 1	Arhgap1	0.0163	-0.20455	0.0285405	-0.172367	0.0218592	0.165321
				P59999	ARPC4_MOUSE	Actin-related protein 2/3 complex subunit 4	Arpc4	0.574556	0.0249507	0.301607	0.044534	0.0567857	0.118624
	+	+	FN_FC;MN_MC	Q8C0M9	ASGL1_MOUSE	Isoaspartyl peptidase/L-asparaginase	Asrgl1	0.205582	0.0683913	0.0218182	-0.197828	0.0337204	-0.139779
	+		FN_FC	Q9CPX6	ATG3_MOUSE	Ubiquitin-like-conjugating enzyme ATG3	Atg3	0.334567	-0.0444498	0.032866	-0.153458	0.730881	0.0145092
				Q8VDN2	AT1A1_MOUSE	Sodium/potassium-transporting ATPase subunit alpha-1	Atp1a1	0.619952	0.0210342	0.361652	-0.037972	0.097	0.0892296
	+		FN_FC	Q6PIE5	AT1A2_MOUSE	Sodium/potassium-transporting ATPase subunit alpha-2	Atp1a2	0.0576522	0.13248	0.0219231	0.189316	0.123084	-0.0792356
				Q6PIC6	AT1A3_MOUSE	Sodium/potassium-transporting ATPase subunit alpha-3	Atp1a3	0.222526	0.0590296	0.201321	0.0567431	0.204737	-0.0597916
	+		FN_FC	P14231	AT1B2_MOUSE	Sodium/potassium-transporting ATPase subunit beta-2	Atp1b2	0.68758	0.018424	0.01056	0.268595	0.799206	-0.0120411
		+	MN_MC	O55143	AT2A2_MOUSE	Sarcoplasmic/endoplasmic reticulum calcium ATPase 2	Atp2a2	0.702178	0.0162256	0.0616058	0.114549	0.0466408	0.122225
		+	MN_MC	G5E829	AT2B1_MOUSE	Plasma membrane calcium-transporting ATPase 1 {ECO:0000303|PubMed:12209837}	Atp2b1	0.12832	0.0892112	0.816233	0.00922585	0.0458614	0.128275
				Q9R0K7	AT2B2_MOUSE	Plasma membrane calcium-transporting ATPase 2	Atp2b2	0.06404	0.130058	0.0848199	0.0957298	0.565317	-0.0245519
				Q03265	ATPA_MOUSE	ATP synthase subunit alpha, mitochondrial {ECO:0000305}	Atp5f1a	0.143877	0.07938	0.0513684	0.127426	0.355473	-0.0414815
				P56480	ATPB_MOUSE	ATP synthase subunit beta, mitochondrial {ECO:0000305}	Atp5f1b	0.0760348	0.112452	0.0714805	0.100596	0.217149	-0.0576682
				Q91VR2	ATPG_MOUSE	ATP synthase subunit gamma, mitochondrial {ECO:0000305}	Atp5f1c	0.452441	0.0332179	0.103337	0.0869122	0.48578	-0.0304685
				Q9Z1G4	VPP1_MOUSE	V-type proton ATPase 116 kDa subunit a isoform 1	Atp6v0a1	0.333103	0.0446434	0.639727	0.0175185	0.349567	0.0430288
		+	MN_MC	P51863	VA0D1_MOUSE	V-type proton ATPase subunit d 1	Atp6v0d1	0.387708	-0.0400939	0.0654765	0.108451	0.0250909	0.156509
				P62814	VATB2_MOUSE	V-type proton ATPase subunit B, brain isoform	Atp6v1b2	0.617339	0.0211663	0.408336	-0.0338974	0.392594	0.0369487
+	+	+	MC_FC;FN_FC;MN_MC	P28658	ATX10_MOUSE	Ataxin-10	Atxn10	0.00695652	-0.273201	0.03316	-0.153399	0.0302857	0.153895
				Q9JLZ3	AUHM_MOUSE	Methylglutaconyl-CoA hydratase, mitochondrial	Auh	0.10594	0.0998209	0.0509153	0.122781	0.163301	-0.0715234
+		+	MC_FC;MN_MC	Q8BKX1	BAIP2_MOUSE	Brain-specific angiogenesis inhibitor 1-associated protein 2	Baiap2	0.00568421	-0.272774	0.152528	0.0768535	0	0.849884
				Q80YN3	BCAS1_MOUSE	Breast carcinoma-amplified sequence 1 homolog	Bcas1	0.0879675	-0.110614	0.638935	0.0184526	0.318272	-0.0476217
+		+	MC_FC;MN_MC	Q923D2	BLVRB_MOUSE	Flavin reductase (NADPH)	Blvrb	0.0252667	0.186552	0.260252	-0.0512979	0.00552	-0.21824
		+	MN_MC	O88737	BSN_MOUSE	Protein bassoon {ECO:0000303|PubMed:9679147, ECO:0000305}	Bsn	0.155689	0.0800889	0.153867	0.0726736	0.0306667	0.142041
+			MC_FC	Q80X80	C2C2L_MOUSE	Phospholipid transfer protein C2CD2L {ECO:0000305}	C2cd2l	0.01992	0.206253	0.109143	-0.0898464	0.214964	-0.0672221
				Q8BLQ9	CADM2_MOUSE	Cell adhesion molecule 2	Cadm2	0.454442	0.0338717	0.0591343	-0.116836	0.668618	0.0179489
	+		FN_FC	Q08331	CALB2_MOUSE	Calretinin	Calb2	0.3615	-0.0428429	0.0106207	-0.236652	0.102943	-0.0894732
		+	MN_MC	P11798	KCC2A_MOUSE	Calcium/calmodulin-dependent protein kinase type II subunit alpha	Camk2a	0.0643333	-0.16281	0.0576061	0.126633	0	0.629412
		+	MN_MC	P28652	KCC2B_MOUSE	Calcium/calmodulin-dependent protein kinase type II subunit beta	Camk2b	0.0646337	-0.13589	0.649865	0.0183647	0	0.299207
		+	MN_MC	Q923T9	KCC2G_MOUSE	Calcium/calmodulin-dependent protein kinase type II subunit gamma	Camk2g	0.176136	-0.0738034	0.302364	0.0447583	0	0.273596
	+	+	FN_FC;MN_MC	Q3UHL1	CAMKV_MOUSE	CaM kinase-like vesicle-associated protein	Camkv	0.266633	-0.0575233	0.0117647	-0.244469	0	0.378803
				P40124	CAP1_MOUSE	Adenylyl cyclase-associated protein 1	Cap1	0.7637	-0.0124009	0.999762	1.26362e-05	0.0697049	0.107687
+			MC_FC	Q9CR86	CHSP1_MOUSE	Calcium-regulated heat stable protein 1	Carhsp1	0.00666667	-0.263895	0.0613517	-0.121056	0.267403	0.0543761
	+	+	FN_FC;MN_MC	P80314	TCPB_MOUSE	T-complex protein 1 subunit beta	Cct2	0.755143	-0.0132477	0.0300976	-0.164445	0.0493211	-0.123962
	+		FN_FC	O54901	OX2G_MOUSE	OX-2 membrane glycoprotein	Cd200	0.537889	0.0286567	0.0274203	-0.178585	0.104825	-0.0908594
+	+	+	MC_FC;FN_FC;MN_MC	O55186	CD59A_MOUSE	CD59A glycoprotein	Cd59a	0.0403415	-0.182727	0.0106	0.279259	0.0474444	0.143619
+	+		MC_FC;FN_FC	P40237	CD82_MOUSE	CD82 antigen	Cd82	0.0151111	-0.250503	0.0139459	0.252645	0.0847463	0.113863
+		+	MC_FC;MN_MC	Q8BIF0	C99L2_MOUSE	CD99 antigen-like protein 2	Cd99l2	0.0159024	0.209908	0.0504274	-0.143386	0	-0.288399
+		+	MC_FC;MN_MC	P15116	CADH2_MOUSE	Cadherin-2	Cdh2	0.021193	-0.198471	0.086	0.110139	0	0.377796
	+		FN_FC	P23953	EST1C_MOUSE	Carboxylesterase 1C	Ces1c	0.0711852	-0.124693	0.0121212	0.256032	0.0852263	-0.108245
+			MC_FC	Q9D1P4	CHRD1_MOUSE	Cysteine and histidine-rich domain-containing protein 1	Chordc1	0.0340282	-0.159474	0.157749	-0.0684924	0.0634872	0.111787
		+	MN_MC	Q8BMK4	CKAP4_MOUSE	Cytoskeleton-associated protein 4	Ckap4	0.453209	-0.0339398	0.220673	0.0562494	0.0214286	0.167134
				Q04447	KCRB_MOUSE	Creatine kinase B-type	Ckb	0.80715	-0.00962687	0.425967	0.0317931	0.868939	0.00662899
+			MC_FC	P30275	KCRU_MOUSE	Creatine kinase U-type, mitochondrial	Ckmt1	0.0235254	0.176372	0.15604	0.0664001	0.0991634	-0.0892072
				Q9QYB1	CLIC4_MOUSE	Chloride intracellular channel protein 4	Clic4	0.0710566	-0.126545	0.196019	0.0625117	0.775894	0.0129905
				Q68FD5	CLH1_MOUSE	Clathrin heavy chain 1	Cltc	0.742935	0.0136752	0.470098	0.0283604	0.292657	0.0485449
				P16330	CN37_MOUSE	2',3'-cyclic-nucleotide 3'-phosphodiesterase	Cnp	0.421315	-0.0349436	0.316264	0.0419121	0.113791	-0.0814371
				P12960	CNTN1_MOUSE	Contactin-1	Cntn1	0.106311	0.0974712	0.739173	-0.0124087	0.14904	-0.073277
				O89053	COR1A_MOUSE	Coronin-1A	Coro1a	0.330332	0.047847	0.0504667	-0.127017	0.772966	0.0129211
	+		FN_FC	Q9CQI6	COTL1_MOUSE	Coactosin-like protein	Cotl1	0.539646	-0.026942	0.00942857	-0.238041	0.0771339	-0.10028
+			MC_FC	P19783	COX41_MOUSE	Cytochrome c oxidase subunit 4 isoform 1, mitochondrial	Cox4i1	0.0390769	0.152703	0.0516508	0.119749	0.0770303	-0.100766
+			MC_FC	P19536	COX5B_MOUSE	Cytochrome c oxidase subunit 5B, mitochondrial	Cox5b	0.0335556	0.159017	0.06664	0.108842	0.259697	-0.0527592
+	+		MC_FC;FN_FC	P56391	CX6B1_MOUSE	Cytochrome c oxidase subunit 6B1	Cox6b1	0.028	0.166948	0.0222222	0.186406	0.303579	-0.047873
		+	MN_MC	Q9CPQ1	COX6C_MOUSE	Cytochrome c oxidase subunit 6C	Cox6c	0.0683883	0.123726	0.688223	0.0152071	0.032913	-0.135116
+		+	MC_FC;MN_MC	P48771	CX7A2_MOUSE	Cytochrome c oxidase subunit 7A2, mitochondrial	Cox7a2	0.0281176	0.171946	0.0512441	0.123415	0.00906667	-0.197549
	+		FN_FC	P63040	CPLX1_MOUSE	Complexin-1	Cplx1	0.536292	-0.0282071	0.0326465	0.151869	0.152836	0.0744035
	+		FN_FC	P97427	DPYL1_MOUSE	Dihydropyrimidinase-related protein 1	Crmp1	0.957399	-0.00202084	0.0129032	-0.243614	0.939817	0.00283909
		+	MN_MC	P23927	CRYAB_MOUSE	Alpha-crystallin B chain	Cryab	0.451439	-0.0368593	0.0854724	-0.0981004	0.00737255	-0.223305
				Q9CZU6	CISY_MOUSE	Citrate synthase, mitochondrial	Cs	0.108971	0.0978551	0.563522	0.0228291	0.0865816	-0.0977182
		+	MN_MC	Q61301	CTNA2_MOUSE	Catenin alpha-2	Ctnna2	0.167283	-0.0742183	0.605696	-0.0206006	0.0374468	0.133771
		+	MN_MC	Q9JLV5	CUL3_MOUSE	Cullin-3	Cul3	0.206404	-0.0667162	0.0627397	0.117848	0.0154627	0.171592
+	+		MC_FC;FN_FC	Q9D0M3	CY1_MOUSE	Cytochrome c1, heme protein, mitochondrial	Cyc1	0.0375467	0.156521	0.0325306	0.14789	0.192791	-0.0641537
	+	+	FN_FC;MN_MC	Q8BHG2	CZIB_MOUSE	CXXC motif containing zinc binding protein {ECO:0000305}	Czib	0.0633939	0.141493	0.0143333	-0.250036	0.015697	-0.183793
		+	MN_MC	Q9QXS6	DREB_MOUSE	Drebrin	Dbn1	0.248495	0.056699	0.179044	0.06302	0.0215556	0.162362
	+	+	FN_FC;MN_MC	O88533	DDC_MOUSE	Aromatic-L-amino-acid decarboxylase	Ddc	0.086314	-0.118659	0.0302169	-0.164447	0.00954386	0.211408
+			MC_FC	Q62095	DDX3Y_MOUSE	ATP-dependent RNA helicase DDX3Y	Ddx3y	0.00744828	0.257315	0.153306	0.0777524	0.868849	0.00694609
+		+	MC_FC;MN_MC	Q5PR73	DIRA2_MOUSE	GTP-binding protein Di-Ras2	Diras2	0.0386316	-0.164812	0.262457	0.0489376	0.00511628	0.235697
+			MC_FC	Q8BMF4	ODP2_MOUSE	Dihydrolipoyllysine-residue acetyltransferase component of pyruvate dehydrogenase complex, mitochondrial	Dlat	0.0203265	0.189265	0.173624	0.0659132	0.102529	-0.0886712
		+	MN_MC	Q91XM9	DLG2_MOUSE	Disks large homolog 2	Dlg2	0.931127	-0.00334144	0.109163	-0.0898914	0.0126984	0.182591
				Q62108	DLG4_MOUSE	Disks large homolog 4	Dlg4	0.310835	0.049861	0.344947	-0.042033	0.0737742	0.109309
				P60904	DNJC5_MOUSE	DnaJ homolog subfamily C member 5 {ECO:0000305}	Dnajc5	0.0548889	-0.141188	0.0723097	-0.103231	0.501439	-0.0303712
				Q80TZ3	AUXI_MOUSE	Putative tyrosine-protein phosphatase auxilin {ECO:0000305}	Dnajc6	0.429429	-0.0350239	0.0505124	-0.12758	0.537453	-0.0257177
				O08553	DPYL2_MOUSE	Dihydropyrimidinase-related protein 2	Dpysl2	0.37294	-0.0390368	0.0567385	-0.114553	0.539443	-0.0255194
	+		FN_FC	O35098	DPYL4_MOUSE	Dihydropyrimidinase-related protein 4	Dpysl4	0.120795	0.0970192	0.0102667	-0.241718	0.0850145	-0.105586
	+		FN_FC	Q9EQF6	DPYL5_MOUSE	Dihydropyrimidinase-related protein 5	Dpysl5	0.165474	-0.0746174	0.02176	-0.19242	0.369778	-0.0400777
	+	+	FN_FC;MN_MC	Q8QZY1	EIF3L_MOUSE	Eukaryotic translation initiation factor 3 subunit L {ECO:0000255|HAMAP-Rule:MF_03011}	Eif3l	0.294771	-0.0515823	0.0114286	0.23893	0.00488889	0.241597
+	+	+	MC_FC;FN_FC;MN_MC	Q60899	ELAV2_MOUSE	ELAV-like protein 2	Elavl2	0.00830769	0.279663	0.0237333	-0.204381	0.00821429	-0.22052
	+	+	FN_FC;MN_MC	Q61701	ELAV4_MOUSE	ELAV-like protein 4	Elavl4	0.0751786	-0.126487	0.0396226	0.140533	0.0211014	0.177803
+			MC_FC	P17183	ENOG_MOUSE	Gamma-enolase	Eno2	0.0447529	-0.146489	0.0614388	-0.116152	0.819794	0.00976038
				Q9WV92	E41L3_MOUSE	Band 4.1-like protein 3	Epb41l3	0.53626	0.0270786	0.243817	-0.0503097	0.123018	-0.0775628
+	+		MC_FC;FN_FC	P51880	FABP7_MOUSE	Fatty acid-binding protein, brain	Fabp7	0	0.341725	0.0332727	-0.171333	0.151644	-0.073446
	+	+	FN_FC;MN_MC	P35505	FAAA_MOUSE	Fumarylacetoacetase	Fah	0.104455	-0.100579	0.0159	-0.230351	0.00536585	-0.236801
				P16858	G3P_MOUSE	Glyceraldehyde-3-phosphate dehydrogenase	Gapdh	0.880903	-0.00605536	0.176099	-0.0614014	0.601082	0.0212789
		+	MN_MC	Q9R111	GUAD_MOUSE	Guanine deaminase	Gda	0.175146	-0.0755737	0.669978	-0.01683	0	0.320785
+	+	+	MC_FC;FN_FC;MN_MC	P03995	GFAP_MOUSE	Glial fibrillary acidic protein	Gfap	0	0.330068	0	-0.683469	0	-0.516261
				Q99JP7	GGT7_MOUSE	Glutathione hydrolase 7	Ggt7	0.597176	0.0230391	0.372554	0.0374265	0.0992208	0.089272
+			MC_FC	P23242	CXA1_MOUSE	Gap junction alpha-1 protein	Gja1	0.0392405	0.160367	0.699481	0.014678	0.0627241	-0.114939
+			MC_FC	Q9CQM9	GLRX3_MOUSE	Glutaredoxin-3	Glrx3	0.0393	-0.154876	0.102881	-0.0869784	0.371398	0.0406578
+			MC_FC	Q9JL62	GLTP_MOUSE	Glycolipid transfer protein	Gltp	0.00311111	-0.296911	0.118622	-0.0882392	0.193681	0.0675118
				P26443	DHE3_MOUSE	Glutamate dehydrogenase 1, mitochondrial	Glud1	0.255897	0.0546589	0.109149	0.0852804	0.415446	-0.0348096
				P15105	GLNA_MOUSE	Glutamine synthetase {ECO:0000303|PubMed:30158707}	Glul	0.0794576	0.112082	0.130043	0.075057	0.101503	-0.0865955
				P62874	GBB1_MOUSE	Guanine nucleotide-binding protein G(I)/G(S)/G(T) subunit beta-1	Gnb1	0.906263	-0.00467062	0.0666225	-0.103475	0.980615	0.000713825
+	+	+	MC_FC;FN_FC;MN_MC	P63216	GBG3_MOUSE	Guanine nucleotide-binding protein G(I)/G(S)/G(O) subunit gamma-3	Gng3	0.0196279	0.217111	0.0182439	-0.241007	0.00922034	-0.208207
		+	MN_MC	Q61016	GBG7_MOUSE	Guanine nucleotide-binding protein G(I)/G(S)/G(O) subunit gamma-7	Gng7	0.064701	0.134503	0.866762	-0.00656533	0	0.43098
				P05202	AATM_MOUSE	Aspartate aminotransferase, mitochondrial	Got2	0.138872	0.0844707	0.0892927	0.0940537	0.0928552	-0.0937953
	+		FN_FC	Q64521	GPDM_MOUSE	Glycerol-3-phosphate dehydrogenase, mitochondrial	Gpd2	0.141875	0.0830128	0.0359238	0.140076	0.344722	0.0446973
				P06745	G6PI_MOUSE	Glucose-6-phosphate isomerase	Gpi	0.0757544	-0.115329	0.1619	-0.0649695	0.453481	0.032896
		+	MN_MC	P35802	GPM6A_MOUSE	Neuronal membrane glycoprotein M6-a	Gpm6a	0.142522	-0.0818114	0.641177	-0.0177889	0.0032	0.243448
	+	+	FN_FC;MN_MC	P35803	GPM6B_MOUSE	Neuronal membrane glycoprotein M6-b	Gpm6b	0.276934	-0.0542521	0.034549	0.142502	0	0.727048
				P24472	GSTA4_MOUSE	Glutathione S-transferase A4	Gsta4	0.213915	-0.0631258	0.562127	0.0235786	0.149057	-0.0751781
				P10649	GSTM1_MOUSE	Glutathione S-transferase Mu 1	Gstm1	0.0705	-0.121458	0.942	0.00264597	0.290185	-0.049211
				P19157	GSTP1_MOUSE	Glutathione S-transferase P 1	Gstp1	0.0683922	-0.125108	0.0513043	-0.124362	0.215299	-0.0607395
+	+		MC_FC;FN_FC	Q9QUP5	HPLN1_MOUSE	Hyaluronan and proteoglycan link protein 1	Hapln1	0.00864	0.273792	0.011	0.278513	0.616094	-0.0216415
+	+		MC_FC;FN_FC	P01942	HBA_MOUSE	Hemoglobin subunit alpha	Hba	0.0193913	0.207989	0	0.478688	0.3695	0.0426354
+	+		MC_FC;FN_FC	P02088	HBB1_MOUSE	Hemoglobin subunit beta-1	Hbb-b1	0.0191818	0.194218	0	0.358971	0.501717	0.0281429
+	+		MC_FC;FN_FC	P02089	HBB2_MOUSE	Hemoglobin subunit beta-2	Hbb-b2	0.0195294	0.186193	0	0.456974	0.454444	0.0323572
+		+	MC_FC;MN_MC	P53702	CCHL_MOUSE	Cytochrome c-type heme lyase	Hccs	0	0.793525	0.104918	-0.110548	0	-0.285073
+	+		MC_FC;FN_FC	Q9D114	MESH1_MOUSE	Guanosine-3',5'-bis(diphosphate) 3'-pyrophosphohydrolase MESH1	Hddc3	0.0285373	0.175242	0.0397009	0.145523	0.1755	0.0664914
	+		FN_FC	Q9JMG7	HDGR3_MOUSE	Hepatoma-derived growth factor-related protein 3	Hdgfl3	0.0537079	-0.137621	0.00977778	-0.254389	0.581048	0.0233533
	+		FN_FC	Q640R3	HECAM_MOUSE	Hepatocyte cell adhesion molecule	Hepacam	0.334385	0.0463634	0.0338846	0.145168	0.208958	-0.0613112
	+		FN_FC	P70349	HINT1_MOUSE	Histidine triad nucleotide-binding protein 1	Hint1	0.295961	-0.0495455	0.0262769	-0.177627	0.781534	-0.012171
+		+	MC_FC;MN_MC	Q9D0S9	HINT2_MOUSE	Histidine triad nucleotide-binding protein 2, mitochondrial {ECO:0000305}	Hint2	0	0.411263	0.152	0.0757229	0.00709434	-0.231293
				Q9CX86	ROA0_MOUSE	Heterogeneous nuclear ribonucleoprotein A0	Hnrnpa0	0.145634	0.0812743	0.0613056	-0.116278	0.842333	0.00833082
		+	MN_MC	P84075	HPCA_MOUSE	Neuron-specific calcium-binding protein hippocalcin {ECO:0000305}	Hpca	0.122711	-0.0939097	0.165154	-0.0682414	0	0.278277
+			MC_FC	P07901	HS90A_MOUSE	Heat shock protein HSP 90-alpha	Hsp90aa1	0.0215714	-0.183464	0.640962	0.018724	0.0969272	0.091177
+			MC_FC	P11499	HS90B_MOUSE	Heat shock protein HSP 90-beta	Hsp90ab1	0.0277101	-0.166681	0.819755	0.00884485	0.0765312	0.101884
		+	MN_MC	P20029	BIP_MOUSE	Endoplasmic reticulum chaperone BiP {ECO:0000305}	Hspa5	0.139768	-0.083339	0.0508438	0.124262	0.0247692	0.154117
				P63038	CH60_MOUSE	60 kDa heat shock protein, mitochondrial	Hspd1	0.386455	-0.0389619	0.175235	0.0620856	0.382643	0.0389853
+		+	MC_FC;MN_MC	Q61699	HS105_MOUSE	Heat shock protein 105 kDa	Hsph1	0.0229655	-0.174785	0.2327	-0.051733	0.0218378	0.157934
				O88844	IDHC_MOUSE	Isocitrate dehydrogenase [NADP] cytoplasmic	Idh1	0.143853	-0.0792651	0.0617343	-0.109598	0.521074	0.02707
				Q8CAQ8	MIC60_MOUSE	MICOS complex subunit Mic60	Immt	0.0886885	0.105332	0.410059	0.0336733	0.26746	-0.0514579
		+	MN_MC	P46660	AINX_MOUSE	Alpha-internexin	Ina	0.53706	0.0274725	0.865433	0.00597715	0.0299512	-0.144932
				Q3U0V1	FUBP2_MOUSE	Far upstream element-binding protein 2	Khsrp	0.071156	0.117817	0.56472	0.0236747	0.59034	0.0227702
				P28738	KIF5C_MOUSE	Kinesin heavy chain isoform 5C	Kif5c	0.636395	-0.0200782	0.128086	0.0781744	0.0770853	0.10027
	+	+	FN_FC;MN_MC	Q3UV17	K22O_MOUSE	Keratin, type II cytoskeletal 2 oral {ECO:0000250|UniProtKB:Q01546}	Krt76	0.0543182	-0.164912	0	-1.12362	0	-0.700795
				Q9CPY7	AMPL_MOUSE	Cytosol aminopeptidase	Lap3	0.278364	0.0525324	0.852932	-0.00681496	0.0529091	-0.121166
				Q61792	LASP1_MOUSE	LIM and SH3 domain protein 1	Lasp1	0.453275	0.032964	0.126443	-0.0772257	0.813731	-0.0107255
+		+	MC_FC;MN_MC	P06151	LDHA_MOUSE	L-lactate dehydrogenase A chain	Ldha	0	-0.313148	0.0695163	-0.107029	0.0041	0.246892
				P16125	LDHB_MOUSE	L-lactate dehydrogenase B chain	Ldhb	0.120405	-0.0893164	0.634162	0.0187335	0.304192	0.0484796
				Q9Z2I0	LETM1_MOUSE	Mitochondrial proton/calcium exchanger protein {ECO:0000305}	Letm1	0.146723	0.0787804	0.0563053	0.117713	0.369901	0.0402818
	+		FN_FC	Q8K406	LGI3_MOUSE	Leucine-rich repeat LGI family member 3	Lgi3	0.132395	0.0891049	0.0275	0.163716	0.0975733	-0.0940528
	+		FN_FC	Q922Q8	LRC59_MOUSE	Leucine-rich repeat-containing protein 59	Lrrc59	0.906276	-0.00486112	0.0195455	0.202791	0.0705691	0.117156
				P20357	MTAP2_MOUSE	Microtubule-associated protein 2	Map2	0.575617	-0.0244765	0.987312	0.000712872	0.0770827	0.101107
	+		FN_FC	P26645	MARCS_MOUSE	Myristoylated alanine-rich C-kinase substrate	Marcks	0.536741	-0.0279174	0.0106667	-0.263565	0.500398	-0.0285344
				P04370	MBP_MOUSE	Myelin basic protein	Mbp	0.0959048	-0.101879	0.0504874	0.132524	0.582996	-0.022531
				P08249	MDHM_MOUSE	Malate dehydrogenase, mitochondrial	Mdh2	0.243146	0.0555282	0.405966	0.0333242	0.307238	-0.046402
	+		FN_FC	P34884	MIF_MOUSE	Macrophage migration inhibitory factor	Mif	0.0748468	-0.119324	0.0254925	-0.179379	0.903645	0.00463367
		+	MN_MC	Q61885	MOG_MOUSE	Myelin-oligodendrocyte glycoprotein	Mog	0.836044	0.00874901	0.445686	-0.0311069	0.0152353	-0.170799
+	+		MC_FC;FN_FC	P56379	68MP_MOUSE	6.8 kDa mitochondrial proteolipid	Mp68	0	0.497687	0.0100952	0.306888	0.290765	-0.0563276
+		+	MC_FC;MN_MC	Q9CQX8	RT36_MOUSE	28S ribosomal protein S36, mitochondrial	Mrps36	0.0248525	0.177044	0.137418	0.0777133	0.0467547	-0.121264
	+		FN_FC	P02802	MT1_MOUSE	Metallothionein-1	Mt1	0.248	-0.0625277	0.01	-0.275831	0.0543063	-0.128883
+	+	+	MC_FC;FN_FC;MN_MC	P00405	COX2_MOUSE	Cytochrome c oxidase subunit 2	Mtco2	0.0157838	0.215201	0.0232542	0.189396	0.0466667	-0.124969
				Q61879	MYH10_MOUSE	Myosin-10	Myh10	0.144	0.0818753	0.578416	-0.0221119	0.753725	0.0138946
				Q60605	MYL6_MOUSE	Myosin light polypeptide 6	Myl6	0.0764248	0.116891	0.109886	0.0856514	0.961193	-0.00170255
	+	+	FN_FC;MN_MC	Q60817	NACA_MOUSE	Nascent polypeptide-associated complex subunit alpha	Naca	0.101781	-0.106969	0.0332308	0.150545	0.0255	0.165914
+			MC_FC	P55066	NCAN_MOUSE	Neurocan core protein	Ncan	0.00490909	0.283832	0.610481	0.0216205	0.153079	-0.0795228
+		+	MC_FC;MN_MC	Q9ERR1	NDEL1_MOUSE	Nuclear distribution protein nudE-like 1	Ndel1	0	0.387284	0.10978	-0.0908246	0	-0.354557
+		+	MC_FC;MN_MC	Q9CQ91	NDUA3_MOUSE	NADH dehydrogenase [ubiquinone] 1 alpha subcomplex subunit 3	Ndufa3	0.0146667	0.237285	0.0551008	-0.130158	0.00420513	-0.258678
+	+		MC_FC;FN_FC	Q9CQZ5	NDUA6_MOUSE	NADH dehydrogenase [ubiquinone] 1 alpha subcomplex subunit 6 {ECO:0000305}	Ndufa6	0.0380541	0.162998	0.031814	0.15762	0.43588	-0.0350554
	+		FN_FC	Q9DC69	NDUA9_MOUSE	NADH dehydrogenase [ubiquinone] 1 alpha subcomplex subunit 9, mitochondrial	Ndufa9	0.093056	0.108872	0.0278481	0.168854	0.654708	0.0189853
	+		FN_FC	Q9DCS9	NDUBA_MOUSE	NADH dehydrogenase [ubiquinone] 1 beta subcomplex subunit 10	Ndufb10	0.0755897	0.113834	0.0348911	0.140929	0.0627478	-0.113755
				Q91VD9	NDUS1_MOUSE	NADH-ubiquinone oxidoreductase 75 kDa subunit, mitochondrial	NduFC1	0.142465	0.0819535	0.065551	0.108329	0.152133	-0.0709486
+		+	MC_FC;MN_MC	Q91WD5	NDUS2_MOUSE	NADH dehydrogenase [ubiquinone] iron-sulfur protein 2, mitochondrial	NduFC2	0.0187925	0.195359	0.405265	0.0357487	0.0298272	-0.154312
	+		FN_FC	Q9DCT2	NDUS3_MOUSE	NADH dehydrogenase [ubiquinone] iron-sulfur protein 3, mitochondrial	NduFC3	0.155024	0.0770319	0.0325161	0.149378	0.718769	-0.0151899
+	+	+	MC_FC;FN_FC;MN_MC	Q99LY9	NDUS5_MOUSE	NADH dehydrogenase [ubiquinone] iron-sulfur protein 5	NduFC5	0.009875	0.230976	0.0330575	0.155521	0.0299294	-0.149854
	+		FN_FC	P52503	NDUS6_MOUSE	NADH dehydrogenase [ubiquinone] iron-sulfur protein 6, mitochondrial	NduFC6	0.627968	-0.0215652	0.0260952	0.188473	0.102051	0.0899744
		+	MN_MC	Q8K3J1	NDUS8_MOUSE	NADH dehydrogenase [ubiquinone] iron-sulfur protein 8, mitochondrial	NduFC8	0.0703238	0.119622	0.0659189	0.104972	0.0417551	-0.12783
	+		FN_FC	Q9D6J6	NDUV2_MOUSE	NADH dehydrogenase [ubiquinone] flavoprotein 2, mitochondrial	Ndufv2	0.121622	0.0903947	0.0189767	0.208725	0.922148	-0.00364423
	+		FN_FC	P19246	NFH_MOUSE	Neurofilament heavy polypeptide	Nefh	0.119973	-0.0880394	0.0321882	0.156988	0.818467	0.0094223
	+		FN_FC	P08551	NFL_MOUSE	Neurofilament light polypeptide	Nefl	0.121296	-0.091373	0.0298571	0.159624	0.393461	0.0373912
	+		FN_FC	P08553	NFM_MOUSE	Neurofilament medium polypeptide	Nefm	0.20973	-0.0622368	0.0328989	0.148045	0.903186	0.00482559
+		+	MC_FC;MN_MC	Q9JKN6	NOVA1_MOUSE	RNA-binding protein Nova-1	Nova1	0	0.308624	0.116983	0.0878472	0.005	-0.233709
	+		FN_FC	Q810U4	NRCAM_MOUSE	Neuronal cell adhesion molecule	Nrcam	0.540881	0.0271266	0.0258788	-0.18219	0.597748	-0.02231
	+	+	FN_FC;MN_MC	Q8CFV4	NRN1_MOUSE	Neuritin	Nrn1	0.518452	-0.0322282	0.00963636	-0.278352	0.0254211	0.163855
				P58281	OPA1_MOUSE	Dynamin-like 120 kDa protein, mitochondrial	Opa1	0.0713645	0.119209	0.107251	0.0854225	0.824829	0.00910139
		+	MN_MC	Q7M750	OPALI_MOUSE	Opalin	Opalin	0.210731	0.0646503	0.0922874	-0.0941541	0	-0.30584
				Q7TQI3	OTUB1_MOUSE	Ubiquitin thioesterase OTUB1	Otub1	0.159906	-0.0751977	0.0900964	-0.0934768	0.53878	0.0255351
				O88643	PAK1_MOUSE	Serine/threonine-protein kinase PAK 1 {ECO:0000305}	Pak1	0.100992	-0.100362	0.116449	-0.0813429	0.275094	0.0514026
				Q9Z0P4	PALM_MOUSE	Paralemmin-1	Palm	0.593803	0.023488	0.0580752	-0.116209	0.883455	-0.0059123
+	+		MC_FC;FN_FC	P61458	PHS_MOUSE	Pterin-4-alpha-carbinolamine dehydratase	Pcbd1	0.00771429	-0.268476	0	-0.403624	0.275703	-0.0558159
		+	MN_MC	Q9QYX7	PCLO_MOUSE	Protein piccolo	Pclo	0.28193	-0.0549397	0.252764	0.0512664	0.0113443	0.191426
	+	+	FN_FC;MN_MC	P63054	PCP4_MOUSE	Calmodulin regulator protein PCP4 {ECO:0000305}	Pcp4	0.28486	-0.0515926	0.0270286	-0.175621	0.0237867	0.155818
	+		FN_FC	Q9WU78	PDC6I_MOUSE	Programmed cell death 6-interacting protein	Pdcd6ip	0.12125	-0.0950723	0.0328696	-0.153307	0.120585	-0.0836201
+	+	+	MC_FC;FN_FC;MN_MC	Q01065	PDE1B_MOUSE	Calcium/calmodulin-dependent 3',5'-cyclic nucleotide phosphodiesterase 1B	Pde1b	0.0149744	0.239285	0.0114783	0.285211	0	0.443992
+			MC_FC	P35486	ODPA_MOUSE	Pyruvate dehydrogenase E1 component subunit alpha, somatic form, mitochondrial	Pdha1	0.02075	0.188211	0.0773	0.101754	0.0841185	-0.098372
				Q8K183	PDXK_MOUSE	Pyridoxal kinase	Pdxk	0.0640408	-0.1284	0.126264	-0.0793109	0.0653667	0.111514
+		+	MC_FC;MN_MC	Q62048	PEA15_MOUSE	Astrocytic phosphoprotein PEA-15	Pea15	0	-0.327217	0.125574	0.0839934	0	0.310941
+		+	MC_FC;MN_MC	P22005	PENK_MOUSE	Proenkephalin-A	Penk	0.0284375	-0.182743	0.508502	0.0283289	0	0.300784
	+	+	FN_FC;MN_MC	Q11136	PEPD_MOUSE	Xaa-Pro dipeptidase	Pepd	0.0612211	0.142935	0.0240702	-0.200939	0	-0.273051
	+	+	FN_FC;MN_MC	O55022	PGRC1_MOUSE	Membrane-associated progesterone receptor component 1	Pgrmc1	0.845913	-0.00871706	0.0182979	-0.21263	0.0468077	-0.12685
	+		FN_FC	Q61753	SERA_MOUSE	D-3-phosphoglycerate dehydrogenase	Phgdh	0.822686	0.00924206	0.02816	-0.170036	0.0655462	-0.110883
+			MC_FC	P60202	MYPR_MOUSE	Myelin proteolipid protein	Plp1	0.0289697	-0.163174	0.820145	0.00859118	0.818563	-0.0099864
		+	MN_MC	Q3UYC0	PPM1H_MOUSE	Protein phosphatase 1H	Ppm1h	0.139506	0.0877502	0.051187	0.131188	0.00723077	0.212408
+	+	+	MC_FC;FN_FC;MN_MC	Q60829	PPR1B_MOUSE	Protein phosphatase 1 regulatory subunit 1B	Ppp1r1b	0.0142353	0.241672	0.0101538	0.293092	0	1.04716
		+	MN_MC	P63328	PP2BA_MOUSE	Serine/threonine-protein phosphatase 2B catalytic subunit alpha isoform	Ppp3ca	0.21262	-0.0653305	0.305363	-0.0438762	0	0.340353
+		+	MC_FC;MN_MC	Q63810	CANB1_MOUSE	Calcineurin subunit B type 1	Ppp3r1	0.0274194	-0.17942	0.13845	-0.0766983	0	0.265065
+			MC_FC	P35700	PRDX1_MOUSE	Peroxiredoxin-1	Prdx1	0.0269841	-0.176787	0.136695	-0.0746479	0.309915	0.048233
		+	MN_MC	P31324	KAP3_MOUSE	cAMP-dependent protein kinase type II-beta regulatory subunit	Prkar2b	0.332415	0.0482709	0.0500984	-0.131421	0.0314725	0.14684
	+		FN_FC	P68404	KPCB_MOUSE	Protein kinase C beta type	Prkcb	0.242932	0.0575557	0.0490811	-0.136088	0.123048	0.0787921
				P63318	KPCG_MOUSE	Protein kinase C gamma type	Prkcg	0.113929	0.0965853	0.0508621	-0.134852	0.0771385	0.104391
+			MC_FC	Q99K85	SERC_MOUSE	Phosphoserine aminotransferase	Psat1	0.0428916	-0.152503	0.0765823	-0.101741	0.536395	-0.0271418
		+	MN_MC	Q9R1P4	PSA1_MOUSE	Proteasome subunit alpha type-1	Psma1	0.702662	-0.0163443	0.258624	0.0482855	0.0478879	0.123439
	+		FN_FC	Q9WUB3	PYGM_MOUSE	Glycogen phosphorylase, muscle form	Pygm	0.157657	0.0771127	0.0271605	0.161971	0.357593	-0.0422206
				P62821	RAB1A_MOUSE	Ras-related protein Rab-1A	Rab1A	0.169563	-0.0738111	0.632889	0.0182948	0.0879444	0.0960445
				P53994	RAB2A_MOUSE	Ras-related protein Rab-2A	Rab2a	0.113431	-0.0957994	0.860829	0.00650287	0.121139	0.0790188
	+	+	FN_FC;MN_MC	Q9CQD1	RAB5A_MOUSE	Ras-related protein Rab-5A	Rab5a	0.209283	0.0677974	0.0117778	-0.267588	0.00302703	-0.254035
	+		FN_FC	P61226	RAP2B_MOUSE	Ras-related protein Rap-2b	Rap2b	0.215196	-0.0624433	0.0342136	-0.142289	0.820015	0.00984597
	+		FN_FC	P47708	RP3A_MOUSE	Rabphilin-3A	Rph3a	0.0542857	0.133842	0.0186957	0.198274	0.292408	0.0500958
	+	+	FN_FC;MN_MC	P19253	RL13A_MOUSE	60S ribosomal protein L13a	Rpl13a	0.177136	0.0744843	0.00509091	0.307754	0.00294737	0.244715
	+		FN_FC	P62717	RL18A_MOUSE	60S ribosomal protein L18a	Rpl18a	0.659576	-0.0191238	0.0214286	0.194028	0.098	0.0962667
	+		FN_FC	P67984	RL22_MOUSE	60S ribosomal protein L22	Rpl22	0.318909	0.0480015	0.0265294	0.174905	0.077313	0.105759
	+		FN_FC	P12970	RL7A_MOUSE	60S ribosomal protein L7a	Rpl7a	0.16793	0.0760489	0.0213333	0.195622	0.158571	0.0726345
		+	MN_MC	P62918	RL8_MOUSE	60S ribosomal protein L8	Rpl8	0.378459	0.0405531	0.0591704	0.118222	0.04416	0.127697
	+	+	FN_FC;MN_MC	Q9DBG6	RPN2_MOUSE	Dolichyl-diphosphooligosaccharide--protein glycosyltransferase subunit 2	Rpn2	0.3304	-0.0511661	0.0262778	0.182131	0.0052381	0.241516
	+		FN_FC	Q99PL5	RRBP1_MOUSE	Ribosome-binding protein 1	Rrbp1	0.573587	0.025703	0.0191111	0.211909	0.073619	0.107048
	+	+	FN_FC;MN_MC	Q8C8N2	SCAI_MOUSE	Protein SCAI	Scai	0.103415	-0.113027	0.0328842	0.151301	0	0.307982
				Q8K021	SCAM1_MOUSE	Secretory carrier-associated membrane protein 1	Scamp1	0.865054	-0.00707984	0.0675789	-0.108438	0.204188	0.0604
+		+	MC_FC;MN_MC	Q03517	SCG2_MOUSE	Secretogranin-2	Scg2	0.0101935	-0.245383	0.140688	0.0801916	0	0.280886
+	+		MC_FC;FN_FC	Q56A07	SCN2B_MOUSE	Sodium channel subunit beta-2	Scn2b	0.0153684	-0.222169	0.0189167	-0.201441	0.0861538	0.103285
+		+	MC_FC;MN_MC	Q99J08	S14L2_MOUSE	SEC14-like protein 2	Sec14l2	0	0.540541	0.0618841	-0.141013	0	-0.60921
+			MC_FC	P42208	SEPT2_MOUSE	Septin-2	Sept2	0.0211915	-0.192691	0.222958	0.0554454	0.0835	0.098516
+	+		MC_FC;FN_FC	P07758	A1AT1_MOUSE	Alpha-1-antitrypsin 1-1	Serpina1a	0	0.760316	0.0215094	0.252445	0.127858	-0.0941288
+	+		MC_FC;FN_FC	P07759	SPA3K_MOUSE	Serine protease inhibitor A3K	Serpina3k	0	0.929624	0.00861538	0.308208	0.174789	0.0759025
				Q91V61	SFXN3_MOUSE	Sideroflexin-3	Sfxn3	0.189877	0.0670414	0.420586	0.0328603	0.348642	0.0426688
	+		FN_FC	Q925N0	SFXN5_MOUSE	Sideroflexin-5	Sfxn5	0.944646	-0.00253367	0.0331556	0.153097	0.900569	-0.0050292
				Q8VDQ8	SIR2_MOUSE	NAD-dependent protein deacetylase sirtuin-2	Sirt2	0.795215	0.010592	0.188058	0.0593271	0.106957	-0.0842679
+			MC_FC	Q91V14	S12A5_MOUSE	Solute carrier family 12 member 5	Slc12a5	0.0388148	0.154057	0.567146	0.0230811	0.0644068	-0.111958
	+	+	FN_FC;MN_MC	P43006	EAA2_MOUSE	Excitatory amino acid transporter 2	Slc1a2	0.289493	0.0548277	0.0241967	0.186479	0.0386105	0.139
				Q9CR62	M2OM_MOUSE	Mitochondrial 2-oxoglutarate/malate carrier protein	Slc25a11	0.294653	0.0505099	0.462237	-0.0299957	0.0973333	-0.0881555
+		+	MC_FC;MN_MC	Q9DB41	GHC2_MOUSE	Mitochondrial glutamate carrier 2	Slc25a18	0.0138286	0.222019	0.224556	-0.0570157	0.00836364	-0.208596
		+	MN_MC	Q8VEM8	MPCP_MOUSE	Phosphate carrier protein, mitochondrial	Slc25a3	0.0984252	0.101333	0.18299	0.0608139	0.0295814	-0.140416
				P48962	ADT1_MOUSE	ADP/ATP translocase 1	Slc25a4	0.146376	0.0776076	0.358725	0.0380893	0.0869143	-0.0946088
		+	MN_MC	P51881	ADT2_MOUSE	ADP/ATP translocase 2	Slc25a5	0.0513563	0.140482	0.145699	0.0717926	0.0389167	-0.13189
	+	+	FN_FC;MN_MC	Q6X893	CTL1_MOUSE	Choline transporter-like protein 1	Slc44a1	0.71508	-0.0167727	0.0439633	0.144433	0.0152615	-0.190136
+	+	+	MC_FC;FN_FC;MN_MC	O88343	S4A4_MOUSE	Electrogenic sodium bicarbonate cotransporter 1	Slc4a4	0	0.312953	0.0124706	0.269382	0.0307273	-0.139466
	+	+	FN_FC;MN_MC	Q8K596	NAC2_MOUSE	Sodium/calcium exchanger 2	Slc8a2	0.909319	-0.00468946	0.0463273	-0.14081	0.00696296	0.20935
	+		FN_FC	P70441	NHRF1_MOUSE	Na(+)/H(+) exchange regulatory cofactor NHE-RF1	Slc9a3r1	0.0787899	0.118082	0.0498214	-0.136317	0.261829	-0.0558627
+		+	MC_FC;MN_MC	O55042	SYUA_MOUSE	Alpha-synuclein	Snca	0.0446667	-0.148221	0.204629	0.0579252	0.00587234	0.227205
	+	+	FN_FC;MN_MC	P08228	SODC_MOUSE	Superoxide dismutase [Cu-Zn]	Sod1	0.776758	0.0117497	0.0178095	-0.208579	0.0212603	-0.160359
				P16546	SPTN1_MOUSE	Spectrin alpha chain, non-erythrocytic 1	Sptan1	0.320442	-0.0460367	0.210057	-0.0550928	0.560874	0.0241904
+		+	MC_FC;MN_MC	P15508	SPTB1_MOUSE	Spectrin beta chain, erythrocytic	Sptb	0	0.335479	0.433477	-0.0353029	0.0155	-0.191097
				Q60864	STIP1_MOUSE	Stress-induced-phosphoprotein 1	Stip1	0.120414	-0.0892801	0.40067	-0.0345325	0.394123	0.0372477
+			MC_FC	P54227	STMN1_MOUSE	Stathmin	Stmn1	0.0496279	-0.142089	0.125652	-0.0790808	0.150773	0.073431
		+	MN_MC	O55106	STRN_MOUSE	Striatin	Strn	0.793235	0.0122921	0.686493	0.0167525	0	0.358778
+		+	MC_FC;MN_MC	O35526	STX1A_MOUSE	Syntaxin-1A	Stx1a	0.0072	-0.261567	0.522345	-0.0256603	0	0.409991
		+	MN_MC	O88935	SYN1_MOUSE	Synapsin-1	Syn1	0.657	-0.0183873	0.0899636	0.0944529	0.0463619	0.120603
		+	MN_MC	Q64332	SYN2_MOUSE	Synapsin-2	Syn2	0.112173	-0.0977588	0.395207	0.0357146	0.00563265	0.220482
	+	+	FN_FC;MN_MC	P46096	SYT1_MOUSE	Synaptotagmin-1	Syt1	0.622869	-0.0234349	0.0236552	0.19402	0	0.289125
	+		FN_FC	P46097	SYT2_MOUSE	Synaptotagmin-2 {ECO:0000305}	Syt2	0.111743	0.102054	0.0114286	0.265469	0.34705	-0.0466635
+	+		MC_FC;FN_FC	Q921I1	TRFE_MOUSE	Serotransferrin	Tf	0.0385753	0.153751	0.033234	0.14707	0.0586549	-0.115546
+	+	+	MC_FC;FN_FC;MN_MC	P24529	TY3H_MOUSE	Tyrosine 3-monooxygenase	Th	0	-0.343573	0.00466667	-0.28872	0	0.493799
				Q8BYI9	TENR_MOUSE	Tenascin-R	Tnr	0.0852667	0.109092	0.57222	-0.0221043	0.152223	-0.0720611
		+	MN_MC	Q9CZW5	TOM70_MOUSE	Mitochondrial import receptor subunit TOM70	Tomm70	0.884871	-0.00622964	0.631723	-0.0192428	0.030382	0.14072
+	+	+	MC_FC;FN_FC;MN_MC	Q8CGV2	TPH2_MOUSE	Tryptophan 5-hydroxylase 2	Tph2	0	-0.453348	0.0111579	-0.267267	0.006	0.25236
				Q7TQD2	TPPP_MOUSE	Tubulin polymerization-promoting protein	Tppp	0.0732364	-0.119076	0.130738	-0.0750666	0.186581	0.06567
+	+		MC_FC;FN_FC	Q9CRB6	TPPP3_MOUSE	Tubulin polymerization-promoting protein family member 3	Tppp3	0.0191538	-0.184693	0.0222041	-0.198413	0.567371	0.0248439
	+	+	FN_FC;MN_MC	Q9D3A9	TTYH1_MOUSE	Protein tweety homolog 1	Ttyh1	0.757072	0.014641	0.00622222	0.362172	0	0.366324
	+		FN_FC	P05213	TBA1B_MOUSE	Tubulin alpha-1B chain	Tuba1b	0.757606	0.013339	0.0283684	-0.169991	0.113432	-0.0849366
	+		FN_FC	Q7TMM9	TBB2A_MOUSE	Tubulin beta-2A chain	Tubb2a	0.17216	-0.0719728	0.0393333	-0.134682	0.432414	0.0344868
	+		FN_FC	Q9ERD7	TBB3_MOUSE	Tubulin beta-3 chain	Tubb3	0.733237	0.014616	0.0282051	-0.168425	0.102154	-0.0894494
	+		FN_FC	Q9D6F9	TBB4A_MOUSE	Tubulin beta-4A chain	Tubb4a	0.691101	-0.016634	0.0325417	-0.148912	0.074208	-0.103765
				P68372	TBB4B_MOUSE	Tubulin beta-4B chain	Tubb4b	0.561958	-0.0247288	0.0718462	-0.0999084	0.36573	-0.0403118
				P99024	TBB5_MOUSE	Tubulin beta-5 chain	Tubb5	0.104427	-0.0994959	0.0614	-0.114547	0.217224	0.0585289
				Q9CZ13	QCR1_MOUSE	Cytochrome b-c1 complex subunit 1, mitochondrial	Uqcrc1	0.0585376	0.129558	0.0507742	0.120946	0.0982282	-0.0893803
				Q9DB77	QCR2_MOUSE	Cytochrome b-c1 complex subunit 2, mitochondrial	Uqcrc2	0.0762414	0.114059	0.212958	0.0545921	0.098	-0.0890565
		+	MN_MC	Q9Z1Z0	USO1_MOUSE	General vesicular transport factor p115	Uso1	0.133229	-0.0869102	0.126961	0.081315	0.029931	0.145199
+	+	+	MC_FC;FN_FC;MN_MC	Q62442	VAMP1_MOUSE	Vesicle-associated membrane protein 1	Vamp1	0.00514286	0.27776	0.0267945	0.180232	0.0120645	-0.191799
				Q62059	CSPG2_MOUSE	Versican core protein	Vcan	0.638803	0.0197217	0.0609706	0.111868	0.777582	-0.0123184
		+	MN_MC	P63101	1433Z_MOUSE	14-3-3 protein zeta/delta	Ywhaz	0.112986	-0.0929322	0.816964	0.00873184	0.00937931	0.191679
