# Supplementary material for: Sex Differences in the Ventral Tegmental Area and Nucleus Accumbens Proteome at Baseline and Following Nicotine Exposure
Source: Front Mol Neurosci. 2021 Jul 14;14:657064. doi: 10.3389/fnmol.2021.657064 (PMC8317211; doi:10.3389/fnmol.2021.657064)
Supplement: Supplementary file 4 [file Table_4.xlsx]

## Sheet: NAc subchronic pairwise 
The results of pairwise comparisons to determine which proteins were differentially expressed between MC vs. FC, FN vs. FC, and MN vs. MC in the NAc after sub-chronic nicotine administration.
Student's T-test Significant MC_FC	Student's T-test Significant FN_FC	Student's T-test Significant MN_MC	Student's T-test significant	Protein	Uniprot name	Uniprot full protein name	Gene name	q-value MC/FC	Log2(fold change) MC/FC	q-value FN/FC	Log2(fold change) FN/FC	q-value MN/MC	Log2(fold change) MN/MC
	+		FN_FC	P61922	GABT_MOUSE	4-aminobutyrate aminotransferase, mitochondrial	Abat	0.539207	0.0229859	0.014069	0.248491	0.885043	-0.00487995
		+	MN_MC	Q99LR1	ABD12_MOUSE	Monoacylglycerol lipase ABHD12 {ECO:0000305}	Abhd12	0.101814	0.0838046	0.0623908	-0.109339	0.0120976	-0.218902
				Q8CBW3	ABI1_MOUSE	Abl interactor 1	Abi1	0.741705	-0.0114422	0.0819208	-0.0911217	0.118843	-0.0723884
				Q5SSL4	ABR_MOUSE	Active breakpoint cluster region-related protein	Abr	0.277457	-0.043499	0.268598	-0.044044	0.0647089	-0.097378
				Q8QZT1	THIL_MOUSE	Acetyl-CoA acetyltransferase, mitochondrial	Acat1	0.578435	0.0198774	0.104	0.0775709	0.341017	0.0377021
				Q91V92	ACLY_MOUSE	ATP-citrate synthase	Acly	0.0557073	0.109335	0.0662609	0.100778	0.801193	-0.00899935
				Q99KI0	ACON_MOUSE	Aconitate hydratase, mitochondrial	Aco2	0.605898	-0.0181952	0.161676	0.0607705	0.316469	0.0395145
		+	MN_MC	Q91WC3	ACSL6_MOUSE	Long-chain-fatty-acid--CoA ligase 6	Acsl6	0.33111	0.0388424	0.233782	0.0494411	0.0253043	-0.147883
		+	MN_MC	Q8BFZ3	ACTBL_MOUSE	Beta-actin-like protein 2	Actbl2	0.770005	0.0101476	0.305045	-0.0423136	0.0171148	-0.176945
+			MC_FC	Q7TPR4	ACTN1_MOUSE	Alpha-actinin-1	Actn1	0.0287536	0.146605	0.877738	0.00565767	0.36587	-0.035049
+		+	MC_FC;MN_MC	Q9JI91	ACTN2_MOUSE	Alpha-actinin-2	Actn2	0.0207742	0.212131	0.96978	-0.00149822	0.026303	-0.13912
				P61161	ARP2_MOUSE	Actin-related protein 2	Actr2	0.396486	0.0320795	0.111984	0.0728576	0.255328	-0.0477586
		+	MN_MC	Q99JY9	ARP3_MOUSE	Actin-related protein 3	Actr3	0.0590769	0.104593	0.148748	0.0632763	0.0386777	-0.12366
		+	MN_MC	Q9R1V6	ADA22_MOUSE	Disintegrin and metalloproteinase domain-containing protein 22	Adam22	0.604516	0.0194952	0.297627	-0.0417769	0.0165714	-0.182271
+			MC_FC	P84309	ADCY5_MOUSE	Adenylate cyclase type 5	Adcy5	0.0178462	0.199802	0.0693402	0.0981653	0.45784	-0.0281119
+	+	+	MC_FC;FN_FC;MN_MC	Q9ESW4	AGK_MOUSE	Acylglycerol kinase, mitochondrial {ECO:0000250|UniProtKB:Q53H12}	Agk	0.0465859	0.126974	0.041931	0.157805	0.0237436	-0.161121
				Q80SW1	SAHH2_MOUSE	S-adenosylhomocysteine hydrolase-like protein 1	Ahcyl1	0.274014	-0.0438209	0.208156	0.0521822	0.496387	-0.0251288
		+	MN_MC	Q8BK64	AHSA1_MOUSE	Activator of 90 kDa heat shock protein ATPase homolog 1	Ahsa1	0.0855181	0.0896561	0.342864	-0.0384679	0.0056	-0.318895
		+	MN_MC	D3YVF0	AKAP5_MOUSE	A-kinase anchor protein 5	Akap5	0.200891	0.0545678	0.145531	0.0670753	0.0241348	0.147761
				P45376	ALDR_MOUSE	Aldose reductase	Akr1b1	0.184356	0.0550931	0.0515804	0.117179	0.479951	-0.026428
	+		FN_FC	Q8CG76	ARK72_MOUSE	Aflatoxin B1 aldehyde reductase member 2	Akr7a2	0.708848	0.0132647	0.0473818	0.138017	0.250642	-0.0503438
+			MC_FC	P07724	ALBU_MOUSE	Serum albumin	Alb	0.0292571	-0.149252	0.060071	0.105533	0.195729	0.058115
+	+	+	MC_FC;FN_FC;MN_MC	P24549	AL1A1_MOUSE	Retinal dehydrogenase 1 {ECO:0000305}	Aldh1a1	0	0.487753	0	0.863998	0	-0.332664
		+	MN_MC	Q8R0Y6	AL1L1_MOUSE	Cytosolic 10-formyltetrahydrofolate dehydrogenase	Aldh1l1	0.496602	-0.0261154	0.167945	0.0620661	0.0323107	-0.138903
	+		FN_FC	P47738	ALDH2_MOUSE	Aldehyde dehydrogenase, mitochondrial	Aldh2	0.0661241	0.0992007	0.0420455	0.155473	0.187827	-0.0585458
	+		FN_FC	Q8BWF0	SSDH_MOUSE	Succinate-semialdehyde dehydrogenase, mitochondrial	Aldh5a1	0.0934545	-0.083323	0.0284507	0.171993	0.406044	0.031786
		+	MN_MC	Q9EQ20	MMCA_MOUSE	Methylmalonate-semialdehyde dehydrogenase [acylating], mitochondrial	Aldh6a1	0.377692	-0.034436	0.0939815	0.0868769	0.0407805	-0.122989
+	+	+	MC_FC;FN_FC;MN_MC	Q9DBF1	AL7A1_MOUSE	Alpha-aminoadipic semialdehyde dehydrogenase	Aldh7a1	0.0287619	-0.165064	0.0288571	-0.192612	0.0326275	-0.142395
				P05064	ALDOA_MOUSE	Fructose-bisphosphate aldolase A	Aldoa	0.813832	0.008039	0.144625	-0.0627947	0.54939	-0.0205989
				P05063	ALDOC_MOUSE	Fructose-bisphosphate aldolase C	Aldoc	0.098232	-0.0821738	0.177559	-0.0593314	0.119069	-0.0736175
				Q8C8R3	ANK2_MOUSE	Ankyrin-2 {ECO:0000250|UniProtKB:Q01484}	Ank2	0.088186	-0.0842643	0.126427	-0.0694528	0.559218	-0.0203705
+			MC_FC	Q8BIZ1	ANS1B_MOUSE	Ankyrin repeat and sterile alpha motif domain-containing protein 1B	Anks1b	0.0313333	0.14456	0.340174	0.0369503	0.207217	-0.0571263
+			MC_FC	O35381	AN32A_MOUSE	Acidic leucine-rich nuclear phosphoprotein 32 family member A	Anp32a	0.03	0.14539	0.0744162	0.0926387	0.347787	-0.0380096
	+	+	FN_FC;MN_MC	P48036	ANXA5_MOUSE	Annexin A5	Anxa5	0.0665306	-0.103815	0.0324932	-0.176643	0.0211111	-0.174009
				P17426	AP2A1_MOUSE	AP-2 complex subunit alpha-1	Ap2a1	0.291648	0.0405378	0.583459	0.0189066	0.2835	-0.0426006
	+		FN_FC	P17427	AP2A2_MOUSE	AP-2 complex subunit alpha-2	Ap2a2	0.0570938	0.105538	0.0490159	0.124778	0.144598	-0.0656891
				Q9DBG3	AP2B1_MOUSE	AP-2 complex subunit beta	Ap2b1	0.13064	0.0680876	0.136699	0.06495	0.279266	-0.0433712
		+	MN_MC	O54774	AP3D1_MOUSE	AP-3 complex subunit delta-1	Ap3d1	0.191315	-0.0569494	0.942633	-0.00286412	0.0356429	0.132639
+	+	+	MC_FC;FN_FC;MN_MC	O35841	API5_MOUSE	Apoptosis inhibitor 5	Api5	0.01928	0.210296	0.0280556	0.200196	0	-0.427631
		+	MN_MC	Q9ES28	ARHG7_MOUSE	Rho guanine nucleotide exchange factor 7	Arhgef7	0.062963	0.104326	0.325609	0.0389235	0.00842105	-0.221043
				Q9R0Q6	ARC1A_MOUSE	Actin-related protein 2/3 complex subunit 1A	Arpc1a	0.172473	0.0598376	0.100316	0.0822234	0.0541944	-0.106442
				P59999	ARPC4_MOUSE	Actin-related protein 2/3 complex subunit 4	Arpc4	0.1291	0.0699475	0.0558987	0.1114	0.558607	0.0209711
		+	MN_MC	P56212	ARP19_MOUSE	cAMP-regulated phosphoprotein 19	Arpp19	0.0505091	0.126791	0.0673797	-0.127979	0.00346667	0.338581
				P16460	ASSY_MOUSE	Argininosuccinate synthase {ECO:0000305}	Ass1	0.622958	0.0175536	0.0505152	0.122861	0.881635	-0.0050509
				Q8VDN2	AT1A1_MOUSE	Sodium/potassium-transporting ATPase subunit alpha-1	Atp1a1	0.480206	-0.0255651	0.0823284	-0.0887909	0.687968	0.0135903
+			MC_FC	Q6PIE5	AT1A2_MOUSE	Sodium/potassium-transporting ATPase subunit alpha-2	Atp1a2	0.0324557	-0.136549	0.116766	-0.0706224	0.251392	0.0479579
				Q6PIC6	AT1A3_MOUSE	Sodium/potassium-transporting ATPase subunit alpha-3	Atp1a3	0.273702	-0.0423489	0.751756	-0.0112834	0.879184	0.00499487
+			MC_FC	O55143	AT2A2_MOUSE	Sarcoplasmic/endoplasmic reticulum calcium ATPase 2	Atp2a2	0.048	0.115006	0.838512	0.00717115	0.235234	-0.0499701
+			MC_FC	G5E829	AT2B1_MOUSE	Plasma membrane calcium-transporting ATPase 1 {ECO:0000303|PubMed:12209837}	Atp2b1	0.0489143	0.114315	0.321621	-0.0375872	0.824719	-0.00757408
	+	+	FN_FC;MN_MC	Q6Q477	AT2B4_MOUSE	Plasma membrane calcium-transporting ATPase 4 {ECO:0000305}	Atp2b4	0.647224	-0.0177548	0.0418901	-0.160881	0.00371429	-0.344721
				Q03265	ATPA_MOUSE	ATP synthase subunit alpha, mitochondrial {ECO:0000305}	Atp5f1a	0.182465	0.0562739	0.08158	0.0893407	0.807591	0.00857687
				P56480	ATPB_MOUSE	ATP synthase subunit beta, mitochondrial {ECO:0000305}	Atp5f1b	0.561602	0.0204554	0.107854	0.0735092	0.602842	0.0172257
	+		FN_FC	Q91VR2	ATPG_MOUSE	ATP synthase subunit gamma, mitochondrial {ECO:0000305}	Atp5f1c	0.0717419	0.0907154	0.0461132	0.135241	0.301347	-0.0409889
		+	MN_MC	Q78IK2	USMG5_MOUSE	Up-regulated during skeletal muscle growth protein 5 {ECO:0000305}	Atp5md	0.498763	0.0259967	0.161754	0.0632615	0.0250323	-0.151934
				Q06185	ATP5I_MOUSE	ATP synthase subunit e, mitochondrial {ECO:0000305}	Atp5me	0.0667123	0.100004	0.146058	0.0651526	0.0938872	0.0821481
+			MC_FC	P56135	ATPK_MOUSE	ATP synthase subunit f, mitochondrial {ECO:0000305}	Atp5mf	0.0191111	0.196257	0.173836	0.0607491	0.188601	-0.0607979
+	+		MC_FC;FN_FC	Q9DB20	ATPO_MOUSE	ATP synthase subunit O, mitochondrial {ECO:0000305}	Atp5po	0.0488155	0.125199	0.0190943	0.209722	0.448852	0.0302708
				P50516	VATA_MOUSE	V-type proton ATPase catalytic subunit A	Atp6v1a	0.320554	0.038763	0.141474	0.0638084	0.257304	-0.0464067
				Q8BKX1	BAIP2_MOUSE	Brain-specific angiogenesis inhibitor 1-associated protein 2	Baiap2	0.0560315	0.106866	0.11098	0.0729322	0.810005	-0.00853395
		+	MN_MC	Q91XV3	BASP1_MOUSE	Brain acid soluble protein 1	Basp1	0.984308	-0.000699997	0.0835534	-0.0926032	0.0241519	0.167053
+	+	+	MC_FC;FN_FC;MN_MC	Q80YN3	BCAS1_MOUSE	Breast carcinoma-amplified sequence 1 homolog	Bcas1	0	-0.494539	0	-0.718153	0.00695652	0.280327
		+	MN_MC	O08539	BIN1_MOUSE	Myc box-dependent-interacting protein 1	Bin1	0.143616	-0.0676274	0.0658142	-0.10185	0.0312475	0.139118
	+		FN_FC	Q8R164	BPHL_MOUSE	Valacyclovir hydrolase	Bphl	0.133848	0.0676761	0.0464854	0.138317	0.265162	0.0473385
		+	MN_MC	P18572	BASI_MOUSE	Basigin	Bsg	0.56357	0.0215786	0.120949	-0.0737641	0.0404516	0.120865
	+	+	FN_FC;MN_MC	P00920	CAH2_MOUSE	Carbonic anhydrase 2	Ca2	0.0563871	-0.117253	0.0231111	-0.209064	0.018	-0.187174
	+		FN_FC	Q8BLQ9	CADM2_MOUSE	Cell adhesion molecule 2	Cadm2	0.130537	0.0696063	0.0497544	-0.130827	0.35897	0.0371389
				Q99N28	CADM3_MOUSE	Cell adhesion molecule 3	Cadm3	0.144	-0.065958	0.104724	-0.0773702	0.079352	0.0840931
				Q8R464	CADM4_MOUSE	Cell adhesion molecule 4	Cadm4	0.131287	-0.0716565	0.0855266	-0.0893099	0.0595294	-0.100873
	+	+	FN_FC;MN_MC	P12658	CALB1_MOUSE	Calbindin	Calb1	0.0857697	-0.0916691	0.0226909	-0.193645	0.00666667	0.297768
+	+		MC_FC;FN_FC	Q08331	CALB2_MOUSE	Calretinin	Calb2	0	-0.376111	0	0.526392	0.247069	0.0548406
	+		FN_FC	P0DP28	CALM3_MOUSE	Calmodulin-3 {ECO:0000250|UniProtKB:P0DP25}	Calm3	0.680912	0.014358	0.0501947	-0.128888	0.502613	-0.0234394
+	+		MC_FC;FN_FC	Q6PHZ2	KCC2D_MOUSE	Calcium/calmodulin-dependent protein kinase type II subunit delta	Camk2d	0.0217143	-0.267647	0.0328533	-0.183959	0.833637	0.00752473
	+	+	FN_FC;MN_MC	Q923T9	KCC2G_MOUSE	Calcium/calmodulin-dependent protein kinase type II subunit gamma	Camk2g	0.0671678	0.0979912	0.0388372	-0.161943	0.00551724	-0.26523
				P08414	KCC4_MOUSE	Calcium/calmodulin-dependent protein kinase type IV	Camk4	0.142459	0.0668042	0.249816	-0.046711	0.16325	0.06441
				Q3UHL1	CAMKV_MOUSE	CaM kinase-like vesicle-associated protein	Camkv	0.085006	0.0845127	0.961915	0.00180912	0.408314	-0.0307631
	+	+	FN_FC;MN_MC	Q9CXS4	CENPV_MOUSE	Centromere protein V	Cenpv	0.0665833	0.0975139	0.0425217	0.153696	0.0333846	-0.136808
		+	MN_MC	P18760	COF1_MOUSE	Cofilin-1	Cfl1	0.130765	-0.0703864	0.198967	-0.0551329	0.02425	0.143133
		+	MN_MC	Q91WS0	CISD1_MOUSE	CDGSH iron-sulfur domain-containing protein 1	Cisd1	0.0700789	-0.0964839	0.0519463	0.125497	0.0145882	0.204061
		+	MN_MC	Q8BMK4	CKAP4_MOUSE	Cytoskeleton-associated protein 4	Ckap4	0.214815	0.0518463	0.279383	-0.0450628	0.006625	-0.251574
				Q04447	KCRB_MOUSE	Creatine kinase B-type	Ckb	0.266824	0.0435257	0.808812	0.00843382	0.484771	0.0255499
				P30275	KCRU_MOUSE	Creatine kinase U-type, mitochondrial	Ckmt1	0.259254	0.0460501	0.0910986	0.0860105	0.208365	-0.0554686
+	+		MC_FC;FN_FC	Q60771	CLD11_MOUSE	Claudin-11	Cldn11	0.023	-0.242812	0	-0.40784	0.0906667	0.0895157
		+	MN_MC	Q6IRU5	CLCB_MOUSE	Clathrin light chain B	Cltb	0.070543	-0.0968802	0.410712	-0.0313203	0.0157778	0.193544
				Q68FD5	CLH1_MOUSE	Clathrin heavy chain 1	Cltc	0.118312	0.0720444	0.126418	0.0678139	0.388805	-0.0326438
+	+	+	MC_FC;FN_FC;MN_MC	P16330	CN37_MOUSE	2',3'-cyclic-nucleotide 3'-phosphodiesterase	Cnp	0.0221333	-0.263947	0	-0.505724	0.0234286	0.152376
				P12960	CNTN1_MOUSE	Contactin-1	Cntn1	0.365149	-0.0351925	0.140821	-0.0657363	0.0914286	-0.0815573
				O89053	COR1A_MOUSE	Coronin-1A	Coro1a	0.332314	0.038233	0.102621	-0.0802357	0.0592308	-0.0987375
	+		FN_FC	Q9CQI6	COTL1_MOUSE	Coactosin-like protein	Cotl1	0.849156	-0.0067966	0.04825	0.125904	0.283699	-0.0438802
				P12787	COX5A_MOUSE	Cytochrome c oxidase subunit 5A, mitochondrial	Cox5a	0.906443	-0.00427437	0.825026	0.00756216	0.139962	0.0684566
+			MC_FC	Q00493	CBPE_MOUSE	Carboxypeptidase E	Cpe	0.049	-0.123669	0.0515683	0.121657	0.0726012	0.0941684
		+	MN_MC	P84086	CPLX2_MOUSE	Complexin-2	Cplx2	0.0698182	-0.0945239	0.326561	-0.037837	0.0252706	0.154077
+			MC_FC	Q9Z140	CPNE6_MOUSE	Copine-6 {ECO:0000305}	Cpne6	0.0183158	-0.201585	0.0929189	0.0877905	0.307375	0.0427172
+			MC_FC	Q9DCT8	CRIP2_MOUSE	Cysteine-rich protein 2	Crip2	0.0492941	0.121366	0.111206	-0.0784805	0.228861	-0.0536206
	+	+	FN_FC;MN_MC	P97427	DPYL1_MOUSE	Dihydropyrimidinase-related protein 1	Crmp1	0.906067	-0.00432777	0.0486299	-0.129244	0.0432126	-0.120669
	+		FN_FC	O54983	CRYM_MOUSE	Ketimine reductase mu-crystallin	Crym	0.925831	-0.0034647	0.01456	0.27276	0.392267	0.0326512
+	+		MC_FC;FN_FC	P97315	CSRP1_MOUSE	Cysteine and glycine-rich protein 1	Csrp1	0.0191	-0.204945	0.0285079	-0.18392	0.149626	0.0684366
		+	MN_MC	O88712	CTBP1_MOUSE	C-terminal-binding protein 1	Ctbp1	0.0525424	0.114771	0.201618	0.0535357	0.035964	-0.132267
	+	+	FN_FC;MN_MC	Q9DB73	NB5R1_MOUSE	NADH-cytochrome b5 reductase 1	Cyb5r1	0.383974	-0.0361104	0.01275	0.260194	0.02656	0.152136
				Q9D0M3	CY1_MOUSE	Cytochrome c1, heme protein, mitochondrial	Cyc1	0.195778	0.0531807	0.058475	0.108447	0.509994	0.0228829
+			MC_FC	P62897	CYC_MOUSE	Cytochrome c, somatic	Cycs	0.0188108	0.204349	0.927208	-0.00345731	0.228142	0.053606
+			MC_FC	Q9WVK8	CP46A_MOUSE	Cholesterol 24-hydroxylase	Cyp46a1	0.024	0.294207	0.325224	0.04018	0.19537	-0.0608273
				P31786	ACBP_MOUSE	Acyl-CoA-binding protein	Dbi	0.0514828	-0.114078	0.103715	-0.079371	0.442155	-0.0300536
				Q9QXS6	DREB_MOUSE	Drebrin	Dbn1	0.645214	0.0161543	0.289067	-0.0409281	0.491495	0.0253572
	+	+	FN_FC;MN_MC	Q9JLM8	DCLK1_MOUSE	Serine/threonine-protein kinase DCLK1	Dclk1	0.903252	-0.00477481	0.0504957	-0.129504	0.0378462	-0.125844
				Q6PGN3	DCLK2_MOUSE	Serine/threonine-protein kinase DCLK2	Dclk2	0.0696209	0.0967402	0.052366	0.118196	0.128546	0.0733812
		+	MN_MC	O08788	DCTN1_MOUSE	Dynactin subunit 1	Dctn1	0.102261	0.0803051	0.207163	-0.0540555	0.04475	-0.115986
				Q91VR5	DDX1_MOUSE	ATP-dependent RNA helicase DDX1	Ddx1	0.185687	0.0568137	0.0600964	0.108456	0.0591429	-0.102955
+	+		MC_FC;FN_FC	Q6NS52	DGKB_MOUSE	Diacylglycerol kinase beta	Dgkb	0.0283125	0.156233	0.0412083	0.141968	0.150418	-0.0669389
+	+	+	MC_FC;FN_FC;MN_MC	O70133	DHX9_MOUSE	ATP-dependent RNA helicase A {ECO:0000250|UniProtKB:Q08211}	Dhx9	0.0464167	0.133717	0.0292754	0.174459	0.0189714	-0.17657
+		+	MC_FC;MN_MC	Q5PR73	DIRA2_MOUSE	GTP-binding protein Di-Ras2	Diras2	0.0238519	0.223973	0.243605	-0.0503533	0.0147925	-0.193233
				Q62108	DLG4_MOUSE	Disks large homolog 4	Dlg4	0.133528	0.0665565	0.369161	-0.0333886	0.504862	-0.0231566
+		+	MC_FC;MN_MC	Q6PFD5	DLGP3_MOUSE	Disks large-associated protein 3	Dlgap3	0.0186957	0.194198	0.121891	-0.0768752	0.0240533	-0.162963
				P60904	DNJC5_MOUSE	DnaJ homolog subfamily C member 5 {ECO:0000305}	Dnajc5	0.184488	-0.0550492	0.0622955	0.102648	0.303679	-0.0400169
		+	MN_MC	P39053	DYN1_MOUSE	Dynamin-1	Dnm1	0.295902	0.042645	0.163696	-0.0622993	0.0208219	-0.167308
				Q8K1M6	DNM1L_MOUSE	Dynamin-1-like protein	Dnm1l	0.541097	0.0224433	0.104248	0.0790081	0.179162	-0.0601718
+		+	MC_FC;MN_MC	Q99KK7	DPP3_MOUSE	Dipeptidyl peptidase 3	Dpp3	0.0173636	0.211867	0.0967644	0.0918636	0.00509091	-0.301675
				O08553	DPYL2_MOUSE	Dihydropyrimidinase-related protein 2	Dpysl2	0.0978876	-0.0797925	0.0514648	-0.116817	0.49524	-0.024209
	+		FN_FC	Q62188	DPYL3_MOUSE	Dihydropyrimidinase-related protein 3	Dpysl3	0.0756709	-0.0921106	0.0463119	-0.135536	0.091	-0.082046
				Q9EQF6	DPYL5_MOUSE	Dihydropyrimidinase-related protein 5	Dpysl5	0.60638	-0.018084	0.0951071	0.0840535	0.943042	0.00218153
				Q9JHU4	DYHC1_MOUSE	Cytoplasmic dynein 1 heavy chain 1	Dync1h1	0.605085	0.017745	0.316156	-0.037931	0.202734	-0.0553951
	+	+	FN_FC;MN_MC	P56387	DYLT3_MOUSE	Dynein light chain Tctex-type 3	Dynlt3	0.626804	-0.0184979	0.0132571	-0.28496	0	-0.531352
				P10126	EF1A1_MOUSE	Elongation factor 1-alpha 1	Eef1a1	0.457783	-0.0285947	0.162704	0.0621741	0.254187	-0.0484552
+			MC_FC	Q9D8N0	EF1G_MOUSE	Elongation factor 1-gamma	Eef1g	0.0461895	0.126253	0.103613	0.0799863	0.307349	-0.0415089
				P58252	EF2_MOUSE	Elongation factor 2	Eef2	0.265664	-0.0442519	0.284283	-0.0425949	0.0928842	-0.079308
				Q9D8Y0	EFHD2_MOUSE	EF-hand domain-containing protein D2	Efhd2	0.0979665	0.081995	0.0518298	-0.121999	0.11009	-0.0751913
		+	MN_MC	P10630	IF4A2_MOUSE	Eukaryotic initiation factor 4A-II	Eif4a2	0.13346	0.0700836	0.439966	0.0299029	0.0168387	-0.185208
				Q8BGD9	IF4B_MOUSE	Eukaryotic translation initiation factor 4B	Eif4b	0.239109	0.0490735	0.979522	0.000895739	0.0591788	0.102427
		+	MN_MC	P83940	ELOC_MOUSE	Elongin-C	Eloc	0.699684	0.0143275	0.12821	-0.0738046	0.00571429	-0.271326
				P17183	ENOG_MOUSE	Gamma-enolase	Eno2	0.152908	-0.0618978	0.0700718	0.0960574	0.0595789	0.0979342
		+	MN_MC	P60840	ENSA_MOUSE	Alpha-endosulfine	Ensa	0.357483	-0.0357935	0.0630276	-0.104169	0.0246897	0.158008
	+		FN_FC	Q9WV92	E41L3_MOUSE	Band 4.1-like protein 3	Epb41l3	0.0500541	-0.115843	0.0222857	-0.189087	0.842704	0.00668049
+	+	+	MC_FC;FN_FC;MN_MC	Q5EBJ4	ERMIN_MOUSE	Ermin	Ermn	0.0198261	-0.290841	0	-0.591205	0.00615385	0.297602
		+	MN_MC	P11404	FABPH_MOUSE	Fatty acid-binding protein, heart	Fabp3	0.45779	0.0282121	0.103797	-0.0798154	0.0473333	-0.113137
	+	+	FN_FC;MN_MC	Q3TC72	FAHD2_MOUSE	Fumarylacetoacetate hydrolase domain-containing protein 2A	Fahd2	0.0755472	0.0996759	0.047	-0.151344	0	-0.375891
	+	+	FN_FC;MN_MC	Q9Z2I2	FKB1B_MOUSE	Peptidyl-prolyl cis-trans isomerase FKBP1B	Fkbp1b	0.197071	-0.0586762	0	-0.461704	0.00683871	-0.281651
+	+	+	MC_FC;FN_FC;MN_MC	Q9D164	FXYD6_MOUSE	FXYD domain-containing ion transport regulator 6	Fxyd6	0.037012	0.140427	0.0174545	0.227113	0.0388814	-0.131575
+	+		MC_FC;FN_FC	P48318	DCE1_MOUSE	Glutamate decarboxylase 1	Gad1	0.0288451	-0.151743	0.0180444	0.224144	0.229043	0.0524838
+	+	+	MC_FC;FN_FC;MN_MC	P48320	DCE2_MOUSE	Glutamate decarboxylase 2	Gad2	0.0152727	-0.323292	0.0125405	0.24158	0.0193846	0.177152
+		+	MC_FC;MN_MC	P06837	NEUM_MOUSE	Neuromodulin	Gap43	0.0235472	-0.197316	0.0683579	0.11089	0	0.421219
				P16858	G3P_MOUSE	Glyceraldehyde-3-phosphate dehydrogenase	Gapdh	0.212463	0.0505958	0.181716	0.056015	0.754539	-0.0108261
				Q9R111	GUAD_MOUSE	Guanine deaminase	Gda	0.153774	-0.0622549	0.104784	0.0772753	0.340432	0.0380182
+	+		MC_FC;FN_FC	P03995	GFAP_MOUSE	Glial fibrillary acidic protein	Gfap	0	-1.11435	0	-1.3361	0.0926458	-0.088547
+			MC_FC	P23242	CXA1_MOUSE	Gap junction alpha-1 protein	Gja1	0.0214667	-0.229126	0.95871	0.00222611	0.214237	-0.0592299
	+	+	FN_FC;MN_MC	Q9CPU0	LGUL_MOUSE	Lactoylglutathione lyase	Glo1	0.0801242	0.0928686	0.00821053	0.353864	0	-0.476281
				D3Z7P3	GLSK_MOUSE	Glutaminase kidney isoform, mitochondrial	Gls	0.0516667	0.111711	0.492695	-0.0252502	0.30158	-0.0422812
				P26443	DHE3_MOUSE	Glutamate dehydrogenase 1, mitochondrial	Glud1	0.442667	-0.0289922	0.0629153	0.10262	0.437006	0.0297627
				P15105	GLNA_MOUSE	Glutamine synthetase {ECO:0000303|PubMed:30158707}	Glul	0.0663784	-0.0962749	0.565995	-0.020412	0.105111	-0.0774579
				P08752	GNAI2_MOUSE	Guanine nucleotide-binding protein G(i) subunit alpha-2	Gnai2	0.61502	-0.0177708	0.0985487	0.0815225	0.91846	0.0031395
+	+		MC_FC;FN_FC	Q8CGK7	GNAL_MOUSE	Guanine nucleotide-binding protein G(olf) subunit alpha	Gnal	0.0247018	0.170391	0.0424646	0.145658	0.0739435	0.0896242
				P62874	GBB1_MOUSE	Guanine nucleotide-binding protein G(I)/G(S)/G(T) subunit beta-1	Gnb1	0.237591	0.0465503	0.971661	-0.00117731	0.764414	-0.0104136
				P62881	GNB5_MOUSE	Guanine nucleotide-binding protein subunit beta-5	Gnb5	0.20221	0.0539227	0.154971	-0.0629063	0.0919794	-0.0789168
		+	MN_MC	Q9DAS9	GBG12_MOUSE	Guanine nucleotide-binding protein G(I)/G(S)/G(O) subunit gamma-12	Gng12	0.465828	-0.0292456	0.178163	-0.0604532	0.01488	-0.210885
		+	MN_MC	P63213	GBG2_MOUSE	Guanine nucleotide-binding protein G(I)/G(S)/G(O) subunit gamma-2	Gng2	0.204899	0.0534201	0.564579	0.0222461	0.0131163	-0.208091
+	+		MC_FC;FN_FC	P50153	GBG4_MOUSE	Guanine nucleotide-binding protein G(I)/G(S)/G(O) subunit gamma-4	Gng4	0.0177674	-0.197884	0.0368889	-0.16125	0.707601	-0.0133326
+		+	MC_FC;MN_MC	P05201	AATC_MOUSE	Aspartate aminotransferase, cytoplasmic	Got1	0.0207273	0.253206	0.258297	0.0474935	0.0192464	-0.166929
		+	MN_MC	Q3ULJ0	GPD1L_MOUSE	Glycerol-3-phosphate dehydrogenase 1-like protein	Gpd1l	0.0515897	0.112921	0.154681	0.0633891	0.00754286	-0.229721
	+		FN_FC	P06745	G6PI_MOUSE	Glucose-6-phosphate isomerase	Gpi	0.0625	0.0980511	0.0423556	0.142679	0.659393	-0.0147858
+			MC_FC	P35803	GPM6B_MOUSE	Neuronal membrane glycoprotein M6-b	Gpm6b	0.0352195	0.134029	0.193151	-0.0552778	0.327075	-0.0389595
				Q60631	GRB2_MOUSE	Growth factor receptor-bound protein 2	Grb2	0.334872	-0.0369627	0.552692	-0.0218444	0.0533239	0.103985
				Q9WV60	GSK3B_MOUSE	Glycogen synthase kinase-3 beta	Gsk3b	0.118213	0.0763793	0.0622629	-0.106618	0.130192	-0.0701427
		+	MN_MC	P24472	GSTA4_MOUSE	Glutathione S-transferase A4	Gsta4	0.216444	-0.0515666	0.325619	-0.0379965	0.0243333	-0.157336
+			MC_FC	P10649	GSTM1_MOUSE	Glutathione S-transferase Mu 1	Gstm1	0.0182979	-0.191525	0.0500153	0.126257	0.596187	0.0190589
				Q3THW5	H2AV_MOUSE	Histone H2A.V	H2afv	0.603458	0.0188437	0.0889761	0.0882552	0.253489	-0.0480521
		+	MN_MC	Q9QZQ8	H2AY_MOUSE	Core histone macro-H2A.1	H2afy	0.997564	6.41346e-05	0.0518889	0.128603	0.0487407	-0.112294
+	+		MC_FC;FN_FC	P84244	H33_MOUSE	Histone H3.3	H3f3a;H3f3b	0.026	0.163824	0.0123636	0.251559	0.178912	-0.059727
				Q8BMC1	ECHA_MOUSE	Trifunctional enzyme subunit alpha, mitochondrial	Hadha	0.416559	-0.0307806	0.156113	0.0627768	0.0971837	-0.0778282
+	+		MC_FC;FN_FC	P02088	HBB1_MOUSE	Hemoglobin subunit beta-1	Hbb-b1	0.0193846	0.17854	0.0116	0.233288	0.080967	-0.084516
	+		FN_FC	P02089	HBB2_MOUSE	Hemoglobin subunit beta-2	Hbb-b2	0.0621791	0.104117	0.0126829	0.240619	0.559533	-0.0205491
	+	+	FN_FC;MN_MC	O88704	HCN1_MOUSE	Potassium/sodium hyperpolarization-activated cyclic nucleotide-gated channel 1	Hcn1	0.0860941	0.0976651	0.049408	-0.150841	0	-0.432843
	+		FN_FC	Q8QZS1	HIBCH_MOUSE	3-hydroxyisobutyryl-CoA hydrolase, mitochondrial	Hibch	0.76523	-0.0109086	0.0465524	0.139699	0.0666258	0.0957093
		+	MN_MC	P43276	H15_MOUSE	Histone H1.5	Hist1h1b	0.294364	0.0450871	0.0527105	0.133871	0	-0.354758
		+	MN_MC	P43277	H13_MOUSE	Histone H1.3	Hist1h1d	0.789995	-0.00937557	0.138874	0.0685821	0.0365517	-0.12905
	+		FN_FC	Q8CGP2	H2B1P_MOUSE	Histone H2B type 1-P	Hist1h2bp	0.331184	0.0372829	0.0286061	0.172727	0.497416	-0.0244675
	+		FN_FC	P62806	H4_MOUSE	Histone H4	Hist1h4a;Hist1h4b;Hist1h4c;Hist1h4d;Hist1h4f;Hist1h4h;Hist1h4i;Hist1h4j;Hist1h4k;Hist1h4m;Hist2h4a;Hist4h4	0.106443	0.0783048	0.0168372	0.21933	0.413259	-0.0312824
+	+	+	MC_FC;FN_FC;MN_MC	Q9D2U9	H2B3A_MOUSE	Histone H2B type 3-A	Hist3h2ba	0	0.368116	0.0112	0.357412	0.0250549	-0.160063
				P17710	HXK1_MOUSE	Hexokinase-1	Hk1	0.1733	0.057538	0.0907488	0.0843563	0.216984	-0.0520973
				O88569	ROA2_MOUSE	Heterogeneous nuclear ribonucleoproteins A2/B1	Hnrnpa2b1	0.383516	0.0327029	0.0603743	0.102969	0.533265	0.0215745
				P61979	HNRPK_MOUSE	Heterogeneous nuclear ribonucleoprotein K	Hnrnpk	0.197835	0.0537443	0.0937302	0.0855379	0.0537021	-0.104801
				Q8R081	HNRPL_MOUSE	Heterogeneous nuclear ribonucleoprotein L	Hnrnpl	0.396667	0.0325305	0.0518912	0.117413	0.494822	0.0246119
				Q8VEK3	HNRPU_MOUSE	Heterogeneous nuclear ribonucleoprotein U {ECO:0000312|MGI:MGI:1858195}	Hnrnpu	0.117411	0.0734692	0.0531538	0.116137	0.228048	-0.0512953
				Q9Z2Y3	HOME1_MOUSE	Homer protein homolog 1 {ECO:0000305}	Homer1	0.131498	0.0693653	0.0935273	-0.0858138	0.327863	0.0391238
+			MC_FC	P84075	HPCA_MOUSE	Neuron-specific calcium-binding protein hippocalcin {ECO:0000305}	Hpca	0.0305205	0.148802	0.491318	0.0253754	0.229048	0.0534029
	+		FN_FC	O08756	HCD2_MOUSE	3-hydroxyacyl-CoA dehydrogenase type-2	Hsd17b10	0.500623	0.0252614	0.0311899	0.169945	0.597063	0.0179904
+			MC_FC	P07901	HS90A_MOUSE	Heat shock protein HSP 90-alpha	Hsp90aa1	0.0471683	-0.12105	0.802381	0.00923586	0.293145	0.0429192
				P11499	HS90B_MOUSE	Heat shock protein HSP 90-beta	Hsp90ab1	0.052386	-0.112362	0.315727	0.0386209	0.341185	0.0382113
		+	MN_MC	P17156	HSP72_MOUSE	Heat shock-related 70 kDa protein 2	Hspa2	0.779937	-0.00985813	0.0924299	-0.090204	0.0171429	-0.191222
				Q61316	HSP74_MOUSE	Heat shock 70 kDa protein 4	Hspa4	0.149571	-0.0641384	0.951434	0.00240183	0.749497	0.0114932
				P38647	GRP75_MOUSE	Stress-70 protein, mitochondrial	Hspa9	0.967424	-0.00181484	0.155103	0.0628629	0.148185	0.0653796
				P63038	CH60_MOUSE	60 kDa heat shock protein, mitochondrial	Hspd1	0.464738	-0.027163	0.0690052	0.0975389	0.140566	0.0673342
				Q64433	CH10_MOUSE	10 kDa heat shock protein, mitochondrial	Hspe1	0.125237	-0.0709667	0.533562	0.0227966	0.179183	0.0597606
				Q61699	HS105_MOUSE	Heat shock protein 105 kDa	Hsph1	0.552	-0.0210142	0.0941835	0.0822086	0.479098	-0.0264797
				O88844	IDHC_MOUSE	Isocitrate dehydrogenase [NADP] cytoplasmic	Idh1	0.0666	0.0973771	0.0882115	0.0882869	0.0629809	-0.0965936
	+		FN_FC	P54071	IDHP_MOUSE	Isocitrate dehydrogenase [NADP], mitochondrial	Idh2	0.446994	0.028527	0.03475	0.158509	0.362118	-0.0354652
				Q9D6R2	IDH3A_MOUSE	Isocitrate dehydrogenase [NAD] subunit alpha, mitochondrial	Idh3a	0.601858	0.0182295	0.0519118	0.118606	0.910095	-0.00348759
				P70404	IDHG1_MOUSE	Isocitrate dehydrogenase [NAD] subunit gamma 1, mitochondrial	Idh3g	0.841665	-0.00731421	0.103359	0.0805402	0.517943	-0.022927
+	+		MC_FC;FN_FC	P46660	AINX_MOUSE	Alpha-internexin	Ina	0.0378605	-0.131584	0	-0.478007	0.174761	0.0614233
				P11881	ITPR1_MOUSE	Inositol 1,4,5-trisphosphate receptor type 1	Itpr1	0.0755128	0.0910161	0.264488	-0.0465493	0.389809	-0.0329621
	+		FN_FC	Q9JHI5	IVD_MOUSE	Isovaleryl-CoA dehydrogenase, mitochondrial	Ivd	0.0519304	0.112643	0.0122105	0.258005	0.052087	-0.110074
	+	+	FN_FC;MN_MC	Q8BG40	KTNB1_MOUSE	Katanin p80 WD40 repeat-containing subunit B1 {ECO:0000255|HAMAP-Rule:MF_03022}	Katnb1	0.624281	0.019089	0.032	-0.190789	0	-0.373051
+		+	MC_FC;MN_MC	Q3UV17	K22O_MOUSE	Keratin, type II cytoskeletal 2 oral {ECO:0000250|UniProtKB:Q01546}	Krt76	0.0206667	-0.260687	0.475989	-0.0270584	0	0.776472
+			MC_FC	Q80TE7	LRRC7_MOUSE	Leucine-rich repeat-containing protein 7	Lrrc7	0.0461277	0.125049	0.324543	-0.037241	0.361068	-0.0361636
+	+	+	MC_FC;FN_FC;MN_MC	Q9WUC3	LY6H_MOUSE	Lymphocyte antigen 6H	Ly6h	0.0283871	-0.157632	0.0466542	0.142993	0.0353028	0.137236
		+	MN_MC	Q9WTL7	LYPA2_MOUSE	Acyl-protein thioesterase 2	Lypla2	0.150265	0.0640643	0.28672	0.0429356	0.0469618	-0.114057
+	+	+	MC_FC;FN_FC;MN_MC	P24668	MPRD_MOUSE	Cation-dependent mannose-6-phosphate receptor	M6pr	0.0493846	0.122555	0.0373176	-0.183589	0	-0.414973
+	+		MC_FC;FN_FC	P20917	MAG_MOUSE	Myelin-associated glycoprotein	Mag	0.0317403	-0.160096	0	-0.729495	0.988277	-0.000418186
	+	+	FN_FC;MN_MC	Q8BW75	AOFB_MOUSE	Amine oxidase [flavin-containing] B	Maob	0.055936	0.110194	0.0101818	0.326918	0.0469774	-0.117002
				Q9QYR6	MAP1A_MOUSE	Microtubule-associated protein 1A	Map1a	0.051823	-0.110847	0.051531	-0.116191	0.102416	0.0751896
+	+		MC_FC;FN_FC	P14873	MAP1B_MOUSE	Microtubule-associated protein 1B	Map1b	0.0374253	-0.132178	0.0265763	-0.182002	0.204975	0.0566945
				P20357	MTAP2_MOUSE	Microtubule-associated protein 2	Map2	0.0896879	-0.084662	0.0596341	-0.106772	0.28921	0.0431862
				Q7TSJ2	MAP6_MOUSE	Microtubule-associated protein 6	Map6	0.113519	-0.0749087	0.0528831	-0.11315	0.301789	0.0408521
		+	MN_MC	P63085	MK01_MOUSE	Mitogen-activated protein kinase 1	Mapk1	0.436304	-0.030793	0.0769648	0.096204	0.0332453	-0.137313
		+	MN_MC	Q61831	MK10_MOUSE	Mitogen-activated protein kinase 10	Mapk10	0.0500714	0.120687	0.278762	0.0451071	0.0144	-0.213626
	+		FN_FC	Q8R001	MARE2_MOUSE	Microtubule-associated protein RP/EB family member 2	Mapre2	0.0521008	-0.115347	0.0253793	-0.189178	0.25879	0.0486426
		+	MN_MC	P10637	TAU_MOUSE	Microtubule-associated protein tau	Mapt	0.0598182	-0.107639	0.0581118	-0.113272	0.0358261	0.132359
+			MC_FC	P26645	MARCS_MOUSE	Myristoylated alanine-rich C-kinase substrate	Marcks	0.02416	-0.237761	0.0752525	-0.092484	0.053	0.10835
+	+	+	MC_FC;FN_FC;MN_MC	P04370	MBP_MOUSE	Myelin basic protein	Mbp	0	-0.337582	0	-0.658361	0.00533333	0.250654
				P08249	MDHM_MOUSE	Malate dehydrogenase, mitochondrial	Mdh2	0.647567	0.0157208	0.10467	0.0766864	0.558283	0.0197363
		+	MN_MC	Q8BMF3	MAON_MOUSE	NADP-dependent malic enzyme, mitochondrial	Me3	0.0522951	0.11022	0.0515328	0.120814	0.0330667	-0.13338
				P34884	MIF_MOUSE	Macrophage migration inhibitory factor	Mif	0.0571163	-0.107111	0.098837	0.081619	0.205808	-0.0562773
+	+		MC_FC;FN_FC	Q61885	MOG_MOUSE	Myelin-oligodendrocyte glycoprotein	Mog	0.022	-0.26595	0	-0.641551	0.543091	0.0226724
		+	MN_MC	Q9WV34	MPP2_MOUSE	MAGUK p55 subfamily member 2	Mpp2	0.603303	0.0191638	0.165241	0.0602365	0.0195294	-0.175258
+	+	+	MC_FC;FN_FC;MN_MC	Q80XL7	MPPE1_MOUSE	Metallophosphoesterase 1	Mppe1	0.0278769	-0.244762	0.014	-0.43751	0	-1.10876
				P28184	MT3_MOUSE	Metallothionein-3	Mt3	0.0602748	-0.105828	0.121421	-0.0716515	0.495586	-0.0253
				Q922D8	C1TC_MOUSE	C-1-tetrahydrofolate synthase, cytoplasmic	Mthfd1	0.075825	-0.0959446	0.0695417	0.102086	0.496847	0.0261874
	+		FN_FC	O88441	MTX2_MOUSE	Metaxin-2	Mtx2	0.175934	0.0593956	0.0490732	0.131181	0.211901	-0.0548103
				Q61879	MYH10_MOUSE	Myosin-10	Myh10	0.938721	-0.0027976	0.89422	-0.00478411	0.242862	0.0487003
				Q8VDD5	MYH9_MOUSE	Myosin-9	Myh9	0.0988132	-0.0791824	0.104639	-0.0771978	0.0652579	0.0946569
				Q60605	MYL6_MOUSE	Myosin light polypeptide 6	Myl6	0.153108	-0.0619304	0.0601939	-0.107332	0.838698	0.00698185
				Q99104	MYO5A_MOUSE	Unconventional myosin-Va	Myo5a	0.768457	-0.0101233	0.193187	-0.0546265	0.497009	0.0238023
		+	MN_MC	Q99KQ4	NAMPT_MOUSE	Nicotinamide phosphoribosyltransferase	Nampt	0.131522	0.0758028	0.0512	-0.129186	0.0147273	-0.217725
		+	MN_MC	Q8BLF1	NCEH1_MOUSE	Neutral cholesterol ester hydrolase 1	Nceh1	0.479793	-0.0272818	0.285187	-0.0427742	0.0353684	-0.133869
+			MC_FC	Q9QYG0	NDRG2_MOUSE	Protein NDRG2	Ndrg2	0.0455484	-0.128837	0.315463	-0.0396829	0.87779	-0.00554538
+	+		MC_FC;FN_FC	Q9QYF9	NDRG3_MOUSE	Protein NDRG3	Ndrg3	0.0181905	-0.198959	0.0370732	-0.164051	0.361075	0.0354736
+		+	MC_FC;MN_MC	Q7TMF3	NDUAC_MOUSE	NADH dehydrogenase [ubiquinone] 1 alpha subcomplex subunit 12	Ndufa12	0.0485505	0.122164	0.156255	0.0669222	0.00592593	-0.276726
				Q9DC69	NDUA9_MOUSE	NADH dehydrogenase [ubiquinone] 1 alpha subcomplex subunit 9, mitochondrial	Ndufa9	0.0697067	0.0943582	0.0675532	0.0989771	0.241721	-0.0503545
				Q91WD5	NDUS2_MOUSE	NADH dehydrogenase [ubiquinone] iron-sulfur protein 2, mitochondrial	NduFC2	0.33059	0.0392952	0.0939543	0.0841651	0.0700351	-0.0931921
				Q91YT0	NDUV1_MOUSE	NADH dehydrogenase [ubiquinone] flavoprotein 1, mitochondrial	Ndufv1	0.165072	0.0610993	0.164264	0.0602267	0.0912086	-0.0805306
+	+		MC_FC;FN_FC	P19246	NFH_MOUSE	Neurofilament heavy polypeptide	Nefh	0.0234182	-0.170686	0	-0.52104	0.731475	0.0121706
+	+		MC_FC;FN_FC	P08551	NFL_MOUSE	Neurofilament light polypeptide	Nefl	0.0222069	-0.223959	0	-0.494821	0.635152	0.0168428
+	+	+	MC_FC;FN_FC;MN_MC	P08553	NFM_MOUSE	Neurofilament medium polypeptide	Nefm	0.0193333	-0.198929	0	-0.45993	0.0385667	0.121047
				Q810U3	NFASC_MOUSE	Neurofascin	Nfasc	0.53444	-0.023037	0.0684444	-0.0978138	0.316767	-0.0394406
				O55126	NIPS2_MOUSE	Protein NipSnap homolog 2	Nipsnap2	0.265092	0.045377	0.0518815	0.124754	0.0677561	0.0937934
				P15532	NDKA_MOUSE	Nucleoside diphosphate kinase A	Nme1	0.736454	-0.0116773	0.0935484	0.0839696	0.503643	0.023416
				Q61941	NNTM_MOUSE	NAD(P) transhydrogenase, mitochondrial	Nnt	0.259792	0.0455751	0.0522687	0.12015	0.373718	-0.033922
		+	MN_MC	Q61937	NPM_MOUSE	Nucleophosmin	Npm1	0.393312	-0.0344634	0.0905472	0.0913382	0.02505	-0.158173
				P97300	NPTN_MOUSE	Neuroplastin	Nptn	0.0845	0.0872645	0.226174	-0.0507894	0.187259	-0.0596886
	+	+	FN_FC;MN_MC	Q99J85	NPTXR_MOUSE	Neuronal pentraxin receptor	Nptxr	0.125868	-0.0803101	0.048186	0.140012	0.0486269	-0.120883
	+	+	FN_FC;MN_MC	Q810U4	NRCAM_MOUSE	Neuronal cell adhesion molecule	Nrcam	0.12598	-0.0743015	0.0265574	-0.185373	0.019	-0.176414
+	+		MC_FC;FN_FC	P60761	NEUG_MOUSE	Neurogranin	Nrgn	0.0186341	0.202979	0.0134815	-0.309066	0.0701205	0.0978823
		+	MN_MC	Q3UHB1	NT5D3_MOUSE	5'-nucleotidase domain-containing protein 3	Nt5dc3	0.151295	0.065171	0.104894	0.0793126	0.0143077	-0.202852
+			MC_FC	Q99PJ0	NTRI_MOUSE	Neurotrimin	Ntm	0.0405714	0.127546	0.31619	-0.0388963	0.244904	-0.049664
		+	MN_MC	P29758	OAT_MOUSE	Ornithine aminotransferase, mitochondrial	Oat	0.261585	0.0464942	0.62948	0.0172908	0.00776471	-0.232772
				P58281	OPA1_MOUSE	Dynamin-like 120 kDa protein, mitochondrial	Opa1	0.150258	0.0620275	0.0534968	0.11365	0.906212	-0.003757
		+	MN_MC	Q7TQI3	OTUB1_MOUSE	Ubiquitin thioesterase OTUB1	Otub1	0.0916322	0.0830245	0.630172	0.0168967	0.0353274	-0.128035
+	+		MC_FC;FN_FC	Q9D0K2	SCOT1_MOUSE	Succinyl-CoA:3-ketoacid coenzyme A transferase 1, mitochondrial	Oxct1	0.0301081	0.145979	0.04825	0.130426	0.35302	-0.0362639
				P09103	PDIA1_MOUSE	Protein disulfide-isomerase	P4hb	0.155399	0.0634725	0.759187	-0.0116088	0.15417	0.0653486
				Q61644	PACN1_MOUSE	Protein kinase C and casein kinase substrate in neurons protein 1	Pacsin1	0.43841	-0.0292606	0.063033	-0.100038	0.211025	0.0544343
+		+	MC_FC;MN_MC	Q61206	PA1B2_MOUSE	Platelet-activating factor acetylhydrolase IB subunit beta	Pafah1b2	0.032	0.149049	0.379725	0.0342338	0.0187042	-0.169081
	+		FN_FC	Q91ZA3	PCCA_MOUSE	Propionyl-CoA carboxylase alpha chain, mitochondrial	Pcca	0.836304	0.00779772	0.0493554	0.132153	0.367806	-0.035682
+			MC_FC	P63054	PCP4_MOUSE	Calmodulin regulator protein PCP4 {ECO:0000305}	Pcp4	0.020125	0.21104	0.75019	-0.0116115	0.254617	0.0472202
+	+	+	MC_FC;FN_FC;MN_MC	Q6W8Q3	PC4L1_MOUSE	Purkinje cell protein 4-like protein 1	Pcp4l1	0.0179167	0.190874	0.0276308	0.185895	0.018806	0.167493
+	+		MC_FC;FN_FC	Q9QXV0	PCSK1_MOUSE	ProSAAS	Pcsk1n	0.02075	-0.296302	0.0145714	0.271366	0.482727	0.0311115
+		+	MC_FC;MN_MC	Q8CA95	PDE10_MOUSE	cAMP and cAMP-inhibited cGMP 3',5'-cyclic phosphodiesterase 10A	Pde10a	0.0187755	0.188724	0.0931041	0.0884912	0.0351111	-0.128183
	+	+	FN_FC;MN_MC	Q01065	PDE1B_MOUSE	Calcium/calmodulin-dependent 3',5'-cyclic nucleotide phosphodiesterase 1B	Pde1b	0.0914057	0.0915484	0.042898	0.150192	0.00642424	0.256128
	+		FN_FC	Q8K183	PDXK_MOUSE	Pyridoxal kinase	Pdxk	0.265846	0.0442052	0.0475315	0.13217	0.829621	0.00728989
				P60487	PLPP_MOUSE	Pyridoxal phosphate phosphatase	Pdxp	0.190512	-0.0552855	0.177638	0.0605285	0.118739	-0.073967
+	+	+	MC_FC;FN_FC;MN_MC	P22005	PENK_MOUSE	Proenkephalin-A	Penk	0.0249492	-0.178594	0.0194615	-0.220786	0.00622222	0.334599
				P47857	PFKAM_MOUSE	ATP-dependent 6-phosphofructokinase, muscle type {ECO:0000255|HAMAP-Rule:MF_03184}	Pfkm	0.329945	0.0379729	0.107419	0.0749002	0.241313	-0.049252
				Q9WUA3	PFKAP_MOUSE	ATP-dependent 6-phosphofructokinase, platelet type {ECO:0000255|HAMAP-Rule:MF_03184}	Pfkp	0.0666763	0.0951567	0.764651	0.0106993	0.05888	-0.0977817
				Q9DBJ1	PGAM1_MOUSE	Phosphoglycerate mutase 1	Pgam1	0.238494	-0.0476575	0.798	-0.00927544	0.0526906	0.10625
	+		FN_FC	Q9D0F9	PGM1_MOUSE	Phosphoglucomutase-1	Pgm1	0.907245	0.00429845	0.027	0.179024	0.491417	0.0251176
		+	MN_MC	O55022	PGRC1_MOUSE	Membrane-associated progesterone receptor component 1	Pgrmc1	0.736798	-0.0124102	0.221061	-0.0542116	0.0134286	-0.217683
	+	+	FN_FC;MN_MC	Q8BGT8	PHIPL_MOUSE	Phytanoyl-CoA hydroxylase-interacting protein-like	Phyhipl	0.388335	0.0337989	0.0486774	0.130871	0.0249268	-0.159395
				Q9QUR7	PIN1_MOUSE	Peptidyl-prolyl cis-trans isomerase NIMA-interacting 1	Pin1	0.139684	0.0696709	0.0620116	-0.111894	0.482924	0.027482
+			MC_FC	O70161	PI51C_MOUSE	Phosphatidylinositol 4-phosphate 5-kinase type-1 gamma	Pip5k1c	0.0321579	0.142668	0.107325	-0.0786402	0.493919	-0.0246658
		+	MN_MC	Q8K411	PREP_MOUSE	Presequence protease, mitochondrial {ECO:0000305}	Pitrm1	0.0836098	0.0931606	0.051863	0.124319	0.014087	-0.222224
				P52480	KPYM_MOUSE	Pyruvate kinase PKM	Pkm	0.603874	0.0182385	0.215714	0.0495992	0.549758	-0.0203023
+			MC_FC	Q9Z1B3	PLCB1_MOUSE	1-phosphatidylinositol 4,5-bisphosphate phosphodiesterase beta-1	Plcb1	0.0281967	0.155111	0.19911	-0.0534225	0.242661	-0.0516391
	+		FN_FC	Q9QXS1	PLEC_MOUSE	Plectin	Plec	0.476037	-0.0267153	0.0489508	-0.127627	0.220964	-0.0531111
+	+	+	MC_FC;FN_FC;MN_MC	P60202	MYPR_MOUSE	Myelin proteolipid protein	Plp1	0.0124	-0.317267	0	-0.562142	0.0245053	0.142749
				P62137	PP1A_MOUSE	Serine/threonine-protein phosphatase PP1-alpha catalytic subunit	Ppp1ca	0.0633333	0.0986776	0.0817451	0.0890791	0.557938	-0.0203276
+			MC_FC	Q60829	PPR1B_MOUSE	Protein phosphatase 1 regulatory subunit 1B	Ppp1r1b	0.0195152	0.221391	0.956513	0.00226974	0.276727	-0.0469275
+		+	MC_FC;MN_MC	Q9DCL8	IPP2_MOUSE	Protein phosphatase inhibitor 2	Ppp1r2	0.0251429	-0.167828	0.503967	0.0257349	0.00864865	0.230563
+			MC_FC	Q6P1F6	2ABA_MOUSE	Serine/threonine-protein phosphatase 2A 55 kDa regulatory subunit B alpha isoform	Ppp2r2a	0.042087	0.130803	0.258354	0.0463247	0.573697	0.0199041
+			MC_FC	P63328	PP2BA_MOUSE	Serine/threonine-protein phosphatase 2B catalytic subunit alpha isoform	Ppp3ca	0.0459381	0.122994	0.672981	-0.0150514	0.758011	-0.0107555
		+	MN_MC	P48453	PP2BB_MOUSE	Serine/threonine-protein phosphatase 2B catalytic subunit beta isoform	Ppp3cb	0.197692	0.0561631	0.0655484	-0.104324	0.0151837	-0.203451
		+	MN_MC	Q63810	CANB1_MOUSE	Calcineurin subunit B type 1	Ppp3r1	0.118492	-0.0771456	0.111526	-0.0781913	0.0174545	0.187721
				Q61171	PRDX2_MOUSE	Peroxiredoxin-2	Prdx2	0.693563	-0.0141487	0.540749	0.0220222	0.0652593	-0.0952101
	+	+	FN_FC;MN_MC	P20108	PRDX3_MOUSE	Thioredoxin-dependent peroxide reductase, mitochondrial	Prdx3	0.146878	0.0656192	0.0366265	0.161222	0.042624	-0.120037
	+		FN_FC	P05132	KAPCA_MOUSE	cAMP-dependent protein kinase catalytic subunit alpha	Prkaca	0.235282	0.0494034	0.0458614	0.143904	0.136876	0.0698578
				P68404	KPCB_MOUSE	Protein kinase C beta type	Prkcb	0.560338	0.0210485	0.657872	-0.0158424	0.0800889	0.0851722
				P04925	PRIO_MOUSE	Major prion protein	Prnp	0.0864795	0.0848725	0.0624581	0.0999076	0.955295	0.00162029
	+		FN_FC	E9PUL5	PRRT2_MOUSE	Proline-rich transmembrane protein 2	Prrt2	0.671416	0.0154498	0.0280625	-0.186722	0.054137	-0.110713
				Q61207	SAP_MOUSE	Prosaposin	Psap	0.280185	0.0438066	0.0587654	-0.109499	0.0921658	-0.0801349
				Q99K85	SERC_MOUSE	Phosphoserine aminotransferase	Psat1	0.0554921	0.107428	0.100087	0.083833	0.0547838	-0.10235
+	+		MC_FC;FN_FC	Q99JF8	PSIP1_MOUSE	PC4 and SFRS1-interacting protein	Psip1	0.0231111	0.17715	0.0176522	0.213803	0.494979	0.0260744
		+	MN_MC	P62196	PRS8_MOUSE	26S proteasome regulatory subunit 8	Psmc5	0.139037	0.0703166	0.982531	-0.00073719	0.00733333	-0.237606
+			MC_FC	P54830	PTN5_MOUSE	Tyrosine-protein phosphatase non-receptor type 5	Ptpn5	0.0253793	0.161433	0.529111	0.0234051	0.0704471	0.0915954
				P42669	PURA_MOUSE	Transcriptional activator protein Pur-alpha	Pura	0.0662817	0.0967596	0.807221	0.00873542	0.0729829	-0.0874674
	+		FN_FC	Q8CI94	PYGB_MOUSE	Glycogen phosphorylase, brain form	Pygb	0.585988	-0.019768	0.0467407	0.135756	0.227247	-0.0531349
				P53994	RAB2A_MOUSE	Ras-related protein Rab-2A	Rab2a	0.441279	-0.0285003	0.241712	0.0467093	0.803079	0.00895476
		+	MN_MC	P61294	RAB6B_MOUSE	Ras-related protein Rab-6B	Rab6b	0.149712	0.0651281	0.369476	0.0340533	0.0247407	-0.154907
+	+		MC_FC;FN_FC	P68040	RACK1_MOUSE	Receptor of activated protein C kinase 1	Rack1	0.03285	0.14162	0.0148571	0.235098	0.449748	-0.0288818
		+	MN_MC	P62827	RAN_MOUSE	GTP-binding nuclear protein Ran	Ran	0.481378	0.0259714	0.205875	0.0517302	0.0388525	-0.122196
+			MC_FC	A2ALS5	RPGP1_MOUSE	Rap1 GTPase-activating protein 1	Rap1gap	0.0407273	0.130094	0.06	0.107293	0.152851	0.0653241
+		+	MC_FC;MN_MC	Q9Z268	RASL1_MOUSE	RasGAP-activating-like protein 1 {ECO:0000305}	Rasal1	0.037381	0.144227	0.0518378	0.123152	0.0183158	-0.186
+			MC_FC	O89086	RBM3_MOUSE	RNA-binding protein 3	Rbm3	0	0.652961	0.201703	-0.0632622	0.142761	-0.0824659
+		+	MC_FC;MN_MC	Q05186	RCN1_MOUSE	Reticulocalbin-1	Rcn1	0.0204706	0.221812	0.101506	-0.0857973	0.0348037	-0.13785
		+	MN_MC	P26043	RADI_MOUSE	Radixin	Rdx	0.124903	0.0802448	0.110992	-0.0818102	0.00533333	-0.325983
				Q8VCT3	AMPB_MOUSE	Aminopeptidase B	Rnpep	0.259985	0.0463436	0.0514783	0.121184	0.069697	-0.0945463
				P47708	RP3A_MOUSE	Rabphilin-3A	Rph3a	0.294877	0.0421453	0.445186	-0.0286305	0.0593032	0.100667
+		+	MC_FC;MN_MC	P62983	RS27A_MOUSE	Ubiquitin-40S ribosomal protein S27a	Rps27a	0.0232941	-0.266581	0.0584049	-0.115538	0.0244091	0.153012
		+	MN_MC	P14206	RSSA_MOUSE	40S ribosomal protein SA {ECO:0000255|HAMAP-Rule:MF_03016}	Rpsa	0.185984	0.0574553	0.224039	0.0512114	0.0176949	-0.1834
				Q9ES97	RTN3_MOUSE	Reticulon-3	Rtn3	0.974777	0.00125289	0.0696995	-0.0955291	0.400848	0.0327446
	+		FN_FC	Q8BGH2	SAM50_MOUSE	Sorting and assembly machinery component 50 homolog	Samm50	0.173785	0.0616412	0.0290588	0.17863	0.0547919	-0.110118
+	+	+	MC_FC;FN_FC;MN_MC	Q03517	SCG2_MOUSE	Secretogranin-2	Scg2	0.0237143	-0.333456	0.0106667	0.375233	0.00658824	0.386823
				Q9CZC8	SCRN1_MOUSE	Secernin-1	Scrn1	0.134488	0.0676854	0.571598	-0.0203884	0.714581	0.012804
				Q8K2B3	SDHA_MOUSE	Succinate dehydrogenase [ubiquinone] flavoprotein subunit, mitochondrial	Sdha	0.545988	-0.0220714	0.257484	0.0459023	0.806565	0.00839758
	+	+	FN_FC;MN_MC	Q99J08	S14L2_MOUSE	SEC14-like protein 2	Sec14l2	0.137239	0.0761306	0.0276129	-0.199733	0.00325	-0.338278
				Q9Z2Q6	SEPT5_MOUSE	Septin-5	Sept5	0.281131	0.0416608	0.904827	-0.00430202	0.267577	0.0455489
				O55131	SEPT7_MOUSE	Septin-7	Sept7	0.845201	0.00697756	0.760221	-0.0112467	0.0538207	0.103853
+	+		MC_FC;FN_FC	Q99JR1	SFXN1_MOUSE	Sideroflexin-1	Sfxn1	0.0377412	-0.145445	0.0420645	0.154035	0.411887	0.0331264
				Q8BJU0	SGTA_MOUSE	Small glutamine-rich tetratricopeptide repeat-containing protein alpha	Sgta	0.388494	-0.0331559	0.0607294	-0.108177	0.0697006	-0.093544
	+		FN_FC	Q91VW3	SH3L3_MOUSE	SH3 domain-binding glutamic acid-rich-like protein 3	Sh3bgrl3	0.0522645	-0.116846	0.0189388	-0.21894	0.145247	-0.0710411
				Q62420	SH3G2_MOUSE	Endophilin-A1 {ECO:0000303|PubMed:21849472}	Sh3gl2	0.131437	0.0692577	0.35837	-0.0345674	0.804842	-0.00885916
+			MC_FC	Q4ACU6	SHAN3_MOUSE	SH3 and multiple ankyrin repeat domains protein 3	Shank3	0.0484528	0.118282	0.114839	-0.0752964	0.459914	-0.0277615
	+		FN_FC	Q8VDQ8	SIR2_MOUSE	NAD-dependent protein deacetylase sirtuin-2	Sirt2	0.140075	-0.0704131	0.012	-0.322625	0.492752	0.027113
	+	+	FN_FC;MN_MC	Q8BLE7	VGLU2_MOUSE	Vesicular glutamate transporter 2	Slc17a6	0.334257	-0.0474784	0	0.484408	0.0145	0.240586
				Q3TXX4	VGLU1_MOUSE	Vesicular glutamate transporter 1	Slc17a7	0.0825521	0.0871272	0.911634	-0.00411034	0.0694438	-0.0887909
	+		FN_FC	P56564	EAA1_MOUSE	Excitatory amino acid transporter 1	Slc1a3	0.157162	-0.0646319	0.0377619	0.168154	0.55674	-0.0207937
	+	+	FN_FC;MN_MC	O35874	SATT_MOUSE	Neutral amino acid transporter A	Slc1a4	0.0857515	-0.0962794	0.0181961	0.226313	0.0362909	0.14107
	+		FN_FC	Q9CR62	M2OM_MOUSE	Mitochondrial 2-oxoglutarate/malate carrier protein	Slc25a11	0.356664	0.0362551	0.0493217	0.131144	0.06485	-0.0974262
				Q8BH59	CMC1_MOUSE	Calcium-binding mitochondrial carrier protein Aralar1	Slc25a12	0.175292	0.0574298	0.0504	0.1216	0.251182	-0.047883
		+	MN_MC	Q9D6M3	GHC1_MOUSE	Mitochondrial glutamate carrier 1	Slc25a22	0.44714	0.0294833	0.445904	0.0298624	0.0174	-0.18326
				P48962	ADT1_MOUSE	ADP/ATP translocase 1	Slc25a4	0.97966	0.000950336	0.0747959	0.0927186	0.543705	-0.021347
				P51881	ADT2_MOUSE	ADP/ATP translocase 2	Slc25a5	0.728878	-0.0123525	0.0996522	0.0811081	0.277372	-0.0446563
+			MC_FC	O35633	VIAAT_MOUSE	Vesicular inhibitory amino acid transporter	Slc32a1	0.028597	-0.158115	0.104444	0.0805421	0.163289	0.0655046
	+		FN_FC	O88343	S4A4_MOUSE	Electrogenic sodium bicarbonate cotransporter 1	Slc4a4	0.930939	-0.00336432	0.0118974	0.237363	0.905169	-0.0040555
+			MC_FC	P31650	S6A11_MOUSE	Sodium- and chloride-dependent GABA transporter 3	Slc6a11	0	-0.427435	0.613035	-0.0178249	0.9461	-0.00213838
				Q8K596	NAC2_MOUSE	Sodium/calcium exchanger 2	Slc8a2	0.0598797	0.105584	0.881128	0.00544095	0.624665	0.0170586
	+		FN_FC	P70441	NHRF1_MOUSE	Na(+)/H(+) exchange regulatory cofactor NHE-RF1	Slc9a3r1	0.152772	-0.0623267	0.0418144	-0.148172	0.348388	-0.036545
+			MC_FC	Q9JJY3	NSMA2_MOUSE	Sphingomyelin phosphodiesterase 3	Smpd3	0.0402697	0.134303	0.262696	0.0479083	0.0860435	0.086436
+		+	MC_FC;MN_MC	P60879	SNP25_MOUSE	Synaptosomal-associated protein 25	Snap25	0.04764	-0.119749	0.286432	-0.04109	0.0422857	0.116449
				O55042	SYUA_MOUSE	Alpha-synuclein	Snca	0.505266	-0.024229	0.27923	-0.0429373	0.0692857	0.09162
	+	+	FN_FC;MN_MC	Q91ZZ3	SYUB_MOUSE	Beta-synuclein	Sncb	0.122715	-0.0767267	0.0501849	-0.133202	0.0265714	0.147615
	+		FN_FC	Q9Z0F7	SYUG_MOUSE	Gamma-synuclein	Sncg	0.0757197	-0.0952284	0.0128889	-0.264235	0.191966	0.0601439
+		+	MC_FC;MN_MC	P08228	SODC_MOUSE	Superoxide dismutase [Cu-Zn]	Sod1	0.0274545	0.154371	0.700064	0.0140076	0.0385546	-0.12818
				P16546	SPTN1_MOUSE	Spectrin alpha chain, non-erythrocytic 1	Sptan1	0.173012	-0.0577612	0.0825561	-0.087492	0.0738409	0.0865021
+	+		MC_FC;FN_FC	P15508	SPTB1_MOUSE	Spectrin beta chain, erythrocytic	Sptb	0.0198857	0.204053	0.041617	0.148793	0.494228	-0.0251131
				Q62261	SPTB2_MOUSE	Spectrin beta chain, non-erythrocytic 1	Sptbn1	0.174025	-0.0586724	0.130925	-0.0667243	0.084765	0.0834117
		+	MN_MC	Q6P069	SORCN_MOUSE	Sorcin	Sri	0.363947	-0.0360863	0.565699	-0.0226622	0.0137872	-0.213704
		+	MN_MC	Q64674	SPEE_MOUSE	Spermidine synthase	Srm	0.348547	-0.0379977	0.47102	-0.0283768	0.0249767	-0.152672
+			MC_FC	Q9QZX7	SRR_MOUSE	Serine racemase {ECO:0000303|PubMed:10557334}	Srr	0.0398222	0.135672	0.0896952	0.0922861	0.0540952	0.1047
+			MC_FC	Q60864	STIP1_MOUSE	Stress-induced-phosphoprotein 1	Stip1	0.018902	-0.175281	0.128165	-0.0678372	0.131828	0.0677466
	+		FN_FC	P54227	STMN1_MOUSE	Stathmin	Stmn1	0.0817037	-0.0886178	0.012	-0.248835	0.411887	-0.0305958
	+	+	FN_FC;MN_MC	P55821	STMN2_MOUSE	Stathmin-2	Stmn2	0.253158	-0.0488479	0.0151667	-0.330506	0.00974359	-0.228548
	+		FN_FC	O35526	STX1A_MOUSE	Syntaxin-1A	Stx1a	0.968824	-0.00155926	0.0315897	-0.16517	0.0533427	0.105611
+		+	MC_FC;MN_MC	P61264	STX1B_MOUSE	Syntaxin-1B	Stx1b	0.0465306	-0.124606	0.125939	-0.0700836	0.0253333	0.148558
				Q9Z2I9	SUCB1_MOUSE	Succinate--CoA ligase [ADP-forming] subunit beta, mitochondrial {ECO:0000255|HAMAP-Rule:MF_03220}	Sucla2	0.996725	-0.000151634	0.0818325	0.0880432	0.560212	0.0202222
		+	MN_MC	P61957	SUMO2_MOUSE	Small ubiquitin-related modifier 2 {ECO:0000305}	Sumo2	0.276892	0.044713	0.410754	0.0312948	0.0472868	0.11702
				Q64332	SYN2_MOUSE	Synapsin-2	Syn2	0.743258	-0.011416	0.0633778	0.102237	0.361699	0.0352769
				F6SEU4	SYGP1_MOUSE	Ras/Rap GTPase-activating protein SynGAP	Syngap1	0.0661277	0.0988178	0.993376	0.000221252	0.866092	0.00582457
				Q8R191	SNG3_MOUSE	Synaptogyrin-3 {ECO:0000305}	Syngr3	0.279532	-0.0447547	0.193799	0.056427	0.215382	-0.0556147
				Q8CC35	SYNPO_MOUSE	Synaptopodin	Synpo	0.0625109	0.0983067	0.141338	-0.0656033	0.842907	-0.00683832
+			MC_FC	P46096	SYT1_MOUSE	Synaptotagmin-1	Syt1	0.0356543	0.134513	0.1212	0.0702672	0.150312	-0.0657377
	+		FN_FC	Q93092	TALDO_MOUSE	Transaldolase	Taldo1	0.388673	0.0334737	0.0428315	0.148295	0.278072	0.0453923
		+	MN_MC	Q921I1	TRFE_MOUSE	Serotransferrin	Tf	0.149614	0.0653551	0.578732	-0.0201535	0.0221622	-0.160632
	+		FN_FC	P24529	TY3H_MOUSE	Tyrosine 3-monooxygenase	Th	0.0951864	0.0832326	0.0332973	0.169565	0.0929215	0.078485
				P01831	THY1_MOUSE	Thy-1 membrane glycoprotein	Thy1	0.174084	-0.0590985	0.103283	-0.0779474	0.176952	0.0612922
+	+	+	MC_FC;FN_FC;MN_MC	P20065	TYB4_MOUSE	Thymosin beta-4	TMCb4x	0	0.415942	0.0169167	0.248458	0.0237368	0.18035
				Q8BYI9	TENR_MOUSE	Tenascin-R	Tnr	0.4476	-0.0286736	0.0625618	-0.101831	0.0656646	-0.0931129
				Q9CZW5	TOM70_MOUSE	Mitochondrial import receptor subunit TOM70	Tomm70	0.667304	-0.0149441	0.161958	0.0595326	0.266886	0.0446811
				P21107	TPM3_MOUSE	Tropomyosin alpha-3 chain	Tpm3	0.098	-0.0792227	0.0516	-0.11289	0.215174	0.0553675
	+	+	FN_FC;MN_MC	Q7TQD2	TPPP_MOUSE	Tubulin polymerization-promoting protein	Tppp	0.106108	-0.0794973	0.0237895	-0.189007	0.0473231	0.115462
		+	MN_MC	P63028	TCTP_MOUSE	Translationally-controlled tumor protein	Tpt1	0.140055	0.0704894	0.103336	-0.0819426	0.0491176	0.115178
+	+	+	MC_FC;FN_FC;MN_MC	Q62348	TSN_MOUSE	Translin	Tsn	0.0247692	0.229675	0.0458431	0.144961	0.0190909	-0.178105
+	+	+	MC_FC;FN_FC;MN_MC	Q922J6	TSN2_MOUSE	Tetraspanin-2	Tspan2	0.0228	-0.273184	0	-0.473737	0.0095	0.225009
	+	+	FN_FC;MN_MC	P52196	THTR_MOUSE	Thiosulfate sulfurtransferase	Tst	0.977606	-0.00103116	0.0411789	0.160947	0.0246265	-0.160141
				P05213	TBA1B_MOUSE	Tubulin alpha-1B chain	Tuba1b	0.155345	-0.0619125	0.0517086	-0.116785	0.154198	-0.064837
	+		FN_FC	P68368	TBA4A_MOUSE	Tubulin alpha-4A chain	Tuba4a	0.905793	-0.00465059	0.01856	-0.214377	0.0501606	-0.113506
	+		FN_FC	Q7TMM9	TBB2A_MOUSE	Tubulin beta-2A chain	Tubb2a	0.0658182	-0.0977335	0.04292	-0.141443	0.347047	-0.0375457
				Q9ERD7	TBB3_MOUSE	Tubulin beta-3 chain	Tubb3	0.682915	0.0141339	0.140339	-0.0653667	0.87827	-0.00507689
	+		FN_FC	Q9D6F9	TBB4A_MOUSE	Tubulin beta-4A chain	Tubb4a	0.296944	-0.0404868	0.0131613	-0.249863	0.0721839	-0.0864749
				P68372	TBB4B_MOUSE	Tubulin beta-4B chain	Tubb4b	0.335746	-0.0365901	0.0555472	-0.111768	0.350791	-0.0358706
	+		FN_FC	P99024	TBB5_MOUSE	Tubulin beta-5 chain	Tubb5	0.481374	-0.0263424	0.0324211	-0.166405	0.214082	0.0540905
				Q8BFR5	EFTU_MOUSE	Elongation factor Tu, mitochondrial	Tufm	0.921374	0.0036397	0.0927534	0.0818405	0.903035	-0.00377989
				Q02053	UBA1_MOUSE	Ubiquitin-like modifier-activating enzyme 1	Uba1	0.276717	0.0425835	0.288773	0.0410948	0.371884	-0.0337906
				P61082	UBC12_MOUSE	NEDD8-conjugating enzyme Ubc12	Ube2m	0.331505	0.0388582	0.187529	0.056283	0.0755056	0.086484
	+		FN_FC	Q8R1I1	QCR9_MOUSE	Cytochrome b-c1 complex subunit 9	Uqcr10	0.1315	0.0687191	0.0172766	0.218484	0.371563	0.0347896
				Q9DB77	QCR2_MOUSE	Cytochrome b-c1 complex subunit 2, mitochondrial	Uqcrc2	0.335852	0.0377421	0.12794	0.0682693	0.0796464	-0.0856991
				P63044	VAMP2_MOUSE	Vesicle-associated membrane protein 2	Vamp2	0.273877	-0.0444019	0.120904	0.0715022	0.292057	0.0432155
				Q9WV55	VAPA_MOUSE	Vesicle-associated membrane protein-associated protein A	Vapa	0.968705	-0.00170517	0.283411	-0.0429788	0.0723721	0.089066
+	+		MC_FC;FN_FC	Q62465	VAT1_MOUSE	Synaptic vesicle membrane protein VAT-1 homolog	Vat1	0.0291765	-0.155054	0.0136	0.258605	0.148793	0.0676656
+		+	MC_FC;MN_MC	Q80TB8	VAT1L_MOUSE	Synaptic vesicle membrane protein VAT-1 homolog-like	Vat1l	0.024	-0.254398	0.0603953	0.108641	0.0251134	0.145165
				Q60932	VDAC1_MOUSE	Voltage-dependent anion-selective channel protein 1	Vdac1	0.398446	0.0318303	0.0550573	0.113391	0.316797	0.0398889
	+		FN_FC	Q60930	VDAC2_MOUSE	Voltage-dependent anion-selective channel protein 2	Vdac2	0.948962	-0.00243902	0.0281791	0.178967	0.11807	0.0747724
	+		FN_FC	Q60931	VDAC3_MOUSE	Voltage-dependent anion-selective channel protein 3	Vdac3	0.769344	-0.010448	0.0497667	0.128122	0.130415	-0.0717196
	+	+	FN_FC;MN_MC	Q9QZ88	VPS29_MOUSE	Vacuolar protein sorting-associated protein 29	Vps29	0.124592	0.0720587	0.0493793	0.134636	0.024766	-0.149559
				Q9EQH3	VPS35_MOUSE	Vacuolar protein sorting-associated protein 35	Vps35	0.165034	0.0591109	0.0601429	0.105024	0.127922	-0.070343
				O88342	WDR1_MOUSE	WD repeat-containing protein 1	Wdr1	0.11782	0.0739322	0.0659027	0.0981014	0.0865946	-0.0821879
+	+	+	MC_FC;FN_FC;MN_MC	P56695	WFC1_MOUSE	Wolframin	WFC1	0.0221538	-0.277577	0.0506102	0.128662	0.00589474	0.302749
		+	MN_MC	Q80W47	WIPI2_MOUSE	WD repeat domain phosphoinositide-interacting protein 2	Wipi2	0.538493	0.0252895	0.0501353	-0.137181	0.0064	-0.300682
				P68510	1433F_MOUSE	14-3-3 protein eta	Ywhah	0.929425	0.00318527	0.532387	0.0227304	0.11164	-0.0730715
		+	MN_MC	Q8BGC4	PTGR3_MOUSE	Prostaglandin reductase-3 {ECO:0000303|PubMed:23821743}	Zadh2	0.126714	0.0777385	0.849495	-0.0077064	0	-0.434412
