# Supplementary material for: Sex Differences in the Ventral Tegmental Area and Nucleus Accumbens Proteome at Baseline and Following Nicotine Exposure
Source: Front Mol Neurosci. 2021 Jul 14;14:657064. doi: 10.3389/fnmol.2021.657064 (PMC8317211; doi:10.3389/fnmol.2021.657064)
Supplement: Supplementary file 6 [file Table_6.xlsx]

## Sheet: NAc chronic pairwise
The results of pairwise comparisons to determine which proteins were differentially expressed between MC vs. FC, FN vs. FC, and MN vs. MC in the NAc after chronic nicotine administration.
Student's T-test Significant MC_FC	Student's T-test Significant FN_FC	Student's T-test Significant MN_MC	Student's T-test significant	Protein	Uniprot name	Uniprot full protein name	Gene name	q-value MC/FC	Log2(fold change) MC/FC	q-value FN/FC	Log2(fold change) FN/FC	q-value MN/MC	Log2(fold change) MN/MC
				Q91V92	ACLY_MOUSE	ATP-citrate synthase	Acly	0.29241	-0.0810719	0.915273	-0.00304985	0.60351	-0.0242095
				Q99PU5	ACBG1_MOUSE	Long-chain-fatty-acid--CoA ligase ACSBG1	Acsbg1	0.581775	-0.0349543	0.178818	0.0760171	0.108718	0.122225
				Q8VCW8	ACSF2_MOUSE	Acyl-CoA synthetase family member 2, mitochondrial	Acsf2	0.64055	0.0333288	0.137867	-0.215038	0.0766316	-0.239441
+			MC_FC	P68134	ACTS_MOUSE	Actin, alpha skeletal muscle	Acta1	0.0173333	-0.390237	0.114756	-0.12601	0.096	0.25757
				Q7TPR4	ACTN1_MOUSE	Alpha-actinin-1	Actn1	0.232746	-0.0997648	0.510354	0.0241098	0.849564	-0.00874281
				Q9JI91	ACTN2_MOUSE	Alpha-actinin-2	Actn2	0.965034	0.00247574	0.289138	0.0494285	0.102541	-0.123343
				P28650	PURA1_MOUSE	Adenylosuccinate synthetase isozyme 1 {ECO:0000255|HAMAP-Rule:MF_03126}	Adssl1	0.0877241	0.211334	0.104444	-0.303532	0.0706667	-0.447001
				P07724	ALBU_MOUSE	Serum albumin	Alb	0.1532	0.13719	0.0933333	0.340607	0.1085	-0.262362
				P05064	ALDOA_MOUSE	Fructose-bisphosphate aldolase A	Aldoa	0.408471	0.05826	0.79363	-0.00821447	0.239143	-0.0675325
				A2ARS0	ANR63_MOUSE	Ankyrin repeat domain-containing protein 63 {ECO:0000250|UniProtKB:C9JTQ0}	Ankrd63	0.873596	-0.0108066	0.305294	-0.0470099	0.0917273	-0.16008
				O35381	AN32A_MOUSE	Acidic leucine-rich nuclear phosphoprotein 32 family member A	Anp32a	0.414171	0.0588803	0.1102	0.132787	0.582102	0.0267148
				P14824	ANXA6_MOUSE	Annexin A6	Anxa6	0.109222	-0.161525	0.523341	-0.0239425	0.609635	0.024456
				P28352	APEX1_MOUSE	DNA-(apurinic or apyrimidinic site) lyase	Apex1	0.0891429	-0.177849	0.497126	-0.027292	0.611368	0.0236816
				Q00623	APOA1_MOUSE	Apolipoprotein A-I	Apoa1	0.0581667	0.218739	0.747024	0.0124855	0.0943111	-0.161095
				Q8BHE3	ATCAY_MOUSE	Caytaxin	Atcay	0.107875	0.161466	0.73305	0.0124471	0.721456	-0.0162449
				Q8BH66	ATLA1_MOUSE	Atlastin-1	Atl1	0.415534	-0.0578947	0.290222	-0.0490863	0.233014	-0.0706699
				Q6PIE5	AT1A2_MOUSE	Sodium/potassium-transporting ATPase subunit alpha-2	Atp1a2	0.722217	-0.0203094	0.461193	0.0276895	0.19664	0.0778337
				Q6PIC6	AT1A3_MOUSE	Sodium/potassium-transporting ATPase subunit alpha-3	Atp1a3	0.869717	-0.0097537	0.457357	0.028286	0.197821	0.0802178
				G5E829	AT2B1_MOUSE	Plasma membrane calcium-transporting ATPase 1 {ECO:0000303|PubMed:12209837}	Atp2b1	0.74466	0.0191627	0.148986	0.0921292	0.903301	-0.00570679
				Q9R0K7	AT2B2_MOUSE	Plasma membrane calcium-transporting ATPase 2	Atp2b2	0.936448	0.00525618	0.246407	0.0587296	0.725651	0.0151615
				Q6Q477	AT2B4_MOUSE	Plasma membrane calcium-transporting ATPase 4 {ECO:0000305}	Atp2b4	0.611742	0.0316994	0.742294	0.0117686	0.0981639	0.139053
				P56480	ATPB_MOUSE	ATP synthase subunit beta, mitochondrial {ECO:0000305}	Atp5f1b	0.515469	-0.0428171	0.750551	0.0107031	0.573046	0.0258169
+			MC_FC	O35143	ATIF1_MOUSE	ATPase inhibitor, mitochondrial {ECO:0000305}	ATP5IF1	0.0104	-0.627208	0.79587	-0.0114942	0.946452	-0.00554752
				Q06185	ATP5I_MOUSE	ATP synthase subunit e, mitochondrial {ECO:0000305}	Atp5me	0.307663	-0.0764334	0.125061	0.117798	0.0812903	0.178453
				Q9Z1G4	VPP1_MOUSE	V-type proton ATPase 116 kDa subunit a isoform 1	Atp6v0a1	0.507879	0.0423312	0.523094	0.0225487	0.840072	0.00928211
				P70704	AT8A1_MOUSE	Phospholipid-transporting ATPase IA	Atp8a1	0.708804	0.0230381	0.357753	-0.0402305	0.11013	0.124004
				Q80YN3	BCAS1_MOUSE	Breast carcinoma-amplified sequence 1 homolog	Bcas1	0.29905	0.0798783	0.136492	-0.0989604	0.0955556	-0.130374
				P18572	BASI_MOUSE	Basigin	Bsg	0.937339	0.00570822	0.113263	0.134596	0.1272	0.108612
				Q9CQH7	BT3L4_MOUSE	Transcription factor BTF3 homolog 4	Btf3l4	0.06075	-0.261763	0.130067	0.106545	0.0832	0.26528
				P00920	CAH2_MOUSE	Carbonic anhydrase 2	Ca2	0.4971	0.0482225	0.253474	-0.0562558	0.190116	-0.0837049
				Q06138	CAB39_MOUSE	Calcium-binding protein 39	Cab39	0.06544	-0.207337	0.612362	-0.0196896	0.962224	0.00266623
				Q9Z1L5	CA2D3_MOUSE	Voltage-dependent calcium channel subunit alpha-2/delta-3	Cacna2d3	0.678138	0.0238516	0.358621	0.0384445	0.49914	0.0326476
				Q08331	CALB2_MOUSE	Calretinin	Calb2	0.723806	0.0214438	0.2746	-0.0551457	0.105053	0.147476
				Q6ZQ38	CAND1_MOUSE	Cullin-associated NEDD8-dissociated protein 1	Cand1	0.780081	-0.0151334	0.836778	0.00642204	0.291338	0.0563512
				Q9CR86	CHSP1_MOUSE	Calcium-regulated heat stable protein 1	Carhsp1	0.270133	-0.0878065	0.131636	-0.213103	0.139495	-0.108695
				P48758	CBR1_MOUSE	Carbonyl reductase [NADPH] 1	Cbr1	0.562752	0.0375786	0.314878	-0.04284	0.226949	-0.0702214
				Q8R3Q6	CCD58_MOUSE	Coiled-coil domain-containing protein 58	Ccdc58	0.239643	-0.107904	0.436519	-0.0324647	0.0773333	-0.240848
				Q99L43	CDS2_MOUSE	Phosphatidate cytidylyltransferase 2	Cds2	0.643042	-0.0295329	0.114588	-0.142499	0.262946	0.0693364
				Q04447	KCRB_MOUSE	Creatine kinase B-type	Ckb	0.710809	0.0213275	0.2928	0.0459447	0.852821	-0.00848341
				Q60771	CLD11_MOUSE	Claudin-11	Cldn11	0.600605	0.0332034	0.12175	-0.140853	0.135375	-0.103386
				Q68FD5	CLH1_MOUSE	Clathrin heavy chain 1	Cltc	0.563686	-0.0368528	0.389881	0.0344381	0.293057	0.0551729
				P16330	CN37_MOUSE	2',3'-cyclic-nucleotide 3'-phosphodiesterase	Cnp	0.620667	0.0311284	0.121714	-0.16582	0.0871304	-0.191362
				O89079	COPE_MOUSE	Coatomer subunit epsilon	Cope	0.87461	0.0113413	0.294698	0.0649576	0.062	0.560821
+			MC_FC	Q3U898	CSN9_MOUSE	COP9 signalosome complex subunit 9 {ECO:0000305}	Cops9	0	-0.998826	0.116182	-0.237479	0.151283	0.123689
				P63040	CPLX1_MOUSE	Complexin-1	Cplx1	0.864932	-0.0120289	0.1052	0.250694	0.0922609	0.172664
				P84086	CPLX2_MOUSE	Complexin-2	Cplx2	0.546453	-0.041615	0.202128	0.0701227	0.0927619	0.202114
				Q9Z140	CPNE6_MOUSE	Copine-6 {ECO:0000305}	Cpne6	0.868332	0.0106089	0.617778	-0.0184064	0.242423	0.0688987
				O54983	CRYM_MOUSE	Ketimine reductase mu-crystallin	Crym	0.216261	0.118269	0.103846	-0.166949	0.073931	-0.194656
				Q9JLM8	DCLK1_MOUSE	Serine/threonine-protein kinase DCLK1	Dclk1	0.657388	-0.0261073	0.356306	0.0391598	0.167243	0.0896602
				Q9CWS0	DDAH1_MOUSE	N(G),N(G)-dimethylarginine dimethylaminohydrolase 1	Ddah1	0.495967	0.0467539	0.434843	0.0309153	0.441902	0.0367064
				Q6NS52	DGKB_MOUSE	Diacylglycerol kinase beta	Dgkb	0.718811	-0.0207915	0.342752	0.0411463	0.211278	-0.0762036
				Q5PR73	DIRA2_MOUSE	GTP-binding protein Di-Ras2	Diras2	0.390062	0.0624063	0.150137	0.0896332	0.709832	-0.0170245
				P60904	DNJC5_MOUSE	DnaJ homolog subfamily C member 5 {ECO:0000305}	Dnajc5	0.416269	-0.0598915	0.403481	-0.0339038	0.084	0.183939
				P39053	DYN1_MOUSE	Dynamin-1	Dnm1	0.77795	0.0147538	0.899895	-0.00368261	0.44356	-0.0361648
				Q8BZN6	DOC10_MOUSE	Dedicator of cytokinesis protein 10 {ECO:0000305}	Dock10	0.131784	-0.160513	0.10237	0.171924	0.103273	0.261748
				O08553	DPYL2_MOUSE	Dihydropyrimidinase-related protein 2	Dpysl2	0.981573	-0.00123262	0.146857	-0.0901217	0.180167	-0.0844183
				Q9EQF6	DPYL5_MOUSE	Dihydropyrimidinase-related protein 5	Dpysl5	0.319455	0.0736709	0.900018	0.00399351	0.59646	0.0251007
				Q9JHU4	DYHC1_MOUSE	Cytoplasmic dynein 1 heavy chain 1	Dync1h1	0.548777	-0.0379891	0.455669	-0.0278149	0.443511	0.0365834
				Q3V1U8	ELMD1_MOUSE	ELMO domain-containing protein 1	Elmod1	0.264603	0.0891495	0.110444	-0.142955	0.193836	-0.0852821
				Q8BGB7	ENOPH_MOUSE	Enolase-phosphatase E1 {ECO:0000255|HAMAP-Rule:MF_03117}	Enoph1	0.763368	0.0180292	0.128787	0.101761	0.0947463	0.134545
				Q8BGN3	ENPP6_MOUSE	Ectonucleotide pyrophosphatase/phosphodiesterase family member 6	Enpp6	0.478207	0.0582826	0.128	-0.323384	0.0850909	-0.207866
				Q9WV92	E41L3_MOUSE	Band 4.1-like protein 3	Epb41l3	0.435148	0.0537944	0.754794	0.0103555	0.601385	0.0231557
				Q5EBJ4	ERMIN_MOUSE	Ermin	Ermn	0.779388	0.0166891	0.121358	-0.12106	0.0794074	-0.202122
				P26040	EZRI_MOUSE	Ezrin	Ezr	0.512094	-0.0449538	0.15684	0.0864453	0.31637	0.0532336
				Q9WUA2	SYFB_MOUSE	Phenylalanine--tRNA ligase beta subunit	Farsb	0.16322	-0.131651	0.903651	0.00369453	0.0765714	0.191153
				P48318	DCE1_MOUSE	Glutamate decarboxylase 1	Gad1	0.635975	0.0303903	0.286806	-0.0492997	0.102615	0.144389
				P48320	DCE2_MOUSE	Glutamate decarboxylase 2	Gad2	0.056	0.199615	0.514257	-0.0237632	0.144667	0.267384
				Q8VE33	GD1L1_MOUSE	Ganglioside-induced differentiation-associated protein 1-like 1	Gdap1l1	0.262377	-0.0916076	0.492393	-0.026139	0.397822	-0.0451829
				P03995	GFAP_MOUSE	Glial fibrillary acidic protein	Gfap	0.528662	-0.0454383	0.083	-0.333894	0.810309	-0.0123007
				P15105	GLNA_MOUSE	Glutamine synthetase {ECO:0000303|PubMed:30158707}	Glul	0.871215	0.00974703	0.132271	0.098598	0.124791	0.108611
				P08752	GNAI2_MOUSE	Guanine nucleotide-binding protein G(i) subunit alpha-2	Gnai2	0.488034	0.0499701	0.157707	-0.0827475	0.202794	-0.0797596
				P62880	GBB2_MOUSE	Guanine nucleotide-binding protein G(I)/G(S)/G(T) subunit beta-2	Gnb2	0.78672	0.0141687	0.719136	-0.0128942	0.268684	-0.0597878
				P13707	GPDA_MOUSE	Glycerol-3-phosphate dehydrogenase [NAD(+)], cytoplasmic	Gpd1	0.260958	0.0924683	0.750893	0.0113058	0.0868108	-0.172965
				Q8C419	GP158_MOUSE	Probable G-protein coupled receptor 158	Gpr158	0.314333	0.0751941	0.149027	0.0927911	0.981328	-0.000917435
				Q3UNH4	GRIN1_MOUSE	G protein-regulated inducer of neurite outgrowth 1	Gprin1	0.889389	-0.00856948	0.433391	0.0317419	0.113415	0.120571
				P23819	GRIA2_MOUSE	Glutamate receptor 2	Gria2	0.389042	0.061995	0.348056	0.040236	0.708967	-0.0165331
				P10649	GSTM1_MOUSE	Glutathione S-transferase Mu 1	Gstm1	0.0848889	-0.198362	0.563871	-0.0221653	0.29038	-0.0652428
				P19157	GSTP1_MOUSE	Glutathione S-transferase P 1	Gstp1	0.212681	0.111346	0.81033	-0.0075841	0.420832	-0.0398927
				Q9QUP5	HPLN1_MOUSE	Hyaluronan and proteoglycan link protein 1	Hapln1	0.262171	0.0887241	0.248187	0.0606484	0.112557	-0.117392
				P02088	HBB1_MOUSE	Hemoglobin subunit beta-1	Hbb-b1	0.930609	-0.00435495	0.143429	0.194665	0.155266	-0.0954905
+			MC_FC	P43277	H13_MOUSE	Histone H1.3	Hist1h1d	0.0408	-0.322423	0.1016	-0.306897	0.496727	-0.0350919
				P43274	H14_MOUSE	Histone H1.4	Hist1h1e	0.107758	-0.176781	0.108	-0.180346	0.0958824	-0.147272
				Q8CGP2	H2B1P_MOUSE	Histone H2B type 1-P	Hist1h2bp	0.540088	-0.0393901	0.215794	-0.0661025	0.624095	-0.0209451
				Q8BG05	ROA3_MOUSE	Heterogeneous nuclear ribonucleoprotein A3	Hnrnpa3	0.653544	-0.0251689	0.291087	-0.0472789	0.433932	0.0378985
				Q9Z204	HNRPC_MOUSE	Heterogeneous nuclear ribonucleoproteins C1/C2	Hnrnpc	0.93591	-0.0058279	0.303022	0.047117	0.10102	0.146801
				O35737	HNRH1_MOUSE	Heterogeneous nuclear ribonucleoprotein H	Hnrnph1	0.508615	-0.0434566	0.269647	-0.0520725	0.730904	-0.0149763
				P07901	HS90A_MOUSE	Heat shock protein HSP 90-alpha	Hsp90aa1	0.231619	-0.103298	0.159538	0.0867524	0.101509	0.147463
				P11499	HS90B_MOUSE	Heat shock protein HSP 90-beta	Hsp90ab1	0.222148	-0.116063	0.272331	0.0525594	0.0843429	0.183154
				P38647	GRP75_MOUSE	Stress-70 protein, mitochondrial	Hspa9	0.782518	-0.0153952	0.303854	0.0446634	0.218519	0.0728254
				Q61699	HS105_MOUSE	Heat shock protein 105 kDa	Hsph1	0.268216	-0.0842094	0.853928	-0.00574207	0.168389	0.0871568
				Q60625	ICAM5_MOUSE	Intercellular adhesion molecule 5	Icam5	0.5645	0.0383458	0.292489	-0.0478685	0.0832558	-0.162786
				Q8R366	IGSF8_MOUSE	Immunoglobulin superfamily member 8	Igsf8	0.463646	0.0534203	0.113026	-0.130465	0.167679	-0.0921171
				Q0GNC1	INF2_MOUSE	Inverted formin-2	Inf2	0.830745	0.0130038	0.294507	0.0493126	0.105173	-0.124835
				Q91YE6	IPO9_MOUSE	Importin-9	Ipo9	0.0861538	-0.221332	0.1355	0.218589	0.177744	0.104537
				P85094	ISC2A_MOUSE	Isochorismatase domain-containing protein 2A	Isoc2a	0.206538	-0.120924	0.170989	0.083071	0.0965806	0.145616
				O88448	KLC2_MOUSE	Kinesin light chain 2	Klc2	0.473148	0.0514445	0.719204	-0.0132244	0.372335	0.0478964
+			MC_FC	Q3UV17	K22O_MOUSE	Keratin, type II cytoskeletal 2 oral {ECO:0000250|UniProtKB:Q01546}	Krt76	0.0376667	-0.346966	0.244582	0.0664787	0.056	0.692959
				Q9D387	LAMP5_MOUSE	Lysosome-associated membrane glycoprotein 5	Lamp5	0.101806	0.173317	0.121447	-0.133517	0.10168	0.158439
				P16125	LDHB_MOUSE	L-lactate dehydrogenase B chain	Ldhb	0.652071	-0.0277128	0.248846	0.0601587	0.141562	0.0987101
				Q9D1T0	LIGO1_MOUSE	Leucine-rich repeat and immunoglobulin-like domain-containing nogo receptor-interacting protein 1	Lingo1	0.234645	0.0978546	0.128903	0.10439	0.510295	-0.0312777
				Q922Q8	LRC59_MOUSE	Leucine-rich repeat-containing protein 59	Lrrc59	0.2304	-0.0981269	0.616821	-0.0179536	0.125609	0.113762
				Q8BLK3	LSAMP_MOUSE	Limbic system-associated membrane protein	Lsamp	0.650048	0.0273261	0.23692	-0.0617452	0.853737	-0.00807762
				P20917	MAG_MOUSE	Myelin-associated glycoprotein	Mag	0.414906	0.0587053	0.120211	-0.175743	0.0996667	-0.241529
				Q9QYR6	MAP1A_MOUSE	Microtubule-associated protein 1A	Map1a	0.415071	-0.0584307	0.887022	0.00438404	0.433865	0.0377603
				P20357	MTAP2_MOUSE	Microtubule-associated protein 2	Map2	0.506419	-0.0449739	0.407114	0.0324793	0.0947077	0.129098
				Q7TSJ2	MAP6_MOUSE	Microtubule-associated protein 6	Map6	0.476912	0.0522699	0.16161	-0.0871129	0.243745	-0.069963
				Q61166	MARE1_MOUSE	Microtubule-associated protein RP/EB family member 1	Mapre1	0.537821	-0.0417788	0.437546	-0.0304887	0.370482	-0.0475724
				Q3U214	MAST3_MOUSE	Microtubule-associated serine/threonine-protein kinase 3	Mast3	0.301165	0.0804682	0.381315	-0.036701	0.611752	-0.0234191
				Q3UMR5	MCU_MOUSE	Calcium uniporter protein, mitochondrial {ECO:0000305}	Mcu	0.391242	-0.067657	0.190286	0.0767829	0.08275	0.187614
				P08249	MDHM_MOUSE	Malate dehydrogenase, mitochondrial	Mdh2	0.679283	-0.0237947	0.617347	0.0172343	0.60487	0.0224247
+			MC_FC	Q9CTY5	MICU3_MOUSE	Calcium uptake protein 3, mitochondrial	Micu3	0.0337778	-0.34519	0.123709	-0.1233	0.285523	0.0649648
				Q99KX1	MLF2_MOUSE	Myeloid leukemia factor 2	Mlf2	0.2325	-0.10385	0.53047	0.0234165	0.169825	-0.0933461
				Q61885	MOG_MOUSE	Myelin-oligodendrocyte glycoprotein	Mog	0.301561	0.0819302	0.114595	-0.134961	0.0825882	-0.188919
				P28184	MT3_MOUSE	Metallothionein-3	Mt3	0.867352	-0.0100884	0.374189	0.0371852	0.135284	-0.104527
				P03930	ATP8_MOUSE	ATP synthase protein 8	Mtatp8	0.394609	-0.0641172	0.250757	0.0613399	0.173793	0.0867515
				P00405	COX2_MOUSE	Cytochrome c oxidase subunit 2	Mtco2	0.7066	0.021687	0.250863	0.0597553	0.643264	-0.0202036
				Q61879	MYH10_MOUSE	Myosin-10	Myh10	0.507577	-0.0449862	0.77834	-0.00926352	0.598913	-0.0230966
+			MC_FC	O08638	MYH11_MOUSE	Myosin-11	Myh11	0.0148571	-0.403866	0.109714	-0.290071	0.511372	0.0362668
				Q8VDD5	MYH9_MOUSE	Myosin-9	Myh9	0.317442	-0.0711133	0.283803	-0.0490909	0.509206	0.0307519
				Q3THE2	ML12B_MOUSE	Myosin regulatory light chain 12B	Myl12b	0.235439	-0.104091	0.297	-0.0489364	0.715185	0.0165963
				Q60605	MYL6_MOUSE	Myosin light polypeptide 6	Myl6	0.263944	-0.0922756	0.12256	-0.117303	0.173809	-0.091249
				P13595	NCAM1_MOUSE	Neural cell adhesion molecule 1	Ncam1	0.50864	0.044816	0.285984	-0.0488706	0.80791	0.0111403
				Q9ERR1	NDEL1_MOUSE	Nuclear distribution protein nudE-like 1	Ndel1	0.612286	0.0342703	0.1252	-0.181756	0.179697	-0.0896642
				Q9QYG0	NDRG2_MOUSE	Protein NDRG2	Ndrg2	0.538015	0.0407181	0.257774	0.0554543	0.265047	0.0620193
				Q9QYF9	NDRG3_MOUSE	Protein NDRG3	Ndrg3	0.211918	-0.110545	0.246495	-0.0607827	0.0998	0.135933
				Q99LC3	NDUAA_MOUSE	NADH dehydrogenase [ubiquinone] 1 alpha subcomplex subunit 10, mitochondrial	Ndufa10	0.587087	-0.0348201	0.343	0.0405293	0.178814	0.0860596
				Q9ERS2	NDUAD_MOUSE	NADH dehydrogenase [ubiquinone] 1 alpha subcomplex subunit 13	Ndufa13	0.757312	0.0178709	0.1215	0.106114	0.201197	0.0753994
				Q9CQC7	NDUB4_MOUSE	NADH dehydrogenase [ubiquinone] 1 beta subcomplex subunit 4	Ndufb4	0.931158	0.00487351	0.118061	0.145285	0.100833	0.153535
				Q9CR61	NDUB7_MOUSE	NADH dehydrogenase [ubiquinone] 1 beta subcomplex subunit 7	Ndufb7	0.512155	0.04372	0.114348	0.120113	0.604099	0.0246778
				P29595	NEDD8_MOUSE	NEDD8	Nedd8	0.896037	0.00881076	0.1144	0.15727	0.078	0.23853
				P19246	NFH_MOUSE	Neurofilament heavy polypeptide	Nefh	0.206566	0.112552	0.141373	0.0969276	0.315031	0.0565538
				P08551	NFL_MOUSE	Neurofilament light polypeptide	Nefl	0.549797	0.0382318	0.510697	0.02352	0.851186	-0.00831509
				P08553	NFM_MOUSE	Neurofilament medium polypeptide	Nefm	0.460643	0.0502601	0.5228	0.0226398	0.496043	-0.0318537
				P60761	NEUG_MOUSE	Neurogranin	Nrgn	0.245373	0.0965247	0.124333	0.209108	0.277065	-0.063422
				Q60597	ODO1_MOUSE	2-oxoglutarate dehydrogenase, mitochondrial	Ogdh	0.48188	-0.0495081	0.190711	0.0727611	0.151925	0.093317
				Q63912	OMGP_MOUSE	Oligodendrocyte-myelin glycoprotein	Omg	0.236	-0.0990138	0.172376	-0.0786119	0.606059	-0.0238271
				P58281	OPA1_MOUSE	Dynamin-like 120 kDa protein, mitochondrial	Opa1	0.602275	-0.0323024	0.4392	0.029531	0.557402	0.027288
				Q61644	PACN1_MOUSE	Protein kinase C and casein kinase substrate in neurons protein 1	Pacsin1	0.767897	0.016293	0.646959	0.0156322	0.470616	-0.0343194
				Q9WVE8	PACN2_MOUSE	Protein kinase C and casein kinase substrate in neurons protein 2	Pacsin2	0.216089	-0.119	0.615458	0.0184243	0.125955	0.111355
				Q8BR92	PALM2_MOUSE	Paralemmin-2	Palm2	0.21088	0.116386	0.123742	0.145842	0.139137	0.10523
				Q6W8Q3	PC4L1_MOUSE	Purkinje cell protein 4-like protein 1	Pcp4l1	0.760521	-0.0190794	0.114069	0.148208	0.106684	0.131516
				Q922S4	PDE2A_MOUSE	cGMP-dependent 3',5'-cyclic phosphodiesterase	Pde2a	0.929394	0.00659084	0.476372	-0.0263076	0.262694	0.0647659
				P27773	PDIA3_MOUSE	Protein disulfide-isomerase A3	Pdia3	0.411842	-0.0579672	0.512203	0.0235853	0.394857	0.0436568
				P22005	PENK_MOUSE	Proenkephalin-A	Penk	0.0648	0.250341	0.400877	-0.0376132	0.0744	0.332225
				Q9JJV2	PROF2_MOUSE	Profilin-2	Pfn2	0.570449	0.0362604	0.150444	0.0920131	0.127506	0.111124
				Q2M3X8	PHAR1_MOUSE	Phosphatase and actin regulator 1	Phactr1	0.130526	0.136823	0.886589	-0.00457072	0.142923	-0.0953498
				Q9QUR7	PIN1_MOUSE	Peptidyl-prolyl cis-trans isomerase NIMA-interacting 1	Pin1	0.513968	0.0454688	0.167476	-0.0833292	0.977761	0.00140977
				Q9Z1B3	PLCB1_MOUSE	1-phosphatidylinositol 4,5-bisphosphate phosphodiesterase beta-1	Plcb1	0.802396	0.0139427	0.142909	0.0953178	0.263707	0.0647736
				O35405	PLD3_MOUSE	Phospholipase D3	Pld3	0.233967	-0.103183	0.80842	-0.00769472	0.512917	-0.0324552
				P60202	MYPR_MOUSE	Myelin proteolipid protein	Plp1	0.317412	0.073524	0.124222	-0.178487	0.134839	-0.105259
				O35621	PMM1_MOUSE	Phosphomannomutase 1	Pmm1	0.398939	0.0660334	0.112457	-0.150652	0.084	-0.165164
				Q9D819	IPYR_MOUSE	Inorganic pyrophosphatase	Ppa1	0.493176	-0.0478928	0.4358	0.0307698	0.165164	0.0896628
				Q3UYC0	PPM1H_MOUSE	Protein phosphatase 1H	Ppm1h	0.193364	-0.124147	0.3816	0.0378945	0.426514	-0.0412154
				P63328	PP2BA_MOUSE	Serine/threonine-protein phosphatase 2B catalytic subunit alpha isoform	Ppp3ca	0.695109	0.0238037	0.437878	0.0303326	0.203844	-0.0778689
				O88531	PPT1_MOUSE	Palmitoyl-protein thioesterase 1	Ppt1	0.41312	-0.0627258	0.1175	0.254701	0.0852381	0.170896
				O08807	PRDX4_MOUSE	Peroxiredoxin-4	Prdx4	0.0848	0.18275	0.119462	0.122506	0.08576	-0.197084
				P31324	KAP3_MOUSE	cAMP-dependent protein kinase type II-beta regulatory subunit	Prkar2b	0.932493	0.00503254	0.151176	-0.0956426	0.0873171	-0.167365
				P63318	KPCG_MOUSE	Protein kinase C gamma type	Prkcg	0.932903	-0.00480413	0.393176	-0.0343642	0.235281	-0.0686607
				P04925	PRIO_MOUSE	Major prion protein	Prnp	0.79596	-0.0145037	0.110049	-0.13509	0.208818	-0.0776196
				Q2PFD7	PSD3_MOUSE	PH and SEC7 domain-containing protein 3	Psd3	0.880262	0.00880337	0.256821	0.0545797	0.206246	0.0746474
+			MC_FC	P49722	PSA2_MOUSE	Proteasome subunit alpha type-2	Psma2	0.0483077	0.301585	0.177393	0.0831063	0.114222	-0.266676
				O70435	PSA3_MOUSE	Proteasome subunit alpha type-3	Psma3	0.935147	-0.00507212	0.458306	0.0291266	0.0969014	0.130431
				Q8CI94	PYGB_MOUSE	Glycogen phosphorylase, brain form	Pygb	0.440697	-0.055903	0.459018	0.0287313	0.136768	0.103717
				Q8BVI4	DHPR_MOUSE	Dihydropteridine reductase	Qdpr	0.619771	0.0331483	0.118917	-0.118941	0.122667	-0.119544
				P61021	RAB5B_MOUSE	Ras-related protein Rab-5B	Rab5b	0.194419	0.126843	0.112455	-0.133813	0.0767059	-0.222025
				P35278	RAB5C_MOUSE	Ras-related protein Rab-5C	Rab5c	0.736406	0.0196822	0.205137	-0.0728848	0.265536	0.0620267
				Q8BP92	RCN2_MOUSE	Reticulocalbin-2	Rcn2	0.767358	-0.0169392	0.256103	-0.0552771	0.421884	0.0409131
				Q9QUI0	RHOA_MOUSE	Transforming protein RhoA	Rhoa	0.867602	-0.00967979	0.515114	-0.0236726	0.327853	0.051753
				P62281	RS11_MOUSE	40S ribosomal protein S11	Rps11	0.246667	-0.0943027	0.572385	0.0203898	0.1133	0.120501
				P97351	RS3A_MOUSE	40S ribosomal protein S3a {ECO:0000255|HAMAP-Rule:MF_03122}	Rps3a	0.761005	-0.0173731	0.393421	0.0344672	0.285462	0.0574837
				P97352	S10AD_MOUSE	Protein S100-A13	S100a13	0.631925	-0.0303509	0.157519	0.0864947	0.417741	0.042273
				Q8K021	SCAM1_MOUSE	Secretory carrier-associated membrane protein 1	Scamp1	0.569342	0.035429	0.292939	0.0470347	0.432226	0.0385656
				Q03517	SCG2_MOUSE	Secretogranin-2	Scg2	0.209417	0.115765	0.253622	-0.0605924	0.0885455	0.200574
				Q9CQA3	SDHB_MOUSE	Succinate dehydrogenase [ubiquinone] iron-sulfur subunit, mitochondrial	Sdhb	0.43185	0.0551333	0.121804	0.114883	0.594332	0.0248799
				Q80UG5	SEPT9_MOUSE	Septin-9	Sept9	0.634724	0.0292344	0.755448	0.0107312	0.130435	-0.106413
+			MC_FC	Q00896	A1AT3_MOUSE	Alpha-1-antitrypsin 1-3	Serpina1c	0	0.703391	0.149231	0.28528	0.247361	-0.084476
+			MC_FC	P07759	SPA3K_MOUSE	Serine protease inhibitor A3K	Serpina3k	0	0.586167	0.79138	-0.0112398	0.093	-0.357545
				Q9EQU5	SET_MOUSE	Protein SET	Set	0.0694286	-0.244355	0.348643	0.0403647	0.133404	0.114838
				Q91V61	SFXN3_MOUSE	Sideroflexin-3	Sfxn3	0.892726	-0.00815725	0.628841	0.0166602	0.20516	-0.0739617
				Q925N0	SFXN5_MOUSE	Sideroflexin-5	Sfxn5	0.583467	0.0346782	0.131529	0.18461	0.0873333	0.159652
				Q8VD37	SGIP1_MOUSE	SH3-containing GRB2-like protein 3-interacting protein 1	Sgip1	0.392989	0.0638225	0.450048	-0.0292046	0.317	-0.0546274
				Q8VD33	SGTB_MOUSE	Small glutamine-rich tetratricopeptide repeat-containing protein beta	Sgtb	0.0570526	-0.222744	0.630454	0.0183966	0.103241	0.146461
				Q91VW3	SH3L3_MOUSE	SH3 domain-binding glutamic acid-rich-like protein 3	Sh3bgrl3	0.0637647	0.22567	0.132414	0.109561	0.101492	-0.142466
				Q8VDQ8	SIR2_MOUSE	NAD-dependent protein deacetylase sirtuin-2	Sirt2	0.94042	0.00606203	0.100571	-0.151383	0.0893333	-0.197279
				Q8BLE7	VGLU2_MOUSE	Vesicular glutamate transporter 2	Slc17a6	0.637168	-0.0325589	0.205	0.0748966	0.091	0.216562
				Q3TXX4	VGLU1_MOUSE	Vesicular glutamate transporter 1	Slc17a7	0.194286	-0.127941	0.53963	0.0226741	0.852546	-0.00864553
				Q8BRU6	VMAT2_MOUSE	Synaptic vesicular amine transporter	Slc18a2	0.710851	0.0216568	0.15795	0.0887737	0.0951304	-0.126972
				Q8JZU2	TXTP_MOUSE	Tricarboxylate transport protein, mitochondrial {ECO:0000250|UniProtKB:P53007}	Slc25a1	0.650049	0.0291734	0.2155	0.0721779	0.152519	-0.0917888
				Q8BH59	CMC1_MOUSE	Calcium-binding mitochondrial carrier protein Aralar1	Slc25a12	0.622734	-0.0298414	0.7173	0.012763	0.596812	0.0246615
				P51881	ADT2_MOUSE	ADP/ATP translocase 2	Slc25a5	0.979725	-0.00153542	0.245509	0.0587659	0.594607	0.0240974
				O35633	VIAAT_MOUSE	Vesicular inhibitory amino acid transporter	Slc32a1	0.134256	0.147566	0.404974	-0.0355992	0.0992329	0.128348
				P31650	S6A11_MOUSE	Sodium- and chloride-dependent GABA transporter 3	Slc6a11	0.0602222	0.231811	0.794355	0.00957751	0.0955	0.143077
				Q8BJI1	S6A17_MOUSE	Sodium-dependent neutral amino acid transporter SLC6A17	Slc6a17	0.2296	0.0985632	0.235071	0.0654147	0.969494	-0.00194097
				Q61327	SC6A3_MOUSE	Sodium-dependent dopamine transporter	Slc6a3	0.509008	-0.0464196	0.758427	0.0106463	0.0872632	-0.172943
				Q9JJY3	NSMA2_MOUSE	Sphingomyelin phosphodiesterase 3	Smpd3	0.290857	0.0792303	0.145408	0.0942702	0.196774	-0.081461
				P60879	SNP25_MOUSE	Synaptosomal-associated protein 25	Snap25	0.4476	0.0518365	0.894053	-0.00414181	0.258192	0.0636816
				Q9D8U8	SNX5_MOUSE	Sorting nexin-5	Snx5	0.210588	-0.114632	0.733833	0.0121036	0.0891429	0.239563
				P08228	SODC_MOUSE	Superoxide dismutase [Cu-Zn]	Sod1	0.112588	0.166539	0.978205	0.000814915	0.121224	-0.121601
				Q6NZL0	SOGA3_MOUSE	Protein SOGA3	Soga3	0.928437	0.00460958	0.1315	-0.0991869	0.133979	-0.106002
				P16546	SPTN1_MOUSE	Spectrin alpha chain, non-erythrocytic 1	Sptan1	0.66314	-0.0247335	0.992664	0.000204563	0.372727	0.0459385
				P84104	SRSF3_MOUSE	Serine/arginine-rich splicing factor 3	Srsf3	0.0613333	0.222992	0.122526	0.10888	0.096766	-0.161872
				P54227	STMN1_MOUSE	Stathmin	Stmn1	0.929403	-0.00404596	0.254644	0.0534272	0.444536	0.0378413
				O55106	STRN_MOUSE	Striatin	Strn	0.564331	0.0360413	0.615602	-0.0182178	0.0937714	-0.127545
				P11031	TCP4_MOUSE	Activated RNA polymerase II transcriptional coactivator p15	Sub1	0.393574	-0.0654988	0.133587	0.100749	0.100816	0.146339
				Q9Z2I9	SUCB1_MOUSE	Succinate--CoA ligase [ADP-forming] subunit beta, mitochondrial {ECO:0000255|HAMAP-Rule:MF_03220}	Sucla2	0.453946	-0.053278	0.549449	0.0210743	0.701427	0.017673
				Q69ZS6	SV2C_MOUSE	Synaptic vesicle glycoprotein 2C	Sv2c	0.0596	0.220433	0.254393	0.0605702	0.595798	0.0268233
				Q8JZP2	SYN3_MOUSE	Synapsin-3	Syn3	0.271316	0.0875282	0.303942	-0.0476716	0.219164	0.0792725
				Q8CC35	SYNPO_MOUSE	Synaptopodin	Synpo	0.563577	-0.040236	0.912817	0.00331068	0.119952	-0.121816
				Q8BGN8	SYNPR_MOUSE	Synaptoporin	Synpr	0.112343	0.153175	0.370558	-0.041594	0.556788	0.0289774
+	+		MC_FC;FN_FC	P37804	TAGL_MOUSE	Transgelin	Tagln	0	-1.29727	0	-1.03999	0.124	0.41775
				Q9R1Q8	TAGL3_MOUSE	Transgelin-3	Tagln3	0.263353	0.090569	0.405936	0.0335217	0.442762	-0.0375047
				P24529	TY3H_MOUSE	Tyrosine 3-monooxygenase	Th	0.772	0.0163517	0.244147	0.0587335	0.0850256	-0.160168
				Q9WV98	TIM9_MOUSE	Mitochondrial import inner membrane translocase subunit Tim9	Timm9	0.564895	-0.0363882	0.296331	0.0458558	0.138495	0.0964534
				Q4VAE3	TMM65_MOUSE	Transmembrane protein 65	Tmem65	0.722514	-0.0211034	0.157789	0.0888445	0.0941212	0.134011
				Q8BYI9	TENR_MOUSE	Tenascin-R	Tnr	0.706523	0.0223212	0.753712	-0.0104523	0.838955	0.00952673
				Q9CPQ3	TOM22_MOUSE	Mitochondrial import receptor subunit TOM22 homolog	Tomm22	0.2208	-0.11715	0.123259	0.11214	0.0959365	0.147714
				Q9CYZ2	TPD54_MOUSE	Tumor protein D54	Tpd52l2	0.869082	-0.0105357	0.11014	-0.131952	0.271765	-0.0621679
				Q7TQD2	TPPP_MOUSE	Tubulin polymerization-promoting protein	Tppp	0.933321	-0.00530672	0.169494	-0.0789089	0.111901	-0.117376
				P63028	TCTP_MOUSE	Translationally-controlled tumor protein	Tpt1	0.939291	0.00592422	0.113043	0.161453	0.0824615	0.195061
				Q9ESN6	TRIM2_MOUSE	Tripartite motif-containing protein 2	Trim2	0.295358	-0.0772812	0.938638	0.00220871	0.225824	0.0719743
				Q922J6	TSN2_MOUSE	Tetraspanin-2	Tspan2	0.381451	0.0702009	0.108857	-0.138289	0.20614	-0.0791135
				P05213	TBA1B_MOUSE	Tubulin alpha-1B chain	Tuba1b	0.645253	-0.0292749	0.15616	-0.0889354	0.130462	-0.111899
				Q7TMM9	TBB2A_MOUSE	Tubulin beta-2A chain	Tubb2a	0.702531	0.0232792	0.203828	-0.0698223	0.247357	-0.0680404
				Q9CWF2	TBB2B_MOUSE	Tubulin beta-2B chain	Tubb2b	0.0585455	0.235898	0.252531	0.0629799	0.953541	0.00347066
				Q8BFR5	EFTU_MOUSE	Elongation factor Tu, mitochondrial	Tufm	0.570784	-0.0341153	0.707657	0.0132651	0.422924	0.0399399
+			MC_FC	Q91W90	TXND5_MOUSE	Thioredoxin domain-containing protein 5	Txndc5	0.03	-0.362605	0.170837	-0.0899985	0.1068	0.269943
				Q9CR68	UCRI_MOUSE	Cytochrome b-c1 complex subunit Rieske, mitochondrial	UqcrFC1	0.338247	-0.06882	0.971073	0.00115728	0.247448	0.0664625
				P63044	VAMP2_MOUSE	Vesicle-associated membrane protein 2	Vamp2	0.725231	0.0209427	0.829764	0.00693178	0.10163	0.138283
				Q80TB8	VAT1L_MOUSE	Synaptic vesicle membrane protein VAT-1 homolog-like	Vat1l	0.3748	0.0648789	0.213592	-0.0684566	0.13808	0.0993462
				Q60931	VDAC3_MOUSE	Voltage-dependent anion-selective channel protein 3	Vdac3	0.985634	0.000819206	0.701726	-0.0137019	0.451283	0.0356092
+			MC_FC	P20152	VIME_MOUSE	Vimentin	Vim	0.0370909	-0.345215	0.082	-0.400963	0.133755	-0.115888
				Q9EQH3	VPS35_MOUSE	Vacuolar protein sorting-associated protein 35	Vps35	0.497377	0.0478182	0.851749	-0.00580406	0.419609	0.0413117
				Q91YD9	WASL_MOUSE	Neural Wiskott-Aldrich syndrome protein	Wasl	0.322575	-0.0797045	0.110167	-0.169078	0.103636	-0.154157
				P62259	1433E_MOUSE	14-3-3 protein epsilon	Ywhae	0.798443	0.0131221	0.796018	-0.0080533	0.349049	0.0487642
				P68510	1433F_MOUSE	14-3-3 protein eta	Ywhah	0.648897	-0.0287752	0.246933	0.0596666	0.105071	0.139858
