# Supplementary material for: Sex Differences in the Ventral Tegmental Area and Nucleus Accumbens Proteome at Baseline and Following Nicotine Exposure
Source: Front Mol Neurosci. 2021 Jul 14;14:657064. doi: 10.3389/fnmol.2021.657064 (PMC8317211; doi:10.3389/fnmol.2021.657064)
Supplement: Supplementary file 8 [file Table_8.XLSX]

## Sheet: 8A. VTA C3H sub-chronic
Table 8A. Five most significantly enriched KEGG pathways in the VTA in C3H/HeJ mice, after sub-chronic nicotine.
MC > FC
pathway	description	count in gene set	FDR	matching proteins in network
mmu05012	Parkinson's disease	10 of 138	4.73e-11	Cox4i1,Cox5b,Cox6b1,Cox7a2,Cyc1,Ndufa3,Ndufa6,Ndufs2,Ndufs5,mt-Co2
mmu00190	Oxidative phosphorylation	10 of 129	4.73e-11	Cox4i1,Cox5b,Cox6b1,Cox7a2,Cyc1,Ndufa3,Ndufa6,Ndufs2,Ndufs5,mt-Co2
mmu04932	Non-alcoholic fatty liver disease (NAFLD)	10 of 146	5.04e-11	Cox4i1,Cox5b,Cox6b1,Cox7a2,Cyc1,Ndufa3,Ndufa6,Ndufs2,Ndufs5,mt-Co2
mmu05010	Alzheimer's disease	10 of 167	1.34e-10	Cox4i1,Cox5b,Cox6b1,Cox7a2,Cyc1,Ndufa3,Ndufa6,Ndufs2,Ndufs5,mt-Co2
mmu05016	Huntington's disease	10 of 187	3.09e-10	Cox4i1,Cox5b,Cox6b1,Cox7a2,Cyc1,Ndufa3,Ndufa6,Ndufs2,Ndufs5,mt-Co2
Total # enriched pathways:	14
FC > MC
pathway	description	count in gene set	FDR	matching proteins in network
mmu00790	Folate biosynthesis	3 of 26	0.00096	Pcbd1,Th,Tph2
mmu05031	Amphetamine addiction	3 of 65	0.0063	Ppp3r1,Stx1a,Th
mmu00010	Glycolysis/Gluconeogenesis	3 of 65	0.0063	Aldh9a1,Eno2,Ldha
mmu04659	Th17 cell differentiation	3 of 100	0.0108	Hsp90aa1,Hsp90ab1,Ppp3r1
mmu00380	Tryptophan metabolism	2 of 45	0.028	Aldh9a1,Tph2
Total # enriched pathways:	7
FN > FC
pathway	description	count in gene set	FDR	matching proteins in network
mmu00190	Oxidative phosphorylation	10 of 129	3.29e-10	Cox6b1,Cyc1,Ndufa6,Ndufa9,Ndufb10,Ndufs3,Ndufs5,Ndufs6,Ndufv2,mt-Co2
mmu05012	Parkinson's disease	10 of 138	3.29e-10	Cox6b1,Cyc1,Ndufa6,Ndufa9,Ndufb10,Ndufs3,Ndufs5,Ndufs6,Ndufv2,mt-Co2
mmu04932	Non-alcoholic fatty liver disease (NAFLD)	10 of 146	3.48e-10	Cox6b1,Cyc1,Ndufa6,Ndufa9,Ndufb10,Ndufs3,Ndufs5,Ndufs6,Ndufv2,mt-Co2
mmu05010	Alzheimer's disease	10 of 167	9.16e-10	Cox6b1,Cyc1,Ndufa6,Ndufa9,Ndufb10,Ndufs3,Ndufs5,Ndufs6,Ndufv2,mt-Co2
mmu05016	Huntington's disease	10 of 187	2.1e-09	Cox6b1,Cyc1,Ndufa6,Ndufa9,Ndufb10,Ndufs3,Ndufs5,Ndufs6,Ndufv2,mt-Co2
Total # enriched pathways:	22
FN < FC
pathway	description	count in gene set	FDR	matching proteins in network
mmu00350	Tyrosine metabolism	5 of 39	5.15e-06	Adh5,Ddc,Fah,Mif,Th
mmu04540	Gap junction	5 of 85	9.64e-05	Prkcb,Tuba1b,Tubb2a,Tubb3,Tubb4a
mmu00790	Folate biosynthesis	3 of 26	0.0013	Pcbd1,Th,Tph2
mmu04145	Phagosome	5 of 165	0.0013	Rab5a,Tuba1b,Tubb2a,Tubb3,Tubb4a
mmu04726	Serotonergic synapse	4 of 130	0.0049	Ddc,Gng3,Prkcb,Tph2
Total # enriched pathways:	8
MN > MC
pathway	description	count in gene set	FDR	matching proteins in network
mmu05031	Amphetamine addiction	9 of 65	1.44e-10	Camk2a,Camk2b,Camk2g,Ddc,Ppp1r1b,Ppp3ca,Ppp3r1,Stx1a,Th
mmu04020	Calcium signaling pathway	9 of 180	3.48e-07	Atp2a2,Atp2b1,Camk2a,Camk2b,Camk2g,Pde1b,Ppp3ca,Ppp3r1,Slc8a2
mmu04728	Dopaminergic synapse	8 of 129	3.5e-07	Camk2a,Camk2b,Camk2g,Ddc,Gng7,Ppp1r1b,Ppp3ca,Th
mmu04922	Glucagon signaling pathway	6 of 99	2.43e-05	Camk2a,Camk2b,Camk2g,Ldha,Ppp3ca,Ppp3r1
mmu04114	Oocyte meiosis	6 of 112	3.85e-05	Camk2a,Camk2b,Camk2g,Ppp3ca,Ppp3r1,Ywhaz
Total # enriched pathways:	46
MN < MC
pathway	description	count in gene set	FDR	matching proteins in network
mmu05016	Huntington's disease	9 of 187	4.2e-09	Cox6c,Cox7a2,Ndufa3,Ndufs2,Ndufs5,Ndufs8,Slc25a5,Sod1,mt-Co2
mmu05012	Parkinson's disease	8 of 138	6.44e-09	Cox6c,Cox7a2,Ndufa3,Ndufs2,Ndufs5,Ndufs8,Slc25a5,mt-Co2
mmu00190	Oxidative phosphorylation	7 of 129	9.76e-08	Cox6c,Cox7a2,Ndufa3,Ndufs2,Ndufs5,Ndufs8,mt-Co2
mmu04932	Non-alcoholic fatty liver disease (NAFLD)	7 of 146	1.66e-07	Cox6c,Cox7a2,Ndufa3,Ndufs2,Ndufs5,Ndufs8,mt-Co2
mmu05010	Alzheimer's disease	7 of 167	3.23e-07	Cox6c,Cox7a2,Ndufa3,Ndufs2,Ndufs5,Ndufs8,mt-Co2
Total # enriched pathways:	14

## Sheet: 8B. NAc C3H sub-chronic
Table 8B. Five most significantly enriched KEGG pathways in the NAc shell in C3H/HeJ mice, after sub-chronic nicotine.
MC > FC
pathway	description	count in gene set	FDR	matching proteins in network
mmu04728	Dopaminergic synapse	6 of 129	0.00017	Adcy5,Gnal,Plcb1,Ppp1r1b,Ppp2r2a,Ppp3ca
mmu04261	Adrenergic signaling in cardiomyocytes	5 of 140	0.0024	Adcy5,Atp2a2,Atp2b1,Plcb1,Ppp2r2a
mmu04020	Calcium signaling pathway	5 of 180	0.0033	Atp2a2,Atp2b1,Gnal,Plcb1,Ppp3ca
mmu04022	cGMP-PKG signaling pathway	5 of 164	0.0033	Adcy5,Atp2a2,Atp2b1,Plcb1,Ppp3ca
mmu05010	Alzheimer's disease	5 of 167	0.0033	Atp2a2,Cycs,Ndufa12,Plcb1,Ppp3ca
Total # enriched pathways:	24
FC > MC
pathway	description	count in gene set	FDR	matching proteins in network
mmu00410	beta-Alanine metabolism	3 of 32	0.0055	Aldh7a1,Gad1,Gad2
mmu04727	GABAergic synapse	4 of 87	0.0055	Gad1,Gad2,Gng4,Slc32a1
mmu05014	Amyotrophic lateral sclerosis (ALS)	3 of 52	0.0089	Nefh,Nefl,Nefm
mmu00430	Taurine and hypotaurine metabolism	2 of 11	0.0096	Gad1,Gad2
mmu04721	Synaptic vesicle cycle	3 of 62	0.0096	Slc32a1,Snap25,Stx1b
Total # enriched pathways:	9
FN > FC
pathway	description	count in gene set	FDR	matching proteins in network
mmu01100	Metabolic pathways	22 of 1296	2.63e-09	Abat,Agk,Aldh1a1,Aldh2,Aldh5a1,Dgkb,Gad1,Gad2,Gpi1,Hibch,Hsd17b10,Idh2,Ivd,Maob,Pcca,Pdxk,Pgm1,Pygb,Taldo1,Th,Tst,Uqcr10
mmu00280	Valine, leucine and isoleucine degradation	7 of 55	4.94e-08	Abat,Aldh2,Hibch,Hsd17b10,Ivd,Oxct1,Pcca
mmu00650	Butanoate metabolism	5 of 27	1.86e-06	Abat,Aldh5a1,Gad1,Gad2,Oxct1
mmu00410	beta-Alanine metabolism	5 of 32	2.99e-06	Abat,Aldh2,Gad1,Gad2,Hibch
mmu05012	Parkinson's disease	6 of 138	0.00013	Gnal,Prkaca,Th,Uqcr10,Vdac2,Vdac3
Total # enriched pathways:	30
FN < FC
pathway	description	count in gene set	FDR	matching proteins in network
mmu04145	Phagosome	5 of 165	0.0064	M6pr,Tuba4a,Tubb2a,Tubb4a,Tubb5
mmu04540	Gap junction	4 of 85	0.0064	Tuba4a,Tubb2a,Tubb4a,Tubb5
mmu05014	Amyotrophic lateral sclerosis (ALS)	3 of 52	0.0105	Nefh,Nefl,Nefm
mmu05031	Amphetamine addiction	3 of 65	0.0147	Camk2d,Camk2g,Stx1a
mmu04971	Gastric acid secretion	3 of 72	0.0156	Camk2d,Camk2g,Car2
Total # enriched pathways:	11
MN > MC
pathway	description	count in gene set	FDR	matching proteins in network
mmu04721	Synaptic vesicle cycle	5 of 62	1.05e-05	Cltb,Cplx2,Slc17a6,Snap25,Stx1b
Total # enriched pathways:	1
MN < MC
pathway	description	count in gene set	FDR	matching proteins in network
mmu00330	Arginine and proline metabolism	5 of 50	0.00067	Aldh7a1,Got1,Maob,Oat,Srm
mmu04728	Dopaminergic synapse	6 of 129	0.0022	Camk2g,Gng12,Gng2,Maob,Mapk10,Ppp3cb
mmu05034	Alcoholism	6 of 146	0.0028	Gng12,Gng2,H2afy,Hist3h2ba,Maob,Mapk1
mmu00410	beta-Alanine metabolism	3 of 32	0.021	Aldh6a1,Aldh7a1,Srm
mmu04723	Retrograde endocannabinoid signaling	5 of 145	0.021	Gng12,Gng2,Mapk1,Mapk10,Ndufa12
Total # enriched pathways:	20

## Sheet: 8C. VTA C57 chronic
Table 8C. Five most significantly enriched KEGG pathways in the VTA in C57BL/6J mice, after chronic nicotine and withdrawal
MC > FC
pathway	description	count in gene set	FDR	matching proteins in network
mmu03010	Ribosome	26 of 128	3.47e-23	Fau,Rpl13,Rpl14,Rpl15,Rpl17,Rpl18a,Rpl21,Rpl22,Rpl23a,Rpl24,Rpl27a,Rpl29,Rpl31,Rpl32,Rpl34,Rpl36a,Rpl4,Rpl6,Rpl7,Rpl7a,Rpl8,Rps23,Rps24,Rps3a1,Rps6,Rps8
mmu01100	Metabolic pathways	26 of 1296	0.0138	Acadvl,Acy1,Adk,Aspa,Cad,Ckb,Cox5a,Cyp2s1,Fah,Gcsh,Gyg,Hadha,Hadhb,Hsd11b1,Ldhb,Me3,Mecr,Mthfd2l,Mtmr2,Mvk,Pmm2,Ptgds,Pycrl,Pygm,Qdpr,Ugt8a
mmu01212	Fatty acid metabolism	5 of 51	0.0138	Acadvl,Cpt1a,Hadha,Hadhb,Mecr
mmu04727	GABAergic synapse	6 of 87	0.0138	Gnb4,Gng11,Plcl1,Slc38a2,Slc38a3,Src
mmu00620	Pyruvate metabolism	4 of 38	0.0197	Acyp2,Glo1,Ldhb,Me3
Total # enriched pathways:	8
FC > MC
pathway	description	count in gene set	FDR	matching proteins in network
mmu04728	Dopaminergic synapse	15 of 129	2.18e-10	Cacna1a,Camk2a,Camk2b,Camk2d,Ddc,Gng2,Gng4,Gng8,Maob,Prkaca,Prkacb,Prkcg,Slc18a2,Slc6a3,Th
mmu05031	Amphetamine addiction	12 of 65	2.18e-10	Camk2a,Camk2b,Camk2d,Ddc,Maob,Prkaca,Prkacb,Prkcg,Slc18a2,Slc6a3,Stx1a,Th
mmu04727	GABAergic synapse	11 of 87	3.56e-08	Cacna1a,Gabbr1,Gabbr2,Gad2,Gng2,Gng4,Gng8,Hap1,Prkaca,Prkacb,Prkcg
mmu05032	Morphine addiction	11 of 91	4.13e-08	Cacna1a,Gabbr1,Gabbr2,Gng2,Gng4,Gng8,Pde1a,Pde2a,Prkaca,Prkacb,Prkcg
mmu04020	Calcium signaling pathway	13 of 180	2.46e-07	Atp2b4,Cacna1a,Cacna1e,Camk2a,Camk2b,Camk2d,Grm5,Nos1,Pde1a,Prkaca,Prkacb,Prkcg,Slc8a2
Total # enriched pathways:	58
FN > FC
pathway	description	count in gene set	FDR	matching proteins in network
mmu03010	Ribosome	15 of 128	2.82e-20	Fau,Rpl14,Rpl17,Rpl23a,Rpl24,Rpl29,Rpl32,Rpl34,Rpl36a,Rpl4,Rpl6,Rpl7a,Rps24,Rps6,Rps8
mmu05034	Alcoholism	7 of 146	8.68e-07	Ddc,H2afy,H2afy2,Pdyn,Ppp1r1b,Slc6a3,Th
mmu05030	Cocaine addiction	5 of 48	1.55e-06	Ddc,Pdyn,Ppp1r1b,Slc6a3,Th
mmu05031	Amphetamine addiction	5 of 65	4.78e-06	Ddc,Pdyn,Ppp1r1b,Slc6a3,Th
mmu04728	Dopaminergic synapse	4 of 129	0.0018	Ddc,Ppp1r1b,Slc6a3,Th
Total # enriched pathways:	8
FN < FC
pathway	description	count in gene set	FDR	matching proteins in network
mmu05143	African trypanosomiasis	2 of 31	0.0103	Apoa1,Hba-a1
mmu04979	Cholesterol metabolism	2 of 48	0.0118	Apoa1,Apoa2
mmu03320	PPAR signaling pathway	2 of 85	0.0235	Apoa1,Apoa2
mmu04610	Complement and coagulation cascades	2 of 88	0.0235	A2m,Serpina1e
Total # enriched pathways:	4
MN > MC
pathway	description	count in gene set	FDR	matching proteins in network
mmu05030	Cocaine addiction	2 of 48	0.0009	Ppp1r1b,Slc6a3
mmu05031	Amphetamine addiction	2 of 65	0.0009	Ppp1r1b,Slc6a3
mmu05032	Morphine addiction	2 of 91	0.001	Pde10a,Pde2a
mmu04728	Dopaminergic synapse	2 of 129	0.0016	Ppp1r1b,Slc6a3
mmu05034	Alcoholism	2 of 146	0.0016	Ppp1r1b,Slc6a3
Total # enriched pathways:	6
MN < MC
pathway	description	count in gene set	FDR	matching proteins in network
Total # enriched pathways:	0
